# Supplementary material for: Full-length transcriptome reconstruction reveals a large diversity of RNA and protein isoforms in rat hippocampus
Source: Nat Commun. 2019 Nov 1;10:5009. doi: 10.1038/s41467-019-13037-0 (PMC6825209; doi:10.1038/s41467-019-13037-0)
Supplement: Supplementary file 4 — Supplementary Data 1 [file 41467_2019_13037_MOESM4_ESM.xlsx]

## Sheet: Sheet1
Supplementary Data 1 | ORFs with loss or gain of signal peptides due to extended, divergent, or truncated N-terminus.
Supplementary Data 1-1 | N-term Extension
Refseq gene|isoform ID	FLT gene|isoform ID	FLT signal peptide?	FLT signal peptide position	FLT signal peptide Dscore	RefSeq signal peptide?	RefSeq signal peptide position	FRefSeq signal peptide Dscore
C1qb|NM_019262	C1qb|RNN_LD2.101_ccs_108917_1146_0_1146_1146_SUB0_pTNp_	YES	1-25	0.948	NO	/	/
Clk3|NM_134340	Clk3|RSN_LD3.102_sub_134097_4800_0_4629_4629_SUB1_pTNp_	YES	1-30	0.471	NO	/	/
Cyp4f6|NM_153318	Cyp4f6|RSN_LD3.107_ccs_125520_2121_0_2121_2121_SUB0_pNA	YES	1-17	0.534	NO	/	/
Dph5|NM_001017449	Dph5|RSN_LD4.114_ccs_49001_1483_0_1483_1483_SUB0_pNAp_3	YES	1-24	0.494	NO	/	/
Emc7|NM_001106496	Emc7|RSN_LD2.104_ccs_156503_1209_0_1209_1209_SUB0_pNAp_	YES	1-22	0.939	NO	/	/
Emilin1|NM_001106710	Emilin1|RNN_LD4.110_ccs_54901_3621_0_3621_3621_SUB0_pTN	YES	1-23	0.85	NO	/	/
Fdps|NM_031840	Fdps|RSN_LD4.115_ccs_5993_2195_0_2195_2195_SUB0_pNAp_67	YES	1-21	0.748	NO	/	/
Hsd17b7|NM_017235	Hsd17b7|RNN_LD4.106_ccs_24106_3963_0_3963_3963_SUB0_pNA	YES	1-20	0.515	NO	/	/
Hsd17b7|NM_017235	Hsd17b7|RNN_LD4.108_ccs_73718_1778_0_1778_1778_SUB0_pTN	YES	1-20	0.515	NO	/	/
Hsd17b7|NM_017235	Hsd17b7|RSN_LD4.109_ccs_71321_1859_0_1859_1859_SUB0_pTN	YES	1-20	0.515	NO	/	/
Irf3|NM_001006969	Irf3|RSN_LD3.103_ccs_123777_2135_0_2135_2135_SUB0_pTNp_	YES	1-19	0.544	NO	/	/
Krtcap2|NM_001106444	Krtcap2|RNN_LD1.105_ccs_113630_673_0_673_673_SUB0_uNAp_	YES	1-26	0.562	NO	/	/
Krtcap2|NM_001106444	Krtcap2|RNN_LD2.104_ccs_110414_1161_0_1161_1161_SUB0_pT	YES	1-27	0.532	NO	/	/
Micu1|NM_199412	Micu1|RNN_LD3.108_ccs_47690_2443_0_2443_2443_SUB0_pNAp_	YES	1-37	0.566	NO	/	/
Mtg2|NM_001013924	Mtg2|RNN_LD3.103_sub_51498_11776_0_2206_2206_SUB0_pNAp_	YES	1-23	0.456	NO	/	/
Mtg2|NM_001013924	Mtg2|RNN_LD4.110_ccs_128328_1692_0_1692_1692_SUB0_pNAp_	YES	1-23	0.456	NO	/	/
Naxe|NM_001106440	Naxe|RNN_LD3.107_sub_49637_1252_0_1252_1252_SUB0_uNAp_2	YES	1-24	0.626	NO	/	/
Ndrg2|NM_133583	Ndrg2|RSN_LD2.110_ccs_126015_2206_0_2206_2206_SUB0_pTNp	YES	1-16	0.592	NO	/	/
RGD1305713|NM_001024749	RGD1305713|RSN_LD3.110_ccs_133591_2025_0_2025_2025_SUB0	YES	1-16	0.514	NO	/	/
RGD1305713|NM_001024749	RGD1305713|RSN_LD3.110_sub_152433_2374_0_2241_2241_SUB0	YES	1-16	0.514	NO	/	/
RGD1305713|NM_001024749	RGD1305713|RSN_LD4.104_ccs_80764_1778_0_1778_1778_SUB0_	YES	1-16	0.514	NO	/	/
Slc22a8|NM_031332	Slc22a8|RNN_LD4.114_ccs_22229_2966_0_2966_2966_SUB0_pNA	YES	1-36	0.571	NO	/	/
Slc24a4|NM_001108051	Slc24a4|RNN_LD3.109_ccs_46563_2807_0_2807_2807_SUB0_pTN	YES	1-41	0.5	NO	/	/
Slc35a1|NM_001107924	Slc35a1|RNN_LD4.110_ccs_115042_2147_0_2147_2147_SUB0_uN	YES	1-25	0.578	NO	/	/
Slc39a12|NM_001106124	Slc39a12|RSN_LD3.105_sub_152675_5986_0_2975_2975_SUB0_p	YES	1-23	0.783	NO	/	/
Tmem255b|NM_001106094	Tmem255b|RNN_LD2.110_ccs_159789_1467_0_1467_1467_SUB0_p	YES	1-16	0.812	NO	/	/
Tmem9b|NM_001106289	Tmem9b|RNN_LD3.106_ccs_33053_2176_0_2176_2176_SUB0_pTNu	YES	1-34	0.816	NO	/	/
Tmem9b|NM_001106289	Tmem9b|RSN_LD3.101_ccs_120541_2232_0_2232_2232_SUB0_pNA	YES	1-34	0.816	NO	/	/
Agpat1|NM_212458	Agpat1|RNN_LD4.114_ccs_149660_3173_0_3173_3173_SUB0_pNA	NO	/	/	YES	1-27	0.703
Apmap|NM_001034003	Apmap|RNN_LD3.109_ccs_27721_2295_0_2295_2295_SUB0_pTNp_	NO	/	/	YES	1-17	0.808
RGD1565059|NM_001127562	RGD1565059|RSN_LD3.107_ccs_120616_2717_0_2717_2717_SUB0	NO	/	/	YES	1-18	0.5
Tmem184c|NM_178330	Tmem184c|RSN_LD3.104_ccs_148411_2062_0_2062_2062_SUB0_p	NO	/	/	YES	1-25	0.635
Tmub1|NM_198781	Tmub1|RNN_LD4.108_ccs_25123_1417_0_1417_1417_SUB0_pTNp_	NO	/	/	YES	1-27	0.691
Supplementary Data 1-2 | N-term Divergence
Refseq gene|isoform ID	FLT gene|isoform ID	FLT signal peptide?	FLT signal peptide position	FLT signal peptide Dscore	RefSeq signal peptide?	RefSeq signal peptide position	FRefSeq signal peptide Dscore
Acsl6|NM_130739	Acsl6|RSN_LD4.111_ccs_116213_2721_0_2721_2721_SUB0_pNAp	YES	1-28	0.651	NO	/	/
Arih2|NM_001012275	Arih2|RNN_LD4.104_ccs_125455_4058_0_4058_4058_SUB0_pTNp	YES	1-19	0.692	NO	/	/
Arih2|NM_001012275	Arih2|RSN_LD3.105_sub_148352_2645_0_2401_2401_SUB0_uNAp	YES	1-19	0.692	NO	/	/
Arrdc1|NM_001100770	Arrdc1|RSN_LD3.101_ccs_9873_2211_0_2211_2211_SUB0_pNAp_	YES	1-20	0.631	NO	/	/
Asrgl1|NM_145089	Asrgl1|RNN_LD4.107_ccs_151116_1670_0_1670_1670_SUB0_pTN	YES	1-25	0.677	NO	/	/
Atrip|NM_001106859	Atrip|RSN_LD4.105_ccs_36798_2935_0_2935_2935_SUB0_pTNp_	YES	1-24	0.775	NO	/	/
Auh|NM_001108407	Auh|RSN_LD2.103_ccs_52729_1178_0_1178_1178_SUB0_pTNp_26	YES	1-31	0.497	NO	/	/
Coq10a|NM_001108727	Coq10a|RSN_LD2.101_ccs_20423_1251_0_1251_1251_SUB0_pTNp	YES	1-19	0.748	NO	/	/
Egfl7|NM_139104	Egfl7|RNN_LD3.102_ccs_63488_1541_0_1541_1541_SUB0_pNAp_	YES	1-24	0.857	NO	/	/
Egfl7|NM_139104	Egfl7|RNN_LD3.104_ccs_28859_1884_0_1884_1884_SUB0_pNAp_	YES	1-24	0.857	NO	/	/
Egfl7|NM_139104	Egfl7|RSN_LD2.106_ccs_142750_1305_0_1305_1305_SUB0_pTNp	YES	1-24	0.857	NO	/	/
Eif4a3|NM_001100158	Eif4a3|RSN_LD3.108_sub_135116_2385_0_2385_2385_SUB0_pNA	YES	1-32	0.571	NO	/	/
Galnt18|NM_001079884	Galnt18|RNN_LD4.114_ccs_116973_2752_0_2752_2752_SUB0_pN	YES	1-32	0.515	NO	/	/
Git2|NM_001005553	Git2|RSN_LD4.113_ccs_124010_2969_0_2969_2969_SUB0_pTNp_	YES	1-29	0.847	NO	/	/
Gnl2|NM_001025736	Gnl2|RSN_LD3.102_sub_147672_5550_2506_4986_2480_SUB0_pT	YES	1-22	0.481	NO	/	/
Gramd1b|NM_001191616	Gramd1b|RNN_LD4.115_ccs_49857_2700_0_2700_2700_SUB0_pNA	YES	1-22	0.679	NO	/	/
Ifrd2|NM_001047871	Naa80,Ifrd2,Hyal3|RNN_LD3.102_sub_55537_5269_2201_4278_	YES	1-21	0.637	NO	/	/
Lnx1|NM_001108358	Lnx1|RSN_LD3.108_ccs_162905_2382_0_2382_2382_SUB0_uNAp_	YES	1-15	0.735	NO	/	/
Max|NM_022210	Max|RSN_LD3.105_sub_147734_5548_0_2803_2803_SUB0_pNAp_3	YES	1-22	0.799	NO	/	/
Mical1|NM_001106397	Mical1|RNN_LD4.107_ccs_3641_3710_0_3710_3710_SUB0_pTNp_	YES	1-96	0.48	NO	/	/
Mier1|NM_001131012	Mier1|RSN_LD4.103_ccs_29755_2812_0_2812_2812_SUB0_pTNu_	YES	1-25	0.74	NO	/	/
Mtrr|NM_001039003	Mtrr|RSN_LD3.109_sub_1009_5021_0_3041_3041_SUB0_pNAp_37	YES	1-18	0.468	NO	/	/
Nadk2|NM_001044252	Nadk2|RNN_LD4.109_ccs_95259_3463_0_3463_3463_SUB0_pTNp_	YES	1-27	0.635	NO	/	/
Nadk2|NM_001044252	Nadk2|RSN_LD4.110_ccs_63673_3831_0_3831_3831_SUB0_uNAp_	YES	1-27	0.635	NO	/	/
Naxd|NM_001108402	Naxd|RSN_LD4.106_ccs_103478_3004_0_3004_3004_SUB0_pNAp_	YES	1-21	0.773	NO	/	/
Olfm2|NM_001015017	Olfm2|RNN_LD3.108_ccs_106030_1890_0_1890_1890_SUB0_pNAp	YES	1-21	0.916	NO	/	/
Pde4d|NM_001113328	Pde4d|RNN_LD4.108_ccs_78279_4201_0_4201_4201_SUB0_pTNp_	YES	1-26	0.714	NO	/	/
Ptpdc1|NM_001106104	Ptpdc1|RNN_LD4.116_ccs_90703_3106_0_3106_3106_SUB0_pNAp	YES	1-67	0.56	NO	/	/
Ptpdc1|NM_001106104	Ptpdc1|RSN_LD4.107_ccs_9460_2813_0_2813_2813_SUB0_pTNu_	YES	1-67	0.56	NO	/	/
Ptpdc1|NM_001106104	Ptpdc1|RSN_LD4.114_sub_12140_8767_0_4975_4975_SUB0_pNAp	YES	1-96	0.526	NO	/	/
Rnd3|NM_001007641	Rnd3|RSN_LD4.105_ccs_133367_2831_0_2831_2831_SUB0_pTNu_	YES	1-20	0.689	NO	/	/
Shisa5|NM_001006989	Shisa5|RSN_LD4.106_ccs_58316_1879_0_1879_1879_SUB0_pTNp	YES	1-38	0.878	NO	/	/
Slc25a25|NM_145677	Slc25a25|RSN_LD4.113_ccs_82864_3669_0_3669_3669_SUB0_pT	YES	1-18	0.764	NO	/	/
Smarca2|NM_001004446	Smarca2|RNN_LD3.107_ccs_157336_2027_0_2027_2027_SUB0_pT	YES	1-24	0.682	NO	/	/
Smarca2|NM_001004446	Smarca2|RNN_LD3.110_ccs_92146_2101_0_2101_2101_SUB0_pNA	YES	1-24	0.682	NO	/	/
Smarca2|NM_001004446	Smarca2|RSN_LD2.107_sub_150631_2079_0_2079_2079_SUB0_uN	YES	1-24	0.682	NO	/	/
Syn2|NM_019159	Syn2|RNN_LD4.105_ccs_12654_3496_0_3496_3496_SUB0_pNAp_4	YES	1-32	0.591	NO	/	/
Tbpl1|NM_001127201	Tbpl1|RSN_LD2.106_ccs_49416_2191_0_2191_2191_SUB0_pTNp_	YES	1-26	0.598	NO	/	/
Tepsin|NM_001100729	Tepsin|RNN_LD4.111_ccs_127079_2901_0_2901_2901_SUB0_pNA	YES	1-21	0.679	NO	/	/
Tmem39b|NM_001014192	Tmem39b|RSN_LD4.110_ccs_4323_1947_0_1947_1947_SUB0_pNAp	YES	1-20	0.617	NO	/	/
Tram1|NM_001007701	Lactb2,Tram1|RSN_LD4.104_ccs_11935_3014_0_3014_3014_SUB	YES	1-15	0.551	NO	/	/
Utp14a|NM_001014113	Utp14a|RSN_LD4.115_ccs_23487_3239_0_3239_3239_SUB0_pTNp	YES	1-58	0.639	NO	/	/
Acvr1|NM_024486	Acvr1|RNN_LD4.102_sub_125268_4425_0_3334_3334_SUB0_uNAp	NO	/	/	YES	1-22	0.734
Aga|NM_001031641	Aga|RSN_LD3.107_ccs_116531_2416_0_2416_2416_SUB0_pNAp_2	NO	/	/	YES	1-23	0.919
Apod|NM_012777	Apod|RSN_LD4.110_ccs_115008_1089_0_1089_1089_SUB0_pNAp_	NO	/	/	YES	1-20	0.912
Bsg|NM_012783	Bsg|RSN_LD2.102_ccs_143510_1619_0_1619_1619_SUB0_pTNp_2	NO	/	/	YES	1-18	0.853
Cd320|NM_001014201	Cd320,Ndufa7|RNN_LD4.104_ccs_101921_1697_0_1697_1697_SU	NO	/	/	YES	1-28	0.733
Cdh15|NM_207613	Cdh15|RSN_LD3.105_ccs_72913_2011_0_2011_2011_SUB0_pTNp_	NO	/	/	YES	1-21	0.923
Cyp4x1|NM_145675	Cyp4x1|RNN_LD4.115_sub_129345_6193_1019_4907_3888_SUB0_	NO	/	/	YES	1-29	0.628
F3|NM_013057	F3|RNN_LD3.105_ccs_87627_2822_0_2822_2822_SUB0_pNAp_32:	NO	/	/	YES	1-28	0.815
Fam217b|NM_001134551	Fam217b|RNN_LD4.109_ccs_105525_4357_0_4357_4357_SUB0_pT	NO	/	/	YES	1-25	0.595
Gpr108|NM_199399	Gpr108|RNN_LD3.103_sub_41773_2778_0_2697_2697_SUB0_pTNp	NO	/	/	YES	1-34	0.563
Gpr108|NM_199399	Gpr108|RSN_LD3.103_ccs_67159_2139_0_2139_2139_SUB0_pNAp	NO	/	/	YES	1-34	0.563
Gpr108|NM_199399	Gpr108|RSN_LD4.115_ccs_131535_2322_0_2322_2322_SUB0_pNA	NO	/	/	YES	1-34	0.563
Gpr162|NM_001108646	Gpr162|RSN_LD4.108_ccs_39800_1590_0_1590_1590_SUB0_pTNp	NO	/	/	YES	1-40	0.62
Grsf1|NM_001100890	Grsf1|RNN_LD3.103_ccs_56717_2252_0_2252_2252_SUB0_pNAp_	NO	/	/	YES	1-65	0.519
Grsf1|NM_001100890	Grsf1|RSN_LD3.107_sub_133347_2801_0_2641_2641_SUB0_pTNp	NO	/	/	YES	1-65	0.519
Gsn|NM_001004080	Gsn|RNN_LD3.105_ccs_65999_5534_0_5534_5534_SUB1_uNAp_29	NO	/	/	YES	1-25	0.869
Hdhd2|NM_001014151	Hdhd2|RNN_LD3.110_ccs_130795_2231_0_2231_2231_SUB0_pTNp	NO	/	/	YES	1-18	0.665
Hdhd2|NM_001014151	Hdhd2|RNN_LD4.105_ccs_102502_1663_0_1663_1663_SUB0_pTNu	NO	/	/	YES	1-18	0.665
Hdhd2|NM_001014151	Hdhd2|RSN_LD3.106_sub_147790_8911_0_2367_2367_SUB0_uNAp	NO	/	/	YES	1-18	0.665
Ifnar1|NM_001105893	Ifnar1|RNN_LD4.113_ccs_101603_2649_0_2649_2649_SUB0_pTN	NO	/	/	YES	1-25	0.814
Igfbp7|NM_001013048	Igfbp7|RNN_LD3.104_ccs_7812_937_0_937_937_SUB0_pTNp_35:	NO	/	/	YES	1-25	0.892
Igfbp7|NM_001013048	Igfbp7|RSN_LD3.104_ccs_34498_962_0_962_962_SUB0_pTNp_35	NO	/	/	YES	1-25	0.892
Itih3|NM_017351	Itih3|RNN_LD4.114_ccs_4122_2983_0_2983_2983_SUB0_pNAp_6	NO	/	/	YES	1-19	0.804
Jmjd8|NM_001014116	Jmjd8|RSN_LD4.109_ccs_45256_2167_0_2167_2167_SUB0_pTNp_	NO	/	/	YES	1-26	0.925
Kdelc1|NM_001277228	Kdelc1|RNN_LD3.106_ccs_54969_2240_0_2240_2240_SUB0_pNAp	NO	/	/	YES	1-19	0.86
Lrfn5|NM_001108024	Lrfn5|RSN_LD4.113_ccs_148464_3522_0_3522_3522_SUB0_pTNp	NO	/	/	YES	1-17	0.797
Lypd1|NM_001007727	Lypd1|RSN_LD3.106_ccs_114708_1603_0_1603_1603_SUB0_pTNp	NO	/	/	YES	1-20	0.789
Lypd1|NM_001007727	Lypd1|RSN_LD4.113_sub_9879_4105_0_2143_2143_SUB0_pTNp_1	NO	/	/	YES	1-20	0.789
Man2b1|NM_199404	Man2b1|RSN_LD4.103_ccs_30315_3695_0_3695_3695_SUB0_uNAp	NO	/	/	YES	1-49	0.816
Man2b1|NM_199404	Man2b1|RSN_LD4.111_ccs_91102_3395_0_3395_3395_SUB0_pNAp	NO	/	/	YES	1-49	0.816
Mettl25|NM_001108089	Mettl25|RSN_LD3.102_sub_70194_3324_0_2319_2319_SUB0_pTN	NO	/	/	YES	1-32	0.601
Myg1|NM_001005545	Myg1|RSN_LD4.102_ccs_94571_2404_0_2404_2404_SUB0_pTNp_6	NO	/	/	YES	1-20	0.754
Myg1|NM_001005545	Myg1|RSN_LD4.105_ccs_88611_1390_0_1390_1390_SUB0_pNAp_3	NO	/	/	YES	1-20	0.754
Myg1|NM_001005545	Myg1|RSN_LD4.109_ccs_7460_1389_0_1389_1389_SUB0_pNAp_32	NO	/	/	YES	1-20	0.754
Nme3|NM_053507	Nme3|RSN_LD3.101_ccs_105212_890_0_890_890_SUB0_pNAp_86:	NO	/	/	YES	1-18	0.768
Noc2l|NM_001033897	Noc2l|RNN_LD3.110_ccs_2572_2583_0_2583_2583_SUB0_pTNp_2	NO	/	/	YES	1-20	0.734
Pgam5|NM_001025272	Pgam5,Pxmp2|RNN_LD3.104_sub_30132_3577_0_2420_2420_SUB0	NO	/	/	YES	1-19	0.624
Pi16|NM_001170481	Pi16|RSN_LD2.108_ccs_26767_1516_0_1516_1516_SUB0_pNAp_2	NO	/	/	YES	1-33	0.927
Prcp|NM_001106281	Prcp,Rab30|RSN_LD3.109_sub_23845_2471_0_2471_2471_SUB0_	NO	/	/	YES	1-17	0.915
Prodh1|NM_001135778	Prodh1|RSN_LD3.107_sub_104758_5765_3003_5582_2579_SUB0_	NO	/	/	YES	1-18	0.617
Prss23|NM_001007691	Prss23|RNN_LD4.109_ccs_18901_2226_0_2226_2226_SUB0_pNAp	NO	/	/	YES	1-23	0.945
Ptpre|NM_053767	Ptpre|RSN_LD3.109_ccs_47142_2201_0_2201_2201_SUB0_pTNp_	NO	/	/	YES	1-19	0.835
Ptprn2|NM_031600	Ptprn2|RSN_LD4.105_sub_99161_3524_11396_14633_3237_SUB0	NO	/	/	YES	1-20	0.917
Pus1|NM_001025563	Pus1|RSN_LD4.115_ccs_108500_1717_0_1717_1717_SUB0_pNAp_	NO	/	/	YES	1-19	0.557
RGD1565059|NM_001127562	RGD1565059|RSN_LD3.105_ccs_163469_2263_0_2263_2263_SUB0	NO	/	/	YES	1-18	0.5
Shisa4|NM_001077826	Shisa4|RNN_LD2.107_sub_58081_1476_0_1359_1359_SUB0_uNAp	NO	/	/	YES	1-27	0.898
Shisa4|NM_001077826	Shisa4|RSN_LD2.105_ccs_6160_1111_0_1111_1111_SUB0_pNAp_	NO	/	/	YES	1-27	0.898
Slc25a14|NM_053501	Slc25a14|RSN_LD4.105_ccs_81739_2462_0_2462_2462_SUB1_pN	NO	/	/	YES	1-19	0.797
Slc39a7|NM_001008885	Slc39a7|RSN_LD4.107_ccs_31505_1815_0_1815_1815_SUB0_pNA	NO	/	/	YES	1-26	0.703
Tmem59|NM_001139465	Tmem59|RNN_LD3.104_ccs_91833_1670_0_1670_1670_SUB0_pNAp	NO	/	/	YES	1-35	0.753
Tmem8a|NM_001106991	Tmem8a|RSN_LD4.104_ccs_127635_3515_0_3515_3515_SUB0_pNA	NO	/	/	YES	1-33	0.911
Ugt1a9|NM_201425	Ugt1a3,Ugt1a8,Ugt1a2,Ugt1a9,Ugt1a1,Ugt1a6,Ugt1a7c,Ugt1a	NO	/	/	YES	1-25	0.848
Uxs1|NM_139336	Uxs1|RSN_LD3.110_ccs_120313_2270_0_2270_2270_SUB0_pTNp_	NO	/	/	YES	1-35	0.54
Vcam1|NM_012889	Vcam1|RNN_LD4.106_ccs_17296_3130_0_3130_3130_SUB0_pTNu_	NO	/	/	YES	1-24	0.821
Vcam1|NM_012889	Vcam1|RSN_LD4.105_sub_17934_10344_20383_27358_6975_SUB0	NO	/	/	YES	1-24	0.821
Supplementary Data 1-3 | N-term truncation
Refseq gene|isoform ID	FLT gene|isoform ID	FLT signal peptide?	FLT signal peptide position	FLT signal peptide Dscore	RefSeq signal peptide?	RefSeq signal peptide position	FRefSeq signal peptide Dscore
Abcb1b|NM_012623	Abcb1b|RNN_LD4.103_sub_28610_5969_2640_6654_4014_SUB0_p	YES	1-32	0.677	NO	/	/
Abcb8|NM_001007796	Abcb8|RSN_LD4.109_ccs_101045_2568_0_2568_2568_SUB0_pTNp	YES	1-32	0.537	NO	/	/
Abraxas2|NM_001106307	Abraxas2|RNN_LD4.108_ccs_159786_3142_0_3142_3142_SUB0_p	YES	1-38	0.507	NO	/	/
Adprhl2|NM_001108680	Adprhl2|RNN_LD4.102_sub_138333_2599_0_1764_1764_SUB0_pT	YES	1-32	0.46	NO	/	/
Anapc4|NM_001107220	Anapc4|RNN_LD3.105_sub_132458_4909_0_2948_2948_SUB0_pTN	YES	1-25	0.639	NO	/	/
Armcx3|NM_001014273	Armcx3|RNN_LD4.106_ccs_54623_1994_0_1994_1994_SUB0_pTNp	YES	1-28	0.535	NO	/	/
Atf6b|NM_001002809	Atf6b|RSN_LD4.115_ccs_71509_2413_0_2413_2413_SUB0_pNAp_	YES	1-85	0.525	NO	/	/
Cldn10|NM_001106058	Cldn10|RNN_LD1.111_sub_128243_18421_12739_13715_976_SUB	YES	1-23	0.56	NO	/	/
Cul4a|NM_001127301	Cul4a|RSN_LD4.115_ccs_36214_3592_0_3592_3592_SUB0_pNAp_	YES	1-18	0.454	NO	/	/
Dgat1|NM_053437	Dgat1|RNN_LD2.109_sub_47804_2575_2084_3807_1723_SUB0_pT	YES	1-40	0.509	NO	/	/
Dph1|NM_001105809	Dph1,Ovca2|RSN_LD3.105_sub_117994_2207_0_2207_2207_SUB0	YES	1-22	0.476	NO	/	/
Elovl4|NM_001191796	Elovl4|RSN_LD4.102_ccs_42484_2985_0_2985_2985_SUB0_pNAp	YES	1-25	0.508	NO	/	/
Epgn|NM_001305170	Epgn|RSN_LD3.104_ccs_33631_1964_0_1964_1964_SUB0_pNAp_3	YES	1-21	0.77	NO	/	/
Fads3|NM_173137	Fads3|RSN_LD2.109_ccs_63389_1802_0_1802_1802_SUB0_uNAp_	YES	1-53	0.545	NO	/	/
Fam98a|NM_001014073	Fam98a|RSN_LD4.101_ccs_69137_3555_0_3555_3555_SUB0_uNAp	YES	1-36	0.501	NO	/	/
G6pc3|NM_176077	G6pc3|RNN_LD2.103_ccs_25370_1554_0_1554_1554_SUB0_pTNp_	YES	1-20	0.569	NO	/	/
G6pc3|NM_176077	G6pc3|RSN_LD4.115_ccs_58902_1555_0_1555_1555_SUB0_pNAp_	YES	1-20	0.569	NO	/	/
Gas7|NM_053484	Gas7|RSN_LD4.110_ccs_152815_2571_0_2571_2571_SUB0_pNAp_	YES	1-25	0.584	NO	/	/
Gas7|NM_053484	Gas7|RNN_LD3.108_ccs_133776_3041_0_3041_3041_SUB0_pNAp_	YES	1-25	0.584	NO	/	/
Gas7|NM_053484	Gas7|RSN_LD3.110_ccs_63396_2995_0_2995_2995_SUB0_pNAp_2	YES	1-25	0.584	NO	/	/
Gpd1|NM_022215	Gpd1|RSN_LD3.110_ccs_98438_2398_0_2398_2398_SUB0_pNAp_2	YES	1-17	0.497	NO	/	/
Gpm6a|NM_178105	Gpm6a|RSN_LD3.109_ccs_152961_2505_0_2505_2505_SUB0_uNAp	YES	1-15	0.506	NO	/	/
Gpr12|NM_030831	Gpr12|RSN_LD2.108_ccs_13460_1167_0_1167_1167_SUB0_pTNp_	YES	1-19	0.705	NO	/	/
Gpr155|NM_001107811	Gpr155|RNN_LD4.116_sub_54337_9491_10234_15535_5301_SUB0	YES	1-28	0.735	NO	/	/
Lypd6b|NM_001134580	Lypd6b|RSN_LD3.104_sub_93368_3630_0_3630_3630_SUB0_uNAp	YES	1-25	0.678	NO	/	/
Micu1|NM_199412	Micu1|RSN_LD3.105_sub_9760_2398_0_2398_2398_SUB0_pTNp_5	YES	1-35	0.533	NO	/	/
Mindy3|NM_001106122	Mindy3|RSN_LD3.110_ccs_7619_2186_0_2186_2186_SUB0_pNAp_	YES	1-20	0.816	NO	/	/
Mindy3|NM_001106122	Mindy3|RSN_LD4.103_sub_14119_7387_11689_13473_1784_SUB0	YES	1-20	0.816	NO	/	/
Ncdn|NM_053543	Ncdn|RNN_LD3.108_ccs_47193_2438_0_2438_2438_SUB0_pNAp_1	YES	1-48	0.577	NO	/	/
Ncdn|NM_053543	Ncdn|RSN_LD4.102_sub_102546_5176_0_3279_3279_SUB0_pNAp_	YES	1-60	0.5	NO	/	/
Nphp1|NM_001314004	Smim37,Nphp1|RSN_LD2.107_ccs_26576_2065_0_2065_2065_SUB	YES	1-25	0.561	NO	/	/
Nup85|NM_001025401	Nup85|RSN_LD3.108_ccs_20918_2056_0_2056_2056_SUB0_pTNp_	YES	1-18	0.517	NO	/	/
Pex16|NM_001012088	Pex16|RSN_LD2.105_sub_140593_2595_0_1443_1443_SUB0_uNAp	YES	1-32	0.813	NO	/	/
Pigv|NM_001010966	Pigv|RSN_LD3.102_ccs_117342_2047_0_2047_2047_SUB0_pTNp_	YES	1-34	0.601	NO	/	/
Pld4|NM_001126288	Pld4|RSN_LD3.105_ccs_109428_1943_0_1943_1943_SUB0_pTNp_	YES	1-17	0.57	NO	/	/
Pld4|NM_001126288	Pld4|RSN_LD3.109_ccs_147308_1999_0_1999_1999_SUB0_pTNp_	YES	1-17	0.57	NO	/	/
Polrmt|NM_001106766	Polrmt|RSN_LD4.102_ccs_87489_3125_0_3125_3125_SUB0_pNAp	YES	1-24	0.463	NO	/	/
Pomt1|NM_053406	Pomt1|RSN_LD4.111_sub_24249_4058_5969_9382_3413_SUB0_pT	YES	1-32	0.556	NO	/	/
Ppox|NM_001105968	Ppox|RNN_LD4.106_ccs_50716_1906_0_1906_1906_SUB0_pNAp_2	YES	1-22	0.564	NO	/	/
Psen1|NM_019163	Psen1|RNN_LD4.114_sub_3393_3094_0_2594_2594_SUB0_pNAp_2	YES	1-16	0.614	NO	/	/
Ptpmt1|NM_001105726	Ptpmt1|RSN_LD2.101_ccs_160786_1131_0_1131_1131_SUB0_pNA	YES	1-21	0.486	NO	/	/
Rce1|NM_001100585	Rce1|RNN_LD4.105_ccs_51919_1368_0_1368_1368_SUB0_pNAp_2	YES	1-29	0.619	NO	/	/
Rce1|NM_001100585	Rce1|RNN_LD4.107_ccs_39689_1499_0_1499_1499_SUB0_pTNp_2	YES	1-29	0.619	NO	/	/
Rce1|NM_001100585	Rce1|RSN_LD2.109_sub_147767_1508_0_1508_1508_SUB0_pTNu_	YES	1-29	0.612	NO	/	/
Rpap1|NM_001033999	Rpap1|RNN_LD4.116_sub_117574_4947_0_2824_2824_SUB0_pTNp	YES	1-19	0.516	NO	/	/
Sepsecs|NM_001128287	Sepsecs|RSN_LD4.102_ccs_119634_3324_0_3324_3324_SUB0_pN	YES	1-53	0.556	NO	/	/
Sh3tc1|NM_001107226	Sh3tc1|RSN_LD3.103_ccs_159313_2465_0_2465_2465_SUB0_pNA	YES	1-36	0.517	NO	/	/
Slc15a2|NM_031672	Slc15a2|RNN_LD4.106_ccs_113504_4162_0_4162_4162_SUB0_pN	YES	1-97	0.522	NO	/	/
Slc16a13|NM_001005530	Slc16a13|RNN_LD3.108_ccs_11120_2366_0_2366_2366_SUB0_pN	YES	1-36	0.574	NO	/	/
Slc35a5|NM_001191927	Slc35a5|RNN_LD3.108_ccs_19027_3104_0_3104_3104_SUB0_pTN	YES	1-46	0.672	NO	/	/
Slc35a5|NM_001191927	Slc35a5|RNN_LD4.113_sub_62257_5678_0_2760_2760_SUB0_pNA	YES	1-32	0.8	NO	/	/
Slc35a5|NM_001191927	Slc35a5|RNN_LD4.115_ccs_69805_3074_0_3074_3074_SUB0_pNA	YES	1-46	0.672	NO	/	/
Slc39a11|NM_001013042	Slc39a11|RSN_LD3.110_sub_153286_5355_0_2813_2813_SUB0_u	YES	1-55	0.535	NO	/	/
Slc52a3|NM_001037198	Slc52a3|RSN_LD3.108_sub_91497_3828_0_2292_2292_SUB0_pNA	YES	1-29	0.754	NO	/	/
Slc6a15|NM_172321	Slc6a15|RNN_LD3.103_sub_69763_4991_2686_5212_2526_SUB0_	YES	1-39	0.524	NO	/	/
Slc6a15|NM_172321	Slc6a15|RNN_LD4.114_sub_131120_4433_0_3049_3049_SUB0_pN	YES	1-22	0.787	NO	/	/
Slc7a10|NM_053726	Slc7a10|RNN_LD4.107_ccs_146026_1681_0_1681_1681_SUB0_pN	YES	1-48	0.554	NO	/	/
Stam2|NM_001012085	Stam2|RNN_LD4.116_sub_17338_7637_0_4213_4213_SUB0_pTNp_	YES	1-24	0.689	NO	/	/
Sv2a|NM_057210	Sv2a|RSN_LD4.111_ccs_134752_3158_0_3158_3158_SUB0_pNAp_	YES	1-50	0.662	NO	/	/
Tiprl|NM_001109667	Tiprl|RSN_LD2.101_sub_163349_2826_0_1272_1272_SUB0_uNAp	YES	1-17	0.659	NO	/	/
Tmem144|NM_001108551	Tmem144|RNN_LD4.113_ccs_137003_3081_0_3081_3081_SUB0_pN	YES	1-23	0.503	NO	/	/
Tmem63c|NM_001108045	Tmem63c|RSN_LD4.102_sub_64977_19339_2725_5412_2687_SUB0	YES	1-19	0.72	NO	/	/
Trmu|NM_001135876	Trmu|RNN_LD2.105_ccs_119323_3352_0_3352_3352_SUB0_pNAp_	YES	1-42	0.467	NO	/	/
Trpc4|NM_080396	Trpc4|RNN_LD4.110_ccs_66087_3079_0_3079_3079_SUB0_pNAp_	YES	1-60	0.581	NO	/	/
Tspan31|NM_001008378	Tspan31|RNN_LD4.106_ccs_36112_1510_0_1510_1510_SUB0_pTN	YES	1-20	0.669	NO	/	/
Tut1|NM_001033901	Tut1|RSN_LD3.105_ccs_9032_2628_0_2628_2628_SUB0_pTNp_41	YES	1-25	0.735	NO	/	/
Ube2k|NM_001106006	Ube2k|RNN_LD3.107_ccs_12318_2285_0_2285_2285_SUB0_pNAp_	YES	1-17	0.778	NO	/	/
Vps18|NM_001106499	Vps18|RNN_LD4.111_sub_17529_6470_0_3238_3238_SUB0_pNAp_	YES	1-59	0.528	NO	/	/
Zdhhc5|NM_001039338	Zdhhc5|RSN_LD4.111_sub_127248_6423_9478_13111_3633_SUB0	YES	1-22	0.491	NO	/	/
Zdhhc9|NM_001039016	Zdhhc9|RSN_LD3.104_ccs_106327_2460_0_2460_2460_SUB0_pTN	YES	1-16	0.771	NO	/	/
Abcb6|NM_080582	Abcb6|RNN_LD4.115_sub_30452_6050_0_2970_2970_SUB0_pNAp_	NO	/	/	YES	1-159	0.587
Acsf2|NM_001034951	Acsf2|RSN_LD4.113_ccs_75568_3028_0_3028_3028_SUB0_pNAp_	NO	/	/	YES	1-16	0.578
Adam9|NM_001014772	Adam9|RNN_LD4.108_ccs_70078_3578_0_3578_3578_SUB0_pNAp_	NO	/	/	YES	1-29	0.854
Adck2|NM_001107855	Adck2|RSN_LD2.108_sub_142272_1962_0_1358_1358_SUB0_pNAp	NO	/	/	YES	1-53	0.647
Adgrg1|NM_152242	Adgrg1|RNN_LD4.104_ccs_117370_3688_0_3688_3688_SUB0_pNA	NO	/	/	YES	1-25	0.909
Afg3l1|NM_001108456	Afg3l1|RNN_LD3.110_sub_68488_4930_0_2601_2601_SUB0_pNAp	NO	/	/	YES	1-29	0.584
Aga|NM_001031641	Aga|RNN_LD4.109_ccs_162724_2804_0_2804_2804_SUB0_pTNp_2	NO	/	/	YES	1-23	0.919
Aga|NM_001031641	Aga|RSN_LD4.102_ccs_53096_1332_0_1332_1332_SUB0_pNAp_24	NO	/	/	YES	1-23	0.919
Angptl4|NM_199115	Angptl4|RSN_LD2.101_ccs_86284_1828_0_1828_1828_SUB0_pNA	NO	/	/	YES	1-23	0.757
Apmap|NM_001034003	Apmap|RSN_LD3.107_sub_154564_2626_0_2426_2426_SUB0_pTNp	NO	/	/	YES	1-17	0.808
Apoe|NM_001270683	Apoe|RSN_LD4.106_sub_29701_4593_12237_13730_1493_SUB0_u	NO	/	/	YES	1-18	0.938
App|NM_019288	App|RNN_LD4.115_sub_12602_2671_0_2671_2671_SUB0_pTNp_62	NO	/	/	YES	1-17	0.943
Armc5|NM_001009455	Armc5|RNN_LD3.107_ccs_18161_2455_0_2455_2455_SUB0_pTNp_	NO	/	/	YES	1-22	0.669
Armc5|NM_001009455	Armc5|RSN_LD3.107_ccs_18644_2491_0_2491_2491_SUB0_pNAp_	NO	/	/	YES	1-22	0.669
Armh4|NM_001108374	Armh4|RNN_LD4.104_ccs_86430_3390_0_3390_3390_SUB0_pTNp_	NO	/	/	YES	1-47	0.628
Armh4|NM_001108374	Armh4|RNN_LD4.105_ccs_24648_3198_0_3198_3198_SUB0_pTNp_	NO	/	/	YES	1-47	0.628
Armh4|NM_001108374	Armh4|RNN_LD4.107_ccs_72753_3668_0_3668_3668_SUB0_pTNp_	NO	/	/	YES	1-47	0.628
Armh4|NM_001108374	Armh4|RSN_LD3.102_ccs_104086_2751_0_2751_2751_SUB0_pNAp	NO	/	/	YES	1-47	0.628
Armh4|NM_001108374	Armh4|RSN_LD3.107_sub_92015_2981_0_2774_2774_SUB0_pNAp_	NO	/	/	YES	1-47	0.628
Arsg|NM_001047877	Arsg|RNN_LD4.111_ccs_69127_2827_0_2827_2827_SUB0_pNAp_6	NO	/	/	YES	1-16	0.672
Arsk|NM_001047917	Arsk|RNN_LD4.115_ccs_21655_3167_0_3167_3167_SUB0_pTNp_3	NO	/	/	YES	1-17	0.777
Asah1|NM_053407	Asah1|RSN_LD3.104_sub_22378_7335_6449_10204_3755_SUB0_p	NO	/	/	YES	1-20	0.925
Asah1|NM_053407	Asah1|RSN_LD3.106_sub_85094_4231_0_2443_2443_SUB0_pTNp_	NO	/	/	YES	1-20	0.925
B3gat2|NM_022609	B3gat2|RNN_LD2.109_sub_147078_2394_0_1649_1649_SUB0_uNA	NO	/	/	YES	1-27	0.792
Bcan|NM_012916	Bcan|RSN_LD3.104_sub_107418_4903_0_2605_2605_SUB0_pTNp_	NO	/	/	YES	1-22	0.911
Bphl|NM_001037206	Bphl|RNN_LD2.102_ccs_148955_1433_0_1433_1433_SUB0_pTNp_	NO	/	/	YES	1-22	0.472
Bphl|NM_001037206	Bphl|RSN_LD2.107_ccs_25491_1403_0_1403_1403_SUB0_pNAp_4	NO	/	/	YES	1-22	0.472
Btbd6|NM_001077683	Btbd6|RSN_LD2.108_sub_10221_1741_0_1741_1741_SUB0_pTNp_	NO	/	/	YES	1-23	0.495
Btbd6|NM_001077683	Btbd6|RSN_LD3.101_ccs_38156_1853_0_1853_1853_SUB0_pNAp_	NO	/	/	YES	1-23	0.495
Btd|NM_001012047	Btd|RNN_LD4.113_sub_99826_5573_0_2804_2804_SUB0_pTNp_32	NO	/	/	YES	1-22	0.898
Btd|NM_001012047	Btd|RSN_LD3.108_sub_20108_3209_0_2754_2754_SUB0_uNAp_25	NO	/	/	YES	1-22	0.898
C1qtnf5|NM_001012123	C1qtnf5|RNN_LD2.107_ccs_144917_1209_0_1209_1209_SUB0_uN	NO	/	/	YES	1-15	0.852
Car11|NM_175708	Car11|RNN_LD1.111_ccs_87202_1043_0_1043_1043_SUB1_pNAp_	NO	/	/	YES	1-23	0.716
Car11|NM_175708	Car11|RNN_LD4.107_ccs_141953_1415_0_1415_1415_SUB0_pTNp	NO	/	/	YES	1-23	0.716
Car4|NM_019174	Car4|RNN_LD3.106_ccs_148861_1420_0_1420_1420_SUB0_pTNp_	NO	/	/	YES	1-19	0.789
Car4|NM_019174	Car4|RSN_LD3.104_ccs_147073_1375_0_1375_1375_SUB0_pNAp_	NO	/	/	YES	1-19	0.789
Car6|NM_001134841	Car6|RNN_LD3.105_ccs_82091_1694_0_1694_1694_SUB0_pNAp_4	NO	/	/	YES	1-17	0.8
Car6|NM_001134841	Car6|RSN_LD4.108_ccs_115954_1497_0_1497_1497_SUB0_pNAp_	NO	/	/	YES	1-17	0.8
Ccdc47|NM_001013974	Ccdc47|RNN_LD4.115_ccs_45979_3218_0_3218_3218_SUB0_pNAp	NO	/	/	YES	1-20	0.876
Cd200|NM_031518	Cd200|RSN_LD3.102_ccs_153578_2326_0_2326_2326_SUB0_pTNp	NO	/	/	YES	1-30	0.791
Cd300a|NM_001205348	Cd300a|RNN_LD2.108_ccs_147099_2080_0_2080_2080_SUB0_uNA	NO	/	/	YES	1-26	0.91
Cdh10|NM_001168631	Cdh10|RSN_LD4.101_sub_142250_3112_0_3112_3112_SUB0_pNAp	NO	/	/	YES	1-22	0.877
Cdh10|NM_001168631	Cdh10|RSN_LD4.106_ccs_15041_3548_0_3548_3548_SUB0_pNAp_	NO	/	/	YES	1-22	0.877
Cers5|NM_001108993	Cers5|RSN_LD2.108_sub_28827_1899_0_1899_1899_SUB0_pTNp_	NO	/	/	YES	1-30	0.503
Cers5|NM_001108993	Cers5|RSN_LD4.110_ccs_163473_1933_0_1933_1933_SUB0_pNAp	NO	/	/	YES	1-30	0.503
Cfh|NM_130409	Cfh|RNN_LD4.106_ccs_141817_4254_0_4254_4254_SUB0_pNAp_3	NO	/	/	YES	1-18	0.928
Cfh|NM_130409	Cfh|RNN_LD4.110_ccs_38167_4379_0_4379_4379_SUB0_pNAp_42	NO	/	/	YES	1-18	0.928
Cfp|NM_001106757	Cfp|RSN_LD4.115_ccs_158388_2972_0_2972_2972_SUB0_pTNp_2	NO	/	/	YES	1-23	0.943
Chgb|NM_012526	Chgb|RNN_LD3.103_ccs_2205_2740_0_2740_2740_SUB0_pTNp_32	NO	/	/	YES	1-20	0.86
Chgb|NM_012526	Chgb|RSN_LD4.112_sub_148021_9065_8547_11680_3133_SUB0_u	NO	/	/	YES	1-20	0.86
Chrd|NM_057134	Chrd|RSN_LD4.102_sub_39836_3666_0_3073_3073_SUB0_pNAp_2	NO	/	/	YES	1-26	0.826
Chrna2|NM_133420	Chrna2|RNN_LD4.106_ccs_155747_3920_0_3920_3920_SUB0_pNA	NO	/	/	YES	1-27	0.921
Chst1|NM_001011955	Chst1|RNN_LD3.110_ccs_32543_2112_0_2112_2112_SUB0_pTNp_	NO	/	/	YES	1-23	0.763
Chst10|NM_080397	Chst10|RNN_LD3.108_sub_34485_5904_13805_16514_2709_SUB0	NO	/	/	YES	1-21	0.916
Ckmt1|NM_001012738	Ckmt1|RNN_LD3.103_ccs_123315_1099_0_1099_1099_SUB0_pNAp	NO	/	/	YES	1-39	0.583
Ckmt1|NM_001012738	Ckmt1|RSN_LD4.111_sub_128569_14410_8384_9901_1517_SUB0_	NO	/	/	YES	1-39	0.583
Cldn5|NM_031701	Cldn5|RSN_LD4.105_ccs_109215_1346_0_1346_1346_SUB0_pNAp	NO	/	/	YES	1-24	0.576
Clpx|NM_001007803	Clpx|RSN_LD3.108_ccs_50553_2504_0_2504_2504_SUB0_pTNp_8	NO	/	/	YES	1-24	0.497
Cnpy2|NM_001077585	Cnpy2|RSN_LD2.108_sub_141288_8466_5032_6242_1210_SUB0_p	NO	/	/	YES	1-20	0.942
Cnpy4|NM_001108852	Cnpy4|RSN_LD4.106_sub_25291_7266_5832_7448_1616_SUB0_uN	NO	/	/	YES	1-27	0.697
Coasy|NM_001006954	Coasy|RSN_LD2.107_ccs_134553_1587_0_1587_1587_SUB0_pTNp	NO	/	/	YES	1-19	0.786
Coq6|NM_001011983	Coq6|RSN_LD4.105_ccs_82245_1568_0_1568_1568_SUB0_pTNp_2	NO	/	/	YES	1-32	0.524
Cpe|NM_013128	Cpe|RNN_LD4.103_ccs_13434_2376_0_2376_2376_SUB0_uNAp_46	NO	/	/	YES	1-27	0.88
Cpq|NM_031640	Cpq|RSN_LD4.104_ccs_7079_1423_0_1423_1423_SUB0_pNAp_42:	NO	/	/	YES	1-22	0.877
Cryl1|NM_175757	Cryl1|RNN_LD4.103_ccs_39754_1383_0_1383_1383_SUB0_pTNp_	NO	/	/	YES	1-22	0.485
Csf1r|NM_001029901	Csf1r|RNN_LD4.113_sub_73749_4021_0_2843_2843_SUB0_pNAp_	NO	/	/	YES	1-20	0.726
Ctsa|NM_001011959	Ctsa|RNN_LD2.103_ccs_28675_2001_0_2001_2001_SUB0_pNAp_2	NO	/	/	YES	1-41	0.748
Ctsa|NM_001011959	Ctsa|RNN_LD4.102_sub_135354_4395_0_2195_2195_SUB0_pNAp_	NO	/	/	YES	1-41	0.748
Ctsd|NM_134334	Ctsd|RNN_LD4.103_ccs_121309_2045_0_2045_2045_SUB0_pNAp_	NO	/	/	YES	1-20	0.828
Ctsd|NM_134334	Ctsd|RNN_LD4.105_ccs_31697_1925_0_1925_1925_SUB0_pTNp_2	NO	/	/	YES	1-20	0.828
Ctsf|NM_001034110	Ctsf|RSN_LD3.103_ccs_127074_2180_0_2180_2180_SUB0_pTNp_	NO	/	/	YES	1-19	0.955
Ctsk|NM_031560	Ctsk|RSN_LD2.107_ccs_98058_1457_0_1457_1457_SUB0_pNAp_1	NO	/	/	YES	1-15	0.82
Cyhr1|NM_001025122	Cyhr1|RNN_LD2.103_ccs_74519_1330_0_1330_1330_SUB0_uNAp_	NO	/	/	YES	1-32	0.559
Cyp20a1|NM_199401	Cyp20a1|RSN_LD2.104_ccs_21274_2021_0_2021_2021_SUB0_pNA	NO	/	/	YES	1-18	0.643
Cyp20a1|NM_199401	Cyp20a1|RSN_LD2.109_ccs_89333_1874_0_1874_1874_SUB0_pTN	NO	/	/	YES	1-18	0.643
Cyp20a1|NM_199401	Cyp20a1|RSN_LD4.104_ccs_154220_1784_0_1784_1784_SUB0_pN	NO	/	/	YES	1-18	0.643
Cyp20a1|NM_199401	Cyp20a1|RSN_LD4.108_ccs_122963_1878_0_1878_1878_SUB0_uN	NO	/	/	YES	1-18	0.643
Cyp4x1|NM_145675	Cyp4x1|RSN_LD4.111_sub_124144_5813_0_2854_2854_SUB0_pTN	NO	/	/	YES	1-29	0.628
Dcn|NM_024129	Dcn|RSN_LD4.103_ccs_144938_1727_0_1727_1727_SUB0_pTNu_2	NO	/	/	YES	1-16	0.866
Ddrgk1|NM_001106512	Ddrgk1|RSN_LD2.110_ccs_144701_2257_0_2257_2257_SUB0_pTN	NO	/	/	YES	1-52	0.509
Dhrs7|NM_001271394	Dhrs7|RNN_LD3.101_sub_154169_2795_0_1466_1466_SUB0_uNAp	NO	/	/	YES	1-22	0.903
Dnajb11|NM_001015021	Dnajb11|RNN_LD2.108_ccs_64737_1440_0_1440_1440_SUB0_pTN	NO	/	/	YES	1-22	0.913
Dnajb11|NM_001015021	Dnajb11|RSN_LD3.106_ccs_21306_1780_0_1780_1780_SUB0_pTN	NO	/	/	YES	1-22	0.913
Dnajb11|NM_001015021	Dnajb11|RSN_LD4.106_ccs_61666_1727_0_1727_1727_SUB0_pTN	NO	/	/	YES	1-22	0.913
Dpp7|NM_031973	Dpp7|RNN_LD2.105_ccs_20264_1501_0_1501_1501_SUB0_pTNp_2	NO	/	/	YES	1-33	0.869
Dpp7|NM_031973	Dpp7|RSN_LD3.104_ccs_8632_1916_0_1916_1916_SUB0_pNAp_68	NO	/	/	YES	1-33	0.869
Dpp7|NM_031973	Dpp7|RSN_LD4.110_ccs_145965_1502_0_1502_1502_SUB0_pTNp_	NO	/	/	YES	1-33	0.869
Endog|NM_001034938	Endog|RNN_LD1.112_ccs_94925_761_0_761_761_SUB0_pTNp_24:	NO	/	/	YES	1-19	0.745
Eng|NM_001010968	Eng|RNN_LD4.107_ccs_19831_3624_0_3624_3624_SUB0_pTNp_26	NO	/	/	YES	1-25	0.917
Entpd2|NM_172030	Entpd2|RNN_LD3.107_ccs_24909_1919_0_1919_1919_SUB0_pTNp	NO	/	/	YES	1-31	0.649
Entpd2|NM_172030	Entpd2|RSN_LD3.105_ccs_21694_2380_0_2380_2380_SUB0_pTNp	NO	/	/	YES	1-31	0.649
Erlin2|NM_001106088	Erlin2|RNN_LD4.113_sub_138983_6631_5394_9051_3657_SUB0_	NO	/	/	YES	1-25	0.543
F12|NM_001014006	F12|RNN_LD4.109_ccs_78132_1339_0_1339_1339_SUB0_pTNp_21	NO	/	/	YES	1-19	0.917
Fcgrt|NM_033351	Fcgrt|RNN_LD2.107_sub_5273_13231_6923_10144_3221_SUB0_p	NO	/	/	YES	1-22	0.925
Fcgrt|NM_033351	Fcgrt|RSN_LD2.107_sub_133933_7971_4967_6327_1360_SUB0_p	NO	/	/	YES	1-22	0.925
Fgfr2|NM_001109892	Fgfr2|RNN_LD4.103_ccs_48206_4177_0_4177_4177_SUB0_pNAp_	NO	/	/	YES	1-40	0.694
Fgfr3|NM_053429	Fgfr3|RSN_LD4.114_ccs_119110_3491_0_3491_3491_SUB0_pTNp	NO	/	/	YES	1-20	0.884
Ficd|NM_001010946	Ficd|RNN_LD3.109_sub_157342_5854_0_3001_3001_SUB0_pNAp_	NO	/	/	YES	1-39	0.603
Fitm2|NM_001107799	Fitm2|RSN_LD3.109_sub_15219_3017_0_2904_2904_SUB0_uNAp_	NO	/	/	YES	1-39	0.527
Fuca2|NM_001004218	Fuca2|RSN_LD2.106_ccs_31482_1158_0_1158_1158_SUB0_pTNp_	NO	/	/	YES	1-23	0.89
Gabbr1|NM_031028	Gabbr1|RNN_LD4.102_sub_152495_4017_0_3611_3611_SUB0_uNA	NO	/	/	YES	1-18	0.857
Gabbr1|NM_031028	Gabbr1|RSN_LD3.103_ccs_116515_2805_0_2805_2805_SUB0_pTN	NO	/	/	YES	1-18	0.857
Gabbr1|NM_031028	Gabbr1|RSN_LD3.103_ccs_13435_2418_0_2418_2418_SUB0_pNAp	NO	/	/	YES	1-18	0.857
Gabra1|NM_183326	Gabra1|RNN_LD4.113_ccs_53842_3240_0_3240_3240_SUB0_pNAp	NO	/	/	YES	1-27	0.753
Gabra5|NM_017295	Gabra5|RNN_LD3.107_sub_16021_4761_0_2497_2497_SUB0_pNAp	NO	/	/	YES	1-25	0.734
Gabrg1|NM_080586	Gabrg1|RNN_LD4.104_sub_132349_6436_2201_6436_4235_SUB0_	NO	/	/	YES	1-35	0.704
Gabrg1|NM_080586	Gabrg1|RNN_LD4.104_sub_155312_7522_4406_11928_7522_SUB1	NO	/	/	YES	1-35	0.704
Gabrg1|NM_080586	Gabrg1|RSN_LD4.101_sub_127145_6782_0_3538_3538_SUB0_pTN	NO	/	/	YES	1-35	0.704
Gabrg2|NM_183327	Gabrg2|RSN_LD4.115_ccs_59256_3540_0_3540_3540_SUB0_pNAp	NO	/	/	YES	1-38	0.739
Gabrg2|NM_183327	Gabrg2|RNN_LD3.109_sub_95517_3978_6634_10116_3482_SUB0_	NO	/	/	YES	1-38	0.739
Ggh|NM_012960	Ttpa,Ggh|RSN_LD3.102_ccs_69479_1802_0_1802_1802_SUB0_pT	NO	/	/	YES	1-24	0.909
Glmp|NM_001004226	Glmp|RSN_LD2.102_ccs_2188_1474_0_1474_1474_SUB0_pNAp_50	NO	/	/	YES	1-35	0.854
Glrb|NM_053296	Glrb|RNN_LD4.114_ccs_107547_3063_0_3063_3063_SUB0_uNAp_	NO	/	/	YES	1-22	0.832
Gnptg|NM_001100493	Gnptg|RSN_LD3.109_ccs_61756_2323_0_2323_2323_SUB0_uNAp_	NO	/	/	YES	1-24	0.776
Gnptg|NM_001100493	Gnptg|RNN_LD3.106_ccs_30550_1315_0_1315_1315_SUB0_pNAp_	NO	/	/	YES	1-24	0.776
Gnptg|NM_001100493	Gnptg|RSN_LD2.105_sub_62487_1464_0_1464_1464_SUB0_pTNu_	NO	/	/	YES	1-24	0.776
Gnptg|NM_001100493	Gnptg|RSN_LD2.106_ccs_15059_1287_0_1287_1287_SUB0_uNAp_	NO	/	/	YES	1-24	0.776
Gnptg|NM_001100493	Gnptg|RSN_LD4.105_ccs_138310_2582_0_2582_2582_SUB0_pTNp	NO	/	/	YES	1-24	0.776
Gpr107|NM_001107828	Gpr107|RNN_LD3.103_ccs_39705_2346_0_2346_2346_SUB0_pNAp	NO	/	/	YES	1-33	0.819
Gpr108|NM_199399	Gpr108|RNN_LD4.107_ccs_100911_1988_0_1988_1988_SUB0_pTN	NO	/	/	YES	1-34	0.563
Gpr108|NM_199399	Gpr108|RSN_LD3.102_sub_121266_4923_0_2537_2537_SUB0_pTN	NO	/	/	YES	1-34	0.563
Gpr108|NM_199399	Gpr108|RSN_LD3.107_ccs_95685_2109_0_2109_2109_SUB0_uNAp	NO	/	/	YES	1-34	0.563
Gpr108|NM_199399	Gpr108|RSN_LD4.110_ccs_74573_2092_0_2092_2092_SUB0_pNAp	NO	/	/	YES	1-34	0.563
Gpr37|NM_057201	Gpr37|RSN_LD3.101_ccs_123530_2604_0_2604_2604_SUB0_pNAp	NO	/	/	YES	1-27	0.907
Gria4|NM_017263	Gria4|RSN_LD4.109_sub_138732_6869_15297_19256_3959_SUB0	NO	/	/	YES	1-21	0.786
Grik1|NM_001111114	Grik1|RNN_LD4.102_sub_19910_5041_0_3065_3065_SUB0_pNAp_	NO	/	/	YES	1-34	0.61
Grik1|NM_001111114	Grik1|RSN_LD4.108_sub_8963_6343_5267_11610_6343_SUB1_pN	NO	/	/	YES	1-34	0.61
Grm3|NM_001105712	Grm3|RNN_LD4.114_ccs_80785_2753_0_2753_2753_SUB0_pNAp_3	NO	/	/	YES	1-24	0.693
Grm3|NM_001105712	Grm3|RSN_LD3.104_ccs_72088_2515_0_2515_2515_SUB0_pNAp_6	NO	/	/	YES	1-24	0.693
Grsf1|NM_001100890	Grsf1|RNN_LD3.105_ccs_144489_2739_0_2739_2739_SUB0_pNAp	NO	/	/	YES	1-65	0.519
Grsf1|NM_001100890	Grsf1|RNN_LD3.105_sub_138066_10141_0_4905_4905_SUB0_pTN	NO	/	/	YES	1-65	0.519
Grsf1|NM_001100890	Grsf1|RSN_LD3.107_sub_17678_3078_0_2729_2729_SUB0_uNAp_	NO	/	/	YES	1-65	0.519
Gsn|NM_001004080	Gsn|RSN_LD4.111_ccs_114701_2902_0_2902_2902_SUB0_pNAp_3	NO	/	/	YES	1-25	0.869
Gsn|NM_001004080	Gsn|RSN_LD3.104_sub_25331_4843_0_4843_4843_SUB0_pNAp_31	NO	/	/	YES	1-25	0.869
Hagh|NM_033349	Hagh|RSN_LD2.106_ccs_61302_1234_0_1234_1234_SUB0_pTNp_3	NO	/	/	YES	1-28	0.475
Hars2|NM_001014012	Hars2|RSN_LD4.108_ccs_161189_3086_0_3086_3086_SUB0_pTNp	NO	/	/	YES	1-27	0.46
Hexa|NM_001004443	Hexa|RSN_LD4.104_ccs_111639_2068_0_2068_2068_SUB0_pTNp_	NO	/	/	YES	1-22	0.95
Htra3|NM_001271027	Htra3|RSN_LD3.107_ccs_10801_2393_0_2393_2393_SUB0_pNAp_	NO	/	/	YES	1-23	0.896
Ide|NM_013159	Ide|RSN_LD4.106_sub_12999_10607_7365_14267_6902_SUB0_pN	NO	/	/	YES	1-22	0.557
Ifngr1|NM_053783	Ifngr1|RSN_LD3.110_ccs_61845_2307_0_2307_2307_SUB0_pTNp	NO	/	/	YES	1-16	0.824
Igfbp4|NM_001004274	Igfbp4|RNN_LD4.108_ccs_91739_1760_0_1760_1760_SUB0_pTNp	NO	/	/	YES	1-21	0.818
Igsf11|NM_001013120	Igsf11|RSN_LD4.110_sub_4504_11663_5848_9445_3597_SUB0_p	NO	/	/	YES	1-22	0.938
Igsf21|NM_001271454	Igsf21|RSN_LD4.106_ccs_33571_1313_0_1313_1313_SUB0_pTNp	NO	/	/	YES	1-24	0.831
Igsf8|NM_001014787	Igsf8|RSN_LD3.102_ccs_102839_2333_0_2333_2333_SUB0_pNAp	NO	/	/	YES	1-25	0.911
Il10ra|NM_057193	Il10ra|RNN_LD4.115_sub_108541_4827_31151_34191_3040_SUB	NO	/	/	YES	1-23	0.725
Il10ra|NM_057193	Il10ra|RSN_LD4.115_sub_43824_6536_4894_8166_3272_SUB0_p	NO	/	/	YES	1-23	0.725
Il4r|NM_133380	Il4r|RNN_LD3.101_sub_54403_3673_0_2512_2512_SUB0_pTNp_2	NO	/	/	YES	1-25	0.869
Ilvbl|NM_001108738	Ilvbl|RSN_LD3.104_sub_76326_4186_0_2351_2351_SUB0_pTNp_	NO	/	/	YES	1-71	0.502
Itfg1|NM_133557	Itfg1|RNN_LD4.101_sub_112188_4824_0_3404_3404_SUB0_pNAp	NO	/	/	YES	1-32	0.893
Itfg1|NM_133557	Itfg1|RNN_LD4.108_ccs_113376_3571_0_3571_3571_SUB0_pNAp	NO	/	/	YES	1-32	0.893
Kcnd1|NM_001105748	Kcnd1|RSN_LD3.103_ccs_105763_2259_0_2259_2259_SUB0_pNAp	NO	/	/	YES	1-16	0.555
Kdelc2|NM_001025123	Kdelc2|RSN_LD4.102_ccs_150645_3714_0_3714_3714_SUB0_pNA	NO	/	/	YES	1-24	0.757
Kifc2|NM_198752	Kifc2|RNN_LD4.103_ccs_19116_3514_0_3514_3514_SUB0_uNAp_	NO	/	/	YES	1-23	0.665
Kifc2|NM_198752	Kifc2|RSN_LD4.107_ccs_22331_3297_0_3297_3297_SUB0_pNAp_	NO	/	/	YES	1-23	0.665
Kyat1|NM_001013164	Kyat1|RNN_LD3.110_ccs_92757_1759_0_1759_1759_SUB0_pTNp_	NO	/	/	YES	1-23	0.565
Kyat1|NM_001013164	Kyat1|RNN_LD2.103_sub_36628_3618_0_1795_1795_SUB0_uNAp_	NO	/	/	YES	1-23	0.565
Kyat1|NM_001013164	Kyat1|RNN_LD4.106_ccs_24368_1491_0_1491_1491_SUB0_pNAp_	NO	/	/	YES	1-23	0.565
Kyat1|NM_001013164	Kyat1|RSN_LD3.109_ccs_122826_1771_0_1771_1771_SUB0_uNAp	NO	/	/	YES	1-23	0.565
Lamp5|NM_001014183	Lamp5|RSN_LD2.108_ccs_35639_1451_0_1451_1451_SUB0_pNAp_	NO	/	/	YES	1-29	0.705
Lamp5|NM_001014183	Lamp5|RSN_LD3.107_ccs_41441_1282_0_1282_1282_SUB0_pNAp_	NO	/	/	YES	1-29	0.705
Lgals3bp|NM_139096	Lgals3bp|RSN_LD3.104_sub_94671_3091_3984_6597_2613_SUB0	NO	/	/	YES	1-18	0.934
Lgi1|NM_145769	Lgi1|RNN_LD3.108_ccs_9301_2353_0_2353_2353_SUB0_pTNp_22	NO	/	/	YES	1-34	0.729
Lgi4|NM_199499	Lgi4|RNN_LD4.102_sub_35549_6911_3455_6911_3456_SUB0_pTN	NO	/	/	YES	1-19	0.838
Lgi4|NM_199499	Lgi4|RSN_LD3.109_ccs_18295_2541_0_2541_2541_SUB0_pNAp_3	NO	/	/	YES	1-19	0.838
Lgi4|NM_199499	Lgi4|RSN_LD3.109_sub_22651_2844_0_2556_2556_SUB0_pNAp_3	NO	/	/	YES	1-19	0.838
Lgi4|NM_199499	Lgi4|RSN_LD4.111_sub_129200_5224_5209_8908_3699_SUB0_pT	NO	/	/	YES	1-19	0.838
Lipa|NM_012732	Lipa|RNN_LD4.111_ccs_26208_3024_0_3024_3024_SUB0_pTNp_2	NO	/	/	YES	1-25	0.697
Lman2|NM_001115024	Lman2|RSN_LD2.110_sub_156613_1936_0_1936_1936_SUB0_uNAp	NO	/	/	YES	1-46	0.758
Lrfn5|NM_001108024	Lrfn5|RNN_LD4.112_ccs_64712_2933_0_2933_2933_SUB0_pNAp_	NO	/	/	YES	1-17	0.797
Man2b1|NM_199404	Man2b1|RSN_LD4.104_ccs_154457_3286_0_3286_3286_SUB0_pNA	NO	/	/	YES	1-49	0.816
Man2b2|NM_001134971	Man2b2|RNN_LD3.106_sub_49695_4123_0_2581_2581_SUB0_uNAp	NO	/	/	YES	1-21	0.869
Metrn|NM_001009962	Metrn|RSN_LD2.105_ccs_116709_916_0_916_916_SUB0_pTNp_31	NO	/	/	YES	1-21	0.883
Mettl25|NM_001108089	Mettl25|RSN_LD3.104_ccs_133060_2239_0_2239_2239_SUB0_pT	NO	/	/	YES	1-32	0.601
Mfge8|NM_012811	Mfge8|RNN_LD3.104_sub_151104_3964_0_2239_2239_SUB0_uNAp	NO	/	/	YES	1-22	0.878
Mfsd11|NM_001108308	Mfsd11|RNN_LD3.110_ccs_29078_2693_0_2693_2693_SUB0_pNAp	NO	/	/	YES	1-29	0.549
Mfsd11|NM_001108308	Mfsd11|RSN_LD3.105_sub_127140_4233_0_2583_2583_SUB0_pTN	NO	/	/	YES	1-29	0.549
Mpped1|NM_001130569	Mpped1|RSN_LD4.115_ccs_143617_3138_0_3138_3138_SUB0_pTN	NO	/	/	YES	1-28	0.61
Mrps12|NM_001106239	Mrps12|RSN_LD2.104_sub_115393_1253_0_1253_1253_SUB0_pNA	NO	/	/	YES	1-19	0.53
Mrps27|NM_001199192	Mrps27|RNN_LD3.103_ccs_66889_2088_0_2088_2088_SUB0_pTNp	NO	/	/	YES	1-18	0.506
Mrps27|NM_001199192	Mrps27|RSN_LD3.103_sub_58301_3725_0_1908_1908_SUB0_pNAp	NO	/	/	YES	1-18	0.506
Naaa|NM_001010967	Naaa|RNN_LD4.109_ccs_66870_1698_0_1698_1698_SUB0_pNAp_4	NO	/	/	YES	1-32	0.833
Naga|NM_001012120	Naga|RSN_LD4.108_ccs_15950_2000_0_2000_2000_SUB0_pTNp_2	NO	/	/	YES	1-17	0.774
Nceh1|NM_001127524	Nceh1|RNN_LD3.102_ccs_8643_2229_0_2229_2229_SUB0_pNAp_5	NO	/	/	YES	1-28	0.725
Nceh1|NM_001127524	Nceh1|RNN_LD3.104_ccs_32219_2348_0_2348_2348_SUB0_pNAp_	NO	/	/	YES	1-28	0.725
Nceh1|NM_001127524	Nceh1|RSN_LD4.111_sub_73497_5687_0_4493_4493_SUB0_pTNp_	NO	/	/	YES	1-28	0.725
Ncstn|NM_174864	Ncstn|RNN_LD3.105_ccs_161622_2999_0_2999_2999_SUB0_uNAp	NO	/	/	YES	1-32	0.737
Ncstn|NM_174864	Ncstn|RSN_LD3.108_ccs_118259_2480_0_2480_2480_SUB0_pNAp	NO	/	/	YES	1-32	0.737
Ncstn|NM_174864	Ncstn|RSN_LD4.113_ccs_144756_2683_0_2683_2683_SUB0_pTNp	NO	/	/	YES	1-32	0.737
Ncstn|NM_174864	Ncstn|RSN_LD4.114_sub_14148_6849_7487_10587_3100_SUB0_p	NO	/	/	YES	1-32	0.737
Ncstn|NM_174864	Ncstn|RSN_LD4.115_sub_122392_4494_0_3158_3158_SUB0_pNAp	NO	/	/	YES	1-32	0.737
Ndufs3|NM_001106489	Ndufs3|RSN_LD2.104_ccs_15010_1073_0_1073_1073_SUB0_uNAp	NO	/	/	YES	1-24	0.453
Nenf|NM_001002851	Nenf|RNN_LD2.102_ccs_58525_731_0_731_731_SUB0_pTNp_32:T	NO	/	/	YES	1-30	0.922
Neto1|NM_001107371	Neto1|RSN_LD3.106_sub_108949_5508_2755_5508_2753_SUB0_p	NO	/	/	YES	1-22	0.803
Ngrn|NM_001033900	Ngrn|RNN_LD4.109_ccs_156044_2011_0_2011_2011_SUB0_pNAp_	NO	/	/	YES	1-18	0.625
Ngrn|NM_001033900	Ngrn|RNN_LD4.110_ccs_35308_1463_0_1463_1463_SUB0_pTNp_2	NO	/	/	YES	1-18	0.625
Ngrn|NM_001033900	Ngrn|RSN_LD2.105_ccs_125945_1582_0_1582_1582_SUB0_pNAp_	NO	/	/	YES	1-18	0.625
Ngrn|NM_001033900	Ngrn|RSN_LD4.107_ccs_163273_1300_0_1300_1300_SUB0_pNAp_	NO	/	/	YES	1-18	0.625
Nme3|NM_053507	Nme3|RNN_LD1.109_ccs_115570_994_0_994_994_SUB0_pTNp_87:	NO	/	/	YES	1-18	0.768
Nme3|NM_053507	Nme3|RNN_LD2.103_ccs_29710_758_0_758_758_SUB0_pTNp_45:A	NO	/	/	YES	1-18	0.768
Nnt|NM_001013157	Nnt|RNN_LD4.115_sub_58108_8092_0_4292_4292_SUB0_pNAp_26	NO	/	/	YES	1-19	0.51
Nnt|NM_001013157	Nnt|RSN_LD4.111_sub_104143_14163_8935_12506_3571_SUB0_p	NO	/	/	YES	1-19	0.51
Nnt|NM_001013157	Nnt|RSN_LD4.113_ccs_128908_4061_0_4061_4061_SUB0_pTNp_2	NO	/	/	YES	1-19	0.51
Npepps|NM_080395	Npepps|RNN_LD4.115_ccs_88284_3021_0_3021_3021_SUB0_pNAp	NO	/	/	YES	1-18	0.511
Npepps|NM_080395	Npepps|RSN_LD3.103_ccs_107944_2806_0_2806_2806_SUB0_pTN	NO	/	/	YES	1-18	0.511
Nptx2|NM_001034199	Nptx2|RSN_LD3.108_ccs_148848_2338_0_2338_2338_SUB0_pTNu	NO	/	/	YES	1-18	0.778
Ntrk2|NM_001163168	Ntrk2|RNN_LD3.108_ccs_19023_1825_0_1825_1825_SUB0_pNAp_	NO	/	/	YES	1-31	0.93
Nudt19|NM_001004258	Nudt19|RSN_LD2.105_sub_103486_16821_6777_7824_1047_SUB0	NO	/	/	YES	1-22	0.522
Nudt9|NM_001006991	Nudt9|RSN_LD2.110_ccs_70296_1308_0_1308_1308_SUB0_pNAp_	NO	/	/	YES	1-31	0.598
Oaf|NM_001014090	Oaf|RNN_LD4.105_ccs_76688_1637_0_1637_1637_SUB0_uNAp_31	NO	/	/	YES	1-36	0.852
Olfml1|NM_001013192	Olfml1|RNN_LD3.103_sub_131696_3943_0_2754_2754_SUB0_uNA	NO	/	/	YES	1-26	0.896
Os9|NM_001007265	Os9|RSN_LD4.113_ccs_148911_3338_0_3338_3338_SUB0_pTNp_4	NO	/	/	YES	1-30	0.834
Pcdhb5|NM_001114602	Pcdhb5|RSN_LD3.102_sub_59768_4495_2287_4495_2208_SUB0_p	NO	/	/	YES	1-27	0.68
Pde2a|NM_031079	Pde2a|RNN_LD4.114_ccs_16369_4440_0_4440_4440_SUB0_pTNp_	NO	/	/	YES	1-21	0.624
Pde2a|NM_031079	Pde2a|RSN_LD4.101_sub_14550_6149_0_4053_4053_SUB0_uNAp_	NO	/	/	YES	1-21	0.624
Pigt|NM_001106540	Pigt|RNN_LD3.103_ccs_149522_2213_0_2213_2213_SUB0_pNAp_	NO	/	/	YES	1-22	0.906
Pigx|NM_001100651	Pigx|RSN_LD2.107_sub_12979_26143_18540_19577_1037_SUB0_	NO	/	/	YES	1-22	0.864
Pla2g15|NM_001004277	Pla2g15|RNN_LD3.107_sub_114819_2878_0_2878_2878_SUB0_uN	NO	/	/	YES	1-33	0.795
Plat|NM_013151	Plat|RNN_LD3.104_ccs_132852_2517_0_2517_2517_SUB0_pTNp_	NO	/	/	YES	1-19	0.81
Plbd2|NM_139255	Plbd2|RNN_LD3.106_sub_50485_1813_0_1813_1813_SUB0_uNAp_	NO	/	/	YES	1-37	0.86
Plod1|NM_053827	Plod1|RNN_LD4.113_sub_36435_5567_0_2823_2823_SUB0_pTNp_	NO	/	/	YES	1-18	0.927
Plod1|NM_053827	Plod1|RNN_LD4.116_sub_1036_3347_0_3034_3034_SUB0_uNAp_2	NO	/	/	YES	1-18	0.927
Plod3|NM_178101	Plod3|RNN_LD3.103_ccs_102750_2623_0_2623_2623_SUB0_pNAp	NO	/	/	YES	1-26	0.921
Plxdc2|NM_001108422	Plxdc2|RNN_LD3.101_sub_133651_3188_0_3188_3188_SUB0_uNA	NO	/	/	YES	1-30	0.746
Pmpca|NM_001003673	Pmpca|RSN_LD4.102_ccs_57195_2822_0_2822_2822_SUB0_pTNp_	NO	/	/	YES	1-17	0.495
Pnpt1|NM_001142371	Pnpt1|RSN_LD3.107_sub_95005_6315_6864_9899_3035_SUB0_pT	NO	/	/	YES	1-18	0.498
Poglut1|NM_001100652	Poglut1|RNN_LD4.116_sub_148284_4848_0_3207_3207_SUB0_pT	NO	/	/	YES	1-23	0.824
Ppt2|NM_019367	C4a,Ppt2,Stk19|RSN_LD3.108_ccs_74055_2073_0_2073_2073_S	NO	/	/	YES	1-29	0.761
Prkcsh|NM_001106806	Prkcsh|RSN_LD3.105_sub_66932_2975_0_2599_2599_SUB0_uNAp	NO	/	/	YES	1-13	0.925
Prkcsh|NM_001106806	Prkcsh|RSN_LD3.106_sub_29940_4711_2448_4711_2263_SUB0_p	NO	/	/	YES	1-13	0.925
Prkcsh|NM_001106806	Prkcsh|RSN_LD3.110_ccs_30671_2620_0_2620_2620_SUB0_pTNu	NO	/	/	YES	1-13	0.925
Prkcsh|NM_001106806	Prkcsh|RSN_LD4.105_sub_161043_2502_0_2502_2502_SUB0_uNA	NO	/	/	YES	1-13	0.925
Prss22|NM_001106984	Prss22|RNN_LD3.110_ccs_98615_1413_0_1413_1413_SUB0_pTNp	NO	/	/	YES	1-32	0.844
Ptgs1|NM_017043	Ptgs1|RNN_LD4.113_ccs_25490_2745_0_2745_2745_SUB0_pTNp_	NO	/	/	YES	1-26	0.932
Ptgs1|NM_017043	Ptgs1|RNN_LD4.115_sub_120381_3076_0_3033_3033_SUB0_uNAp	NO	/	/	YES	1-26	0.932
Ptgs1|NM_017043	Ptgs1|RNN_LD4.116_ccs_117694_2747_0_2747_2747_SUB0_pNAp	NO	/	/	YES	1-26	0.932
Ptprn|NM_053881	Ptprn|RNN_LD4.105_ccs_18473_3624_0_3624_3624_SUB0_pNAp_	NO	/	/	YES	1-40	0.78
Ptprn|NM_053881	Ptprn|RNN_LD4.107_ccs_145191_3512_0_3512_3512_SUB0_pTNp	NO	/	/	YES	1-40	0.78
Ptprn|NM_053881	Ptprn|RNN_LD4.110_ccs_10867_3540_0_3540_3540_SUB0_pNAp_	NO	/	/	YES	1-40	0.78
Ptprn|NM_053881	Ptprn|RSN_LD4.101_sub_72931_11716_6421_9559_3138_SUB0_p	NO	/	/	YES	1-40	0.78
Ptprn|NM_053881	Ptprn|RSN_LD4.106_ccs_13669_3653_0_3653_3653_SUB0_pNAp_	NO	/	/	YES	1-40	0.78
Ptprn2|NM_031600	Ptprn2|RNN_LD4.113_ccs_35538_3043_0_3043_3043_SUB0_pNAp	NO	/	/	YES	1-20	0.917
Pus1|NM_001025563	Pus1|RNN_LD3.102_ccs_143751_1594_0_1594_1594_SUB0_pNAp_	NO	/	/	YES	1-19	0.557
Ramp1|NM_031645	Ramp1|RNN_LD3.106_ccs_100969_983_0_983_983_SUB0_pNAp_11	NO	/	/	YES	1-27	0.779
Ramp2|NM_031646	Ramp2|RNN_LD1.110_ccs_84456_1250_0_1250_1250_SUB0_pNAp_	NO	/	/	YES	1-45	0.755
Rcn2|NM_017132	Rcn2|RSN_LD4.106_ccs_64973_1928_0_1928_1928_SUB0_pNAp_3	NO	/	/	YES	1-24	0.922
Rdh14|NM_001109276	Rdh14|RSN_LD2.103_ccs_22974_1347_0_1347_1347_SUB0_pTNp_	NO	/	/	YES	1-30	0.506
Reep2|NM_001048047	Reep2|RSN_LD2.106_sub_1405_3849_0_2046_2046_SUB0_uNAp_2	NO	/	/	YES	1-23	0.732
Rell2|NM_001014149	Rell2|RSN_LD4.103_ccs_12371_1390_0_1390_1390_SUB0_pTNp_	NO	/	/	YES	1-32	0.593
RGD1305350|NM_001135781	RGD1305350|RNN_LD3.106_ccs_30226_1716_0_1716_1716_SUB0_	NO	/	/	YES	1-40	0.767
RGD1306941|NM_001108219	RGD1306941|RNN_LD4.116_sub_134552_17442_13261_16179_291	NO	/	/	YES	1-22	0.904
RGD1311946|NM_001025683	RGD1311946|RSN_LD3.103_sub_26591_2406_0_2291_2291_SUB0_	NO	/	/	YES	1-18	0.889
Rnf150|NM_001191093	Rnf150|RNN_LD4.116_ccs_104384_2506_0_2506_2506_SUB0_pTN	NO	/	/	YES	1-34	0.865
Rnf43|NM_001135921	Rnf43|RNN_LD4.111_sub_62701_4610_0_4138_4138_SUB0_pNAp_	NO	/	/	YES	1-23	0.823
Rpn1|NM_013067	Rpn1|RNN_LD3.109_ccs_47552_2478_0_2478_2478_SUB0_pTNp_2	NO	/	/	YES	1-23	0.914
Rpn1|NM_013067	Rpn1|RSN_LD4.104_ccs_57166_2294_0_2294_2294_SUB0_pNAp_5	NO	/	/	YES	1-23	0.914
Rpn2|NM_031698	Rpn2|RSN_LD3.110_ccs_47677_2712_0_2712_2712_SUB0_pTNu_3	NO	/	/	YES	1-22	0.86
RT1-M3-1|NM_022921	RT1-M3-1|RSN_LD2.102_ccs_142824_1630_0_1630_1630_SUB0_p	NO	/	/	YES	1-24	0.867
Sdc2|NM_013082	Sdc2|RSN_LD4.115_ccs_37861_3300_0_3300_3300_SUB0_pNAp_4	NO	/	/	YES	1-28	0.864
Sdf2|NM_001105803	Sdf2|RSN_LD3.110_ccs_37347_1047_0_1047_1047_SUB0_uNAp_3	NO	/	/	YES	1-26	0.937
Selenot|NM_001014253	Selenot|RNN_LD3.110_ccs_16082_3007_0_3007_3007_SUB0_pNA	NO	/	/	YES	1-19	0.898
Selenot|NM_001014253	Selenot|RNN_LD4.110_ccs_5317_1867_0_1867_1867_SUB0_pTNp	NO	/	/	YES	1-19	0.898
Sema4a|NM_001012078	Sema4a|RSN_LD4.115_ccs_26324_3059_0_3059_3059_SUB0_pNAp	NO	/	/	YES	1-34	0.868
Sema7a|NM_001108153	Sema7a|RSN_LD3.110_ccs_141470_2755_0_2755_2755_SUB0_pTN	NO	/	/	YES	1-44	0.773
Serpini1|NM_053779	Serpini1|RSN_LD3.108_ccs_15588_2951_0_2951_2951_SUB0_pT	NO	/	/	YES	1-20	0.813
Serpini1|NM_053779	Serpini1|RSN_LD2.103_ccs_25445_1181_0_1181_1181_SUB0_pN	NO	/	/	YES	1-20	0.813
Siglec5|NM_001106249	Siglec5|RNN_LD3.102_sub_132546_3921_3195_5701_2506_SUB0	NO	/	/	YES	1-16	0.878
Siglec5|NM_001106249	Siglec5|RNN_LD4.103_ccs_19731_2905_0_2905_2905_SUB0_pTN	NO	/	/	YES	1-16	0.878
Sil1|NM_199376	Sil1|RNN_LD3.107_ccs_5998_1650_0_1650_1650_SUB0_pNAp_82	NO	/	/	YES	1-31	0.885
Slc20a1|NM_031148	Slc20a1|RNN_LD4.101_ccs_18089_3331_0_3331_3331_SUB0_pTN	NO	/	/	YES	1-40	0.683
Slc25a14|NM_053501	Slc25a14|RSN_LD2.110_sub_34251_3125_1380_3125_1745_SUB0	NO	/	/	YES	1-19	0.797
Slc25a14|NM_053501	Slc25a14|RSN_LD3.108_ccs_126090_1749_0_1749_1749_SUB0_p	NO	/	/	YES	1-19	0.797
Slc25a14|NM_053501	Slc25a14|RNN_LD2.108_ccs_111953_1472_0_1472_1472_SUB0_p	NO	/	/	YES	1-19	0.797
Slc27a1|NM_053580	Slc27a1|RSN_LD3.106_ccs_40750_2674_0_2674_2674_SUB0_pTN	NO	/	/	YES	1-31	0.77
Slc35b2|NM_001037215	Slc35b2|RNN_LD4.108_ccs_101726_1564_0_1564_1564_SUB0_pN	NO	/	/	YES	1-20	0.817
Slc49a3|NM_001107246	Slc49a3|RNN_LD3.107_sub_117711_2855_0_2855_2855_SUB0_pN	NO	/	/	YES	1-48	0.506
Slc8b1|NM_001017488	Slc8b1|RSN_LD3.106_ccs_93186_2319_0_2319_2319_SUB0_pNAp	NO	/	/	YES	1-26	0.805
Slitrk1|NM_001107283	Slitrk1|RNN_LD4.109_sub_92005_6304_3092_6315_3223_SUB0_	NO	/	/	YES	1-15	0.896
Slitrk4|NM_001106947	Slitrk4|RSN_LD4.111_ccs_17757_3455_0_3455_3455_SUB0_pNA	NO	/	/	YES	1-18	0.945
Smpd1|NM_001006997	Smpd1|RNN_LD3.106_ccs_36458_3526_0_3526_3526_SUB1_pTNp_	NO	/	/	YES	1-57	0.619
Smpdl3a|NM_001005539	Smpdl3a|RNN_LD3.107_ccs_21895_3081_0_3081_3081_SUB0_uNA	NO	/	/	YES	1-22	0.913
Smpdl3b|NM_001025737	Xkr8,Smpdl3b|RSN_LD4.111_ccs_63502_1643_0_1643_1643_SUB	NO	/	/	YES	1-18	0.866
Sort1|NM_031767	Sort1|RNN_LD4.108_ccs_95308_3301_0_3301_3301_SUB0_uNAp_	NO	/	/	YES	1-31	0.915
Sort1|NM_031767	Sort1|RNN_LD3.110_sub_118083_6471_0_3349_3349_SUB0_pTNu	NO	/	/	YES	1-31	0.915
Spsb3|NM_001106988	Spsb3|RSN_LD2.109_ccs_47493_1846_0_1846_1846_SUB0_pTNp_	NO	/	/	YES	1-23	0.666
Sqle|NM_017136	Sqle|RNN_LD4.103_ccs_148924_2005_0_2005_2005_SUB0_pTNp_	NO	/	/	YES	1-42	0.518
St3gal4|NM_203337	St3gal4|RNN_LD3.106_sub_66701_2728_0_2203_2203_SUB0_uNA	NO	/	/	YES	1-26	0.729
Synpr|NM_023974	Synpr|RNN_LD3.103_sub_127890_8425_0_4960_4960_SUB0_pNAp	NO	/	/	YES	1-18	0.673
Synpr|NM_023974	Synpr|RNN_LD3.104_ccs_21310_3427_0_3427_3427_SUB0_pNAp_	NO	/	/	YES	1-18	0.673
Tecta|NM_001106814	Tecta|RNN_LD4.110_sub_153174_4308_910_4308_3398_SUB0_pT	NO	/	/	YES	1-24	0.795
Tecta|NM_001106814	Tecta|RSN_LD3.101_sub_67933_5186_0_2737_2737_SUB0_pNAp_	NO	/	/	YES	1-24	0.795
Tex261|NM_001017537	Tex261|RSN_LD2.102_ccs_138012_1112_0_1112_1112_SUB0_pNA	NO	/	/	YES	1-24	0.549
Tex264|NM_001007665	Tex264|RNN_LD2.102_ccs_101092_1198_0_1198_1198_SUB0_pNA	NO	/	/	YES	1-25	0.585
Tex264|NM_001007665	Tex264|RNN_LD2.104_ccs_93421_1117_0_1117_1117_SUB0_pTNp	NO	/	/	YES	1-25	0.585
Tex264|NM_001007665	Tex264|RSN_LD4.105_ccs_87000_1191_0_1191_1191_SUB0_pTNu	NO	/	/	YES	1-25	0.585
Tf|NM_001013110	Tf|RNN_LD3.102_sub_111039_6597_4680_6416_1736_SUB0_pTNp	NO	/	/	YES	1-19	0.941
Tgoln2|NM_138840	Tgoln2|RSN_LD4.114_sub_94600_8502_7092_11962_4870_SUB0_	NO	/	/	YES	1-17	0.942
Tie1|NM_053545	Tie1|RSN_LD4.107_ccs_110807_2589_0_2589_2589_SUB0_pNAp_	NO	/	/	YES	1-21	0.808
Timp3|NM_012886	Timp3|RNN_LD4.104_ccs_6616_2080_0_2080_2080_SUB0_pTNp_2	NO	/	/	YES	1-23	0.843
Timp4|NM_001109393	Timp4|RNN_LD2.105_ccs_68866_1504_0_1504_1504_SUB0_uNAp_	NO	/	/	YES	1-27	0.944
Tinagl1|NM_053582	Tinagl1|RSN_LD4.107_ccs_4692_1545_0_1545_1545_SUB0_pNAp	NO	/	/	YES	1-21	0.821
Tlr2|NM_198769	Tlr2|RNN_LD3.101_ccs_87199_3269_0_3269_3269_SUB0_uNAp_4	NO	/	/	YES	1-16	0.9
Tmco1|NM_001009631	Tmco1|RSN_LD4.107_sub_90391_18739_10285_11654_1369_SUB0	NO	/	/	YES	1-19	0.686
Tmeff1|NM_023020	Tmeff1|RSN_LD3.110_sub_80334_3490_0_2412_2412_SUB0_pTNu	NO	/	/	YES	1-36	0.811
Tmem117|NM_001271239	Tmem117|RSN_LD3.106_ccs_136005_2720_0_2720_2720_SUB0_pN	NO	/	/	YES	1-31	0.598
Tmem150a|NM_139107	Tmem150a|RSN_LD2.102_ccs_54939_1463_0_1463_1463_SUB0_pT	NO	/	/	YES	1-24	0.571
Tmem184c|NM_178330	Tmem184c|RSN_LD3.106_ccs_66318_2198_0_2198_2198_SUB0_pN	NO	/	/	YES	1-25	0.635
Tmem185a|NM_001135712	Tmem185a,Map2k1|RNN_LD3.109_sub_88538_4505_9201_11768_2	NO	/	/	YES	1-66	0.516
Tmem185a|NM_001135712	Tmem185a,Map2k1|RSN_LD3.108_ccs_44400_2732_0_2732_2732_	NO	/	/	YES	1-66	0.516
Tmem59l|NM_001271055	Tmem59l|RNN_LD4.109_ccs_113934_1359_0_1359_1359_SUB0_pN	NO	/	/	YES	1-21	0.877
Tmie|NM_001109299	Tmie|RSN_LD4.105_sub_102614_5083_5082_7130_2048_SUB0_uN	NO	/	/	YES	1-28	0.702
Tmtc4|NM_001134414	Tmtc4|RNN_LD4.104_ccs_30460_3559_0_3559_3559_SUB0_pTNp_	NO	/	/	YES	1-162	0.584
Tmtc4|NM_001134414	Tmtc4|RNN_LD4.104_ccs_51182_3288_0_3288_3288_SUB0_pNAp_	NO	/	/	YES	1-162	0.584
Tmtc4|NM_001134414	Tmtc4|RSN_LD4.106_ccs_11660_3859_0_3859_3859_SUB0_pTNu_	NO	/	/	YES	1-162	0.584
Tmtc4|NM_001134414	Tmtc4|RSN_LD4.113_ccs_5273_3405_0_3405_3405_SUB0_pTNp_2	NO	/	/	YES	1-162	0.584
Tnfrsf19|NM_001044229	Tnfrsf19|RNN_LD4.115_ccs_8126_2773_0_2773_2773_SUB0_uNA	NO	/	/	YES	1-29	0.742
Tor3a|NM_001009683	Tor3a|RNN_LD4.107_ccs_58473_1457_0_1457_1457_SUB0_uNAp_	NO	/	/	YES	1-24	0.887
Txndc12|NM_001100840	Kti12,Txndc12|RSN_LD2.108_ccs_14944_1276_0_1276_1276_SU	NO	/	/	YES	1-24	0.874
Tyro3|NM_017092	Tyro3|RSN_LD4.112_sub_85628_9945_8008_12050_4042_SUB0_p	NO	/	/	YES	1-30	0.883
Ubxn8|NM_001106086	Ubxn8|RSN_LD2.102_ccs_115388_1663_0_1663_1663_SUB0_pTNp	NO	/	/	YES	1-25	0.637
Uxs1|NM_139336	Uxs1|RSN_LD4.114_ccs_36326_2224_0_2224_2224_SUB0_pNAp_4	NO	/	/	YES	1-35	0.54
Vopp1|NM_001108630	Vopp1|RNN_LD4.114_sub_86929_3389_0_3243_3243_SUB0_pNAp_	NO	/	/	YES	1-22	0.868
Vopp1|NM_001108630	Vopp1|RSN_LD4.110_sub_79725_9785_16891_19916_3025_SUB0_	NO	/	/	YES	1-22	0.868
Vtn|NM_019156	Vtn|RSN_LD2.107_ccs_14126_1212_0_1212_1212_SUB0_pNAp_31	NO	/	/	YES	1-19	0.904
Wls|NM_199408	Wls|RNN_LD4.115_ccs_85961_2744_0_2744_2744_SUB0_pTNp_26	NO	/	/	YES	1-42	0.548
Wscd1|NM_001024234	Wscd1|RNN_LD3.103_ccs_33160_2634_0_2634_2634_SUB0_pTNp_	NO	/	/	YES	1-43	0.528
