# Supplementary material for: Full-length transcriptome reconstruction reveals a large diversity of RNA and protein isoforms in rat hippocampus
Source: Nat Commun. 2019 Nov 1;10:5009. doi: 10.1038/s41467-019-13037-0 (PMC6825209; doi:10.1038/s41467-019-13037-0)
Supplement: Supplementary file 5 — Supplementary Data 2 [file 41467_2019_13037_MOESM5_ESM.xlsx]

## Sheet: Sheet1
Supplementary Data 2 | Conserved novel ORFs identified in the known gene loci.
Supplementary Data 2-1 | Conserved novel ORFs in 3p-UTR
GeneID	IsoformID	Expression (logTPM)	Polysome / Expression (log)	ORFscore	ORF length	PhyloCSF	PhyloCSF / Length	Supported by proteomics data
Rpp14	RNN_LD3.108_ccs_24302_2113_0_2113_2113_SUB0_pTNp_22	3.65249	0.667276	10.5976	486	879.592	1.80986	Yes	FLT5062
Rpp14	RSN_LD2.110_ccs_29451_1939_0_1939_1939_SUB0_pNAp_21	6.38249	-0.179685	10.5976	486	879.592	1.80986	Yes	FLT5063
Nr2c2ap	RSN_LD2.103_ccs_148072_1004_0_1004_1004_SUB0_uNAp_62	4.91433	0.8627	9.93084	102	143.975	1.41152	No
Mok	RSN_LD4.110_ccs_9028_1583_0_1583_1583_SUB0_pTNp_70	-0.184425	0.866998	7.83699	468	249.357	0.532815	No
Tymp	RNN_LD2.111_sub_90786_2699_0_1904_1904_SUB0_pTNp_42	3.45088	0.186033	12.3977	777	2196.12	2.82641	Yes	FLT13943
Tymp	RSN_LD2.107_ccs_131204_1253_0_1253_1253_SUB0_pNAp_38	3.04264	1.35447	12.3977	777	2196.12	2.82641	Yes	FLT13944
Gpm6b	RSN_LD3.104_sub_26889_2743_0_2455_2455_SUB0_pNAp_31	7.43171	-1.89332	11.8561	171	149.07	0.871757	No
Chtf8	RSN_LD4.114_sub_87839_4369_0_3006_3006_SUB0_uNAp_26	5.9712	0.516722	10.6148	1602	926.759	0.578501	No
Supplementary Data 2-2 | Conserved novel ORFs in 5p-UTR
GeneID	IsoformID	Expression (logTPM)	Polysome / Expression (log)	ORFscore	ORF length	PhyloCSF	PhyloCSF / Length	Supported by proteomics data
Bcl7b	RSN_LD4.107_ccs_28650_1685_0_1685_1685_SUB0_pNAp_36	5.65992	0.801309	11.8028	609	1832.03	3.00826	Yes	FLT3248
Nt5dc1	RSN_LD4.108_ccs_47991_1568_0_1568_1568_SUB0_pNAp_36	2.43296	0.242857	6.39284	501	879.226	1.75494	No
Nt5dc1	RSN_LD4.109_ccs_99688_1779_0_1779_1779_SUB0_uNAp_32	1.64155	-0.468419	8.51999	705	887.815	1.25931	No
Sdf4	RNN_LD4.103_ccs_78803_1277_0_1277_1277_SUB0_pTNp_36	4.28651	3.29507	7.99413	15	17.4467	1.16311	No
Rtl8a	RSN_LD4.108_ccs_95251_1401_0_1401_1401_SUB0_pTNu_32	5.26472	0.989832	12.8742	234	25.7096	0.10987	No
Supplementary Data 2-3 | Conserved novel ORFs in introns
GeneID	IsoformID	Expression (logTPM)	Polysome / Expression (log)	ORFscore	ORF length	PhyloCSF	PhyloCSF / Length	Supported by proteomics data
Hm13	RSN_LD1.107_sub_93914_1420_0_776_776_SUB0_uTNp_22	5.18646	-1.10623	10.1643	432	1522.51	3.52432	Yes	FLT9913
Supplementary Data 2-4 | Conserved novel ORFs using a different frame from the annotated one
GeneID	IsoformID	Expression (logTPM)	Polysome / Expression (log)	ORFscore	ORF length	PhyloCSF	PhyloCSF / Length	Supported by proteomics data
Poldip2	RNN_LD3.110_ccs_74654_2057_0_2057_2057_SUB0_pTNp_30	7.04434	0.128738	13.4338	1107	3579.62	3.23363	Yes	FLT994
Poldip2	RSN_LD2.110_sub_31834_2199_0_1638_1638_SUB0_pTNp_32	4.97154	1.92218	13.4338	1107	3579.62	3.23363	Yes	FLT995
Rasl10a	RSN_LD2.109_ccs_138438_1238_0_1238_1238_SUB0_pTNp_32	5.71026	0.372639	10.2562	612	1724.88	2.81844	No
Hs3st1	RSN_LD4.106_ccs_133911_1639_0_1639_1639_SUB0_uNAp_27	6.05517	0.979515	13.3298	939	3194.48	3.40201	Yes	FLT4775
Smim29	RNN_LD3.110_ccs_52490_1006_0_1006_1006_SUB0_pTNp_144	6.82273	-0.141703	13.6066	309	777.911	2.51751	No
Rnf24	RSN_LD3.108_ccs_137350_2393_0_2393_2393_SUB0_uNAp_32	4.37226	0.250089	9.19987	447	1238.7	2.77114	No
Med8	RNN_LD2.105_ccs_76821_1510_0_1510_1510_SUB0_pTNu_26	2.9514	-2.79436	9.70251	807	2775.52	3.4393	No
Med8	RNN_LD3.110_sub_134318_12096_8317_9715_1398_SUB0_pTNp_33	1.16027	0.439043	9.6014	1086	2445.4	2.25175	No
Med8	RNN_LD4.103_sub_4630_1814_461_1814_1353_SUB0_pNAp_17	2.97269	1.11604	9.60409	807	2791.17	3.45869	No
Med8	RSN_LD3.106_ccs_6892_2141_0_2141_2141_SUB0_pNAp_36	5.56879	-0.538898	8.90675	540	1830.53	3.38987	No
Cdpf1	RSN_LD2.105_ccs_101703_1384_0_1384_1384_SUB0_pNAp_37	1.84599	1.28412	8.08996	360	668.93	1.85814	No
LOC301124	RSN_LD1.109_ccs_104716_721_0_721_721_SUB0_pNAp_15	7.72948	1.83412	14.7814	360	444.492	1.2347	Yes	FLT15664
LOC301124	RSN_LD3.109_ccs_126167_3449_0_3449_3449_SUB1_pTNp_26	7.53772	0.899883	14.1495	207	49.7147	0.240168	No
