# Supplementary material for: Full-length transcriptome reconstruction reveals a large diversity of RNA and protein isoforms in rat hippocampus
Source: Nat Commun. 2019 Nov 1;10:5009. doi: 10.1038/s41467-019-13037-0 (PMC6825209; doi:10.1038/s41467-019-13037-0)
Supplement: Supplementary file 6 — Supplementary Data 3 [file 41467_2019_13037_MOESM6_ESM.xlsx]

## Sheet: combind FDR 1%
Supplementary Data 3 | Identified peptides matching FLT-specific ORFs
Supplementary Data 3-1 | Identified peptides matching FLT-specific ORFs at a combined FDR 1%
Confidence	Annotated Sequence	Master Protein Accessions	Protein Accessions	Modifications	Spectrum File	First Scan	Identifying Node	PSM Ambiguity	DeltaScore	DeltaCn	m/z [Da]	MH+ [Da]	Theo. MH+ [Da]	DeltaM [ppm]	Deltam/z [Da]	Activation Type	MS Order	Isolation Interference [%]	Ion Inject Time [ms]	RT [min]	Amanda Score	Contaminant	Marked as	Percolator q-Value	Percolator PEP
High	ASFLQcVHVAEGHTK	FLT13962	FLT13962	C6(Carbamidomethyl)	161119_1266_AlDoerrb_N25_t0_212min_Mann_3uL_c.raw	13947	MS Amanda 2.0 (A5)	Unambiguous	0.7578	0	561.948	1683.83	1683.83	2.23	0.00125	HCD (High Energy Collision Dissociation)	MS2	15.4963	60	36.6682	271.26	FALSE	FLT woIdent	4.501e-06	1.094e-06
High	DSWNSGIISVmAALSVAPSK	FLT15664	FLT15665; FLT15664	M11(Oxidation)	170724_1380_AlDoerr_N33a_t0_212min_Mann_3uL_a.raw	74817	MS Amanda 2.0 (A5)	Unambiguous	0.7682	0	1025.02	2049.04	2049.03	1.86	0.00191	HCD (High Energy Collision Dissociation)	MS2	47.7531	60	145.783	288.47	FALSE	FLT woIdent;Gi	4.501e-06	1.757e-05
High	EIPFSLVQFPLWESLK	FLT10963 FLT10964	FLT10963 FLT10964		170724_1380_AlDoerr_N33a_t0_212min_Mann_3uL_a.raw	74668	MS Amanda 2.0 (A5)	Unambiguous	0.6973	0	967.031	1933.05	1933.05	3.58	0.00346	HCD (High Energy Collision Dissociation)	MS2	4.73383	60	145.474	232.64	FALSE	FLT woIdent;Gi	4.501e-06	6.017e-05
High	GGYFLVDFYAPTNAVESMLEHLAR	FLT1739	FLT1739		170724_1380_AlDoerr_N33a_t0_212min_Mann_3uL_a.raw	74457	MS Amanda 2.0 (A5)	Unambiguous	0.9256	0	900.777	2700.32	2700.31	0.97	0.00088	HCD (High Energy Collision Dissociation)	MS2	5.60485	60	145.069	341.96	FALSE	FLT woIdent;Gi	4.501e-06	1.083e-08
High	TTMAGLTMEELIQLVAAR	FLT15276 FLT15280	FLT15278 FLT15277; FLT15276 FLT15280; FLT15272; FLT15275 FLT15279; FLT15273 FLT15274		170724_1380_AlDoerr_N33a_t0_212min_Mann_3uL_a.raw	73526	MS Amanda 2.0 (A5)	Unambiguous	0.8223	0	974.516	1948.02	1948.02	0.26	0.00026	HCD (High Energy Collision Dissociation)	MS2	37.5798	60	143.082	320.78	FALSE	FLT woIdent;Gi	4.501e-06	2.662e-07
High	VIAGFSLLNLLFK	FLT7707	FLT7707		170724_1380_AlDoerr_N33a_t0_212min_Mann_3uL_a.raw	73313	MS Amanda 2.0 (A5)	Unambiguous	0.8123	0	717.943	1434.88	1434.87	4.83	0.00347	HCD (High Energy Collision Dissociation)	MS2	10.4011	60	142.664	286.97	FALSE	FLT woIdent	4.501e-06	1.248e-06
High	IQFNDLQSLLcATLQNVLRK	FLT1192	FLT1192	C11(Carbamidomethyl)	170724_1380_AlDoerr_N33a_t0_212min_Mann_3uL_a.raw	73190	MS Amanda 2.0 (A5)	Unambiguous	0.911	0	792.104	2374.3	2374.29	2.59	0.00205	HCD (High Energy Collision Dissociation)	MS2	38.3964	60	142.429	236.62	FALSE	FLT woIdent	4.501e-06	5.074e-06
High	VLALASGPDLGQLTFLGLVGIIDPPRTGVK	FLT14678 FLT14677	FLT14678 FLT14677		170724_1380_AlDoerr_N33a_t0_212min_Mann_3uL_a.raw	74984	MS Amanda 2.0 (A5)	Unambiguous	1	0	1006.59	3017.75	3017.74	2.01	0.00202	HCD (High Energy Collision Dissociation)	MS2	36.3544	60	146.168	279.96	FALSE	FLT woIdent	4.501e-06	2.983e-05
High	LFIGGLPNYLNDDQVKELLTSFGPLK	FLT6219	FLT6219		170724_1380_AlDoerr_N33a_t0_212min_Mann_3uL_a.raw	72944	MS Amanda 2.0 (A5)	Unambiguous	0.8992	0	964.526	2891.56	2891.56	2.43	0.00234	HCD (High Energy Collision Dissociation)	MS2	19.8869	60	141.928	296.78	FALSE	FLT woIdent	4.501e-06	2.077e-08
High	DMHDWLYAFNPLLAGTIR	FLT15613	FLT15613		170724_1380_AlDoerr_N33a_t0_212min_Mann_3uL_a.raw	72075	MS Amanda 2.0 (A5)	Unambiguous	0.9042	0	711.694	2133.07	2133.06	3.93	0.00279	HCD (High Energy Collision Dissociation)	MS2	35.8523	60	140.227	349.08	FALSE	FLT woIdent	4.501e-06	2.124e-07
High	DMHDWLYAFNPLLAGTIR	FLT15613	FLT15613		170724_1380_AlDoerr_N33a_t0_212min_Mann_3uL_a.raw	72017	MS Amanda 2.0 (A5)	Unambiguous	0.8663	0	1067.04	2133.07	2133.06	4.59	0.0049	HCD (High Energy Collision Dissociation)	MS2	20.855	60	140.106	327.94	FALSE	FLT woIdent	4.501e-06	6.533e-08
High	DRGAMIFYTSGTTGRPK	FLT7757 FLT7758	FLT7757 FLT7758		160611_1207_AlDoerr_N16_t0_212min_Mann_3uL_a.raw	16365	MS Amanda 2.0 (A5)	Unambiguous	1	0	619.983	1857.94	1857.93	4.33	0.00268	HCD (High Energy Collision Dissociation)	MS2	32.1116	60	41.8351	353.99	FALSE	FLT woIdent;Gi	4.501e-06	1.069e-08
High	SPASTSSVNGTPGSQLSTPR	FLT8451	FLT8451; FLT8450		160611_1207_AlDoerr_N16_t0_212min_Mann_3uL_a.raw	16215	MS Amanda 2.0 (A5)	Unambiguous	0.893	0	965.979	1930.95	1930.95	2.08	0.00201	HCD (High Energy Collision Dissociation)	MS2	0	60	41.5662	582.17	FALSE	FLT woIdent;Gi	4.501e-06	3.459e-14
High	VVTQLPGATSPGK	FLT6143	FLT6143		160611_1207_AlDoerr_N16_t0_212min_Mann_3uL_a.raw	16192	MS Amanda 2.0 (A5)	Unambiguous	1	0	627.858	1254.71	1254.71	3.52	0.00221	HCD (High Energy Collision Dissociation)	MS2	4.74039	60	41.5261	320.9	FALSE	FLT woIdent	4.501e-06	1.27e-06
High	VSILFGHENR	FLT15548	FLT15548		160611_1207_AlDoerr_N16_t0_212min_Mann_3uL_a.raw	16100	MS Amanda 2.0 (A5)	Unambiguous	0.8102	0	391.213	1171.62	1171.62	2.03	0.00079	HCD (High Energy Collision Dissociation)	MS2	33.6311	59.761	41.3688	239.19	FALSE	FLT woIdent	4.501e-06	2.566e-05
High	SHFEDMVDYFcAIHEPLQLLIFPEGTDLTENNK	FLT13149	FLT13149	C11(Carbamidomethyl)	170724_1380_AlDoerr_N33a_t0_212min_Mann_3uL_a.raw	72471	MS Amanda 2.0 (A5)	Unambiguous	0.9294	0	981.465	3922.84	3922.83	2.42	0.00237	HCD (High Energy Collision Dissociation)	MS2	62.1703	60	141.001	397.13	FALSE	FLT woIdent;Gi	4.501e-06	1.823e-08
High	LTGMNEITEK	FLT1834	FLT1833; FLT1835; FLT1834; FLT1832		160611_1207_AlDoerr_N16_t0_212min_Mann_3uL_a.raw	16057	MS Amanda 2.0 (A5)	Unambiguous	0.6196	0	568.289	1135.57	1135.57	3.32	0.00188	HCD (High Energy Collision Dissociation)	MS2	31.293	60	41.2932	256.37	FALSE	FLT woIdent;Gi	4.501e-06	4.079e-05
High	YRDAAVMAFGSILEGPEPNQLKPLVIQAMPTLIELMKDPSVVVR	FLT1192	FLT1192		170724_1380_AlDoerr_N33a_t0_212min_Mann_3uL_a.raw	75207	MS Amanda 2.0 (A5)	Unambiguous	0.9452	0	968.122	4836.58	4836.59	-1.58	-0.00153	HCD (High Energy Collision Dissociation)	MS2	30.2302	60	146.718	285.62	FALSE	FLT woIdent	4.501e-06	6.038e-05
High	QLSMMPFTLEELILLSR	FLT11357	FLT11357		170724_1380_AlDoerr_N33a_t0_212min_Mann_3uL_a.raw	76078	MS Amanda 2.0 (A5)	Unambiguous	0.6907	0	1011.05	2021.09	2021.08	2.17	0.0022	HCD (High Energy Collision Dissociation)	MS2	34.5794	60	148.643	235.69	FALSE	FLT woIdent;Gi	4.501e-06	3.733e-05
High	HLETHTTTHSQLSQPHR	FLT2934	FLT2935 FLT2941; FLT2934		160611_1207_AlDoerr_N16_t0_212min_Mann_3uL_a.raw	3266	MS Amanda 2.0 (A5)	Unambiguous	0.7982	0	670.669	2009.99	2009.99	1.68	0.00112	HCD (High Energy Collision Dissociation)	MS2	2.94297	60	18.338	536.29	FALSE	FLT woIdent	4.501e-06	6.896e-14
High	YHTINGHNAEVRK	FLT11680	FLT11682; FLT11681 FLT11678; FLT11680; FLT11679; FLT11677		160611_1207_AlDoerr_N16_t0_212min_Mann_3uL_a.raw	3053	MS Amanda 2.0 (A5)	Unambiguous	0.8104	0	513.6	1538.79	1538.78	2.51	0.00129	HCD (High Energy Collision Dissociation)	MS2	25.9021	60	17.6019	255.14	FALSE	FLT woIdent;Gi	4.501e-06	5.976e-07
High	DIScEFLSNIFQVLTK	FLT1608	FLT1609; FLT1608	C4(Carbamidomethyl)	170724_1380_AlDoerr_N33a_t0_212min_Mann_3uL_a.raw	81676	MS Amanda 2.0 (A5)	Unambiguous	0.8031	0	957.492	1913.98	1913.97	4.45	0.00426	HCD (High Energy Collision Dissociation)	MS2	0	60	165.191	244.4	FALSE	FLT woIdent;Gi	4.501e-06	3.822e-05
High	MPEMPADAVGALLFLEDYVR	FLT14596	FLT14596		170724_1380_AlDoerr_N33a_t0_212min_Mann_3uL_a.raw	79035	MS Amanda 2.0 (A5)	Unambiguous	0.8814	0	1119.06	2237.11	2237.1	3.76	0.0042	HCD (High Energy Collision Dissociation)	MS2	0	60	156.569	407.26	FALSE	FLT woIdent;Gi	4.501e-06	4.765e-10
High	NFVIPEAEAEWVGLTLEEALEK	FLT409	FLT409		170724_1380_AlDoerr_N33a_t0_212min_Mann_3uL_a.raw	78132	MS Amanda 2.0 (A5)	Unambiguous	0.8505	0	1244.14	2487.27	2487.27	1.7	0.00212	HCD (High Energy Collision Dissociation)	MS2	37.5315	60	154.158	324.47	FALSE	FLT woIdent;Gi	4.501e-06	6.999e-08
High	STPDFHTIIGDIVSGLLGR	FLT1445 FLT1443 FLT1442 FLT1444 FLT1441	FLT1445 FLT1443 FLT1442 FLT1444 FLT1441		170724_1380_AlDoerr_N33a_t0_212min_Mann_3uL_a.raw	77631	MS Amanda 2.0 (A5)	Unambiguous	0.8101	0	666.696	1998.07	1998.07	3.42	0.00228	HCD (High Energy Collision Dissociation)	MS2	13.3145	60	152.786	225.27	FALSE	FLT woIdent	4.501e-06	2.448e-05
High	SDFDMVDYLNELREScLEAYTGIVQGLK	FLT1192	FLT1192	C16(Carbamidomethyl)	170724_1380_AlDoerr_N33a_t0_212min_Mann_3uL_a.raw	75754	MS Amanda 2.0 (A5)	Unambiguous	0.9053	0	1089.19	3265.54	3265.54	1.68	0.00183	HCD (High Energy Collision Dissociation)	MS2	18.3305	60	147.917	219.64	FALSE	FLT woIdent	4.501e-06	1.862e-05
High	SSNREITAIESSVPIQLLESVLQELK	FLT9328	FLT9328		170724_1380_AlDoerr_N33a_t0_212min_Mann_3uL_a.raw	77312	MS Amanda 2.0 (A5)	Unambiguous	0.8566	0	961.862	2883.57	2883.57	0.98	0.00094	HCD (High Energy Collision Dissociation)	MS2	12.1069	60	151.931	293.37	FALSE	FLT woIdent;Gi	4.501e-06	1.51e-06
High	DAPVEFQVLNDVELIISHVK	FLT5068	FLT5068; FLT5069		170724_1380_AlDoerr_N33a_t0_212min_Mann_3uL_a.raw	77088	MS Amanda 2.0 (A5)	Unambiguous	0.8389	0	755.741	2265.21	2265.21	-2.41	-0.00182	HCD (High Energy Collision Dissociation)	MS2	16.1578	60	151.34	193.84	FALSE	FLT woIdent	4.501e-06	5.19e-05
High	ADVESQFPDWISQFLLR	FLT13734	FLT13734		170724_1380_AlDoerr_N33a_t0_212min_Mann_3uL_a.raw	77007	MS Amanda 2.0 (A5)	Unambiguous	0.8153	0	1026.02	2051.03	2051.02	3.92	0.00402	HCD (High Energy Collision Dissociation)	MS2	10.9918	60	151.067	360.82	FALSE	FLT woIdent;Gi	4.501e-06	1.591e-07
High	IDRDVQILNHILDDIEFFITK	FLT11235	FLT11235		170724_1380_AlDoerr_N33a_t0_212min_Mann_3uL_a.raw	76779	MS Amanda 2.0 (A5)	Unambiguous	1	0	640.099	2557.37	2557.37	2.69	0.00172	HCD (High Energy Collision Dissociation)	MS2	20.4015	60	150.382	218.72	FALSE	FLT woIdent;Gi	4.501e-06	0.0001174
High	YGDIPEYVLAYIDYLSHLNEDNNTR	FLT10741	FLT10740; FLT10741		170724_1380_AlDoerr_N33a_t0_212min_Mann_3uL_a.raw	76717	MS Amanda 2.0 (A5)	Unambiguous	0.846	0	996.477	2987.42	2987.41	4	0.00398	HCD (High Energy Collision Dissociation)	MS2	38.4405	60	150.237	190.41	FALSE	FLT woIdent	4.501e-06	9.855e-05
High	SEMEDALTVIAEELAASAK	FLT5400	FLT5400; FLT5397 FLT5396 FLT5399 FLT5398		170724_1380_AlDoerr_N33a_t0_212min_Mann_3uL_a.raw	76701	MS Amanda 2.0 (A5)	Unambiguous	0.7597	0	989.492	1977.98	1977.97	4.03	0.00399	HCD (High Energy Collision Dissociation)	MS2	0.540354	60	150.202	515.23	FALSE	FLT woIdent	4.501e-06	6.698e-12
High	SEMEDALTVIAEELAASAK	FLT5400	FLT5400; FLT5397 FLT5396 FLT5399 FLT5398		170724_1380_AlDoerr_N33a_t0_212min_Mann_3uL_a.raw	76518	MS Amanda 2.0 (A5)	Unambiguous	1	0	989.489	1977.97	1977.97	1.32	0.0013	HCD (High Energy Collision Dissociation)	MS2	12.0733	60	149.694	343.38	FALSE	FLT woIdent	4.501e-06	3.029e-08
High	SLPDPNLITFLFLLEHLK	FLT959	FLT959		170724_1380_AlDoerr_N33a_t0_212min_Mann_3uL_a.raw	77117	MS Amanda 2.0 (A5)	Unambiguous	0.705	0	704.072	2110.2	2110.19	3.23	0.00227	HCD (High Energy Collision Dissociation)	MS2	0	60	151.421	204.06	FALSE	FLT woIdent	4.501e-06	1.739e-05
High	AVAREESGKPGAHVTVK	FLT11680	FLT11682; FLT11681 FLT11678; FLT11680; FLT11679; FLT11677		160611_1207_AlDoerr_N16_t0_212min_Mann_3uL_a.raw	3323	MS Amanda 2.0 (A5)	Unambiguous	0.7661	0	579.321	1735.95	1735.94	2.83	0.00164	HCD (High Energy Collision Dissociation)	MS2	0.671162	60	18.5158	418.78	FALSE	FLT woIdent;Gi	4.501e-06	4.761e-09
High	KLGEFFQTK	FLT1345	FLT1347; FLT1345; FLT1346		160611_1207_AlDoerr_N16_t0_212min_Mann_3uL_a.raw	15983	MS Amanda 2.0 (A5)	Unambiguous	0.6347	0	549.305	1097.6	1097.6	4.07	0.00223	HCD (High Energy Collision Dissociation)	MS2	10.1144	60	41.1617	259.62	FALSE	FLT woIdent;Gi	4.501e-06	4.179e-05
High	LVLTQEQLHQLHGR	FLT10842	FLT10842; FLT10844		160611_1207_AlDoerr_N16_t0_212min_Mann_3uL_a.raw	15886	MS Amanda 2.0 (A5)	Unambiguous	0.7432	0	418.739	1671.93	1671.93	2.3	0.00096	HCD (High Energy Collision Dissociation)	MS2	9.17322	60	40.99	309.75	FALSE	FLT woIdent;Gi	4.501e-06	1.03e-05
High	QYYLAScGDDcK	FLT13304 FLT13303 FLT13305	FLT13304 FLT13303 FLT13305	C7(Carbamidomethyl); C11(Carbamidomethyl)	160611_1207_AlDoerr_N16_t0_212min_Mann_3uL_a.raw	14319	MS Amanda 2.0 (A5)	Unambiguous	0.921	0	740.299	1479.59	1479.59	2.18	0.00161	HCD (High Energy Collision Dissociation)	MS2	45.7707	60	38.216	231.93	FALSE	FLT woIdent	4.501e-06	1.052e-05
High	ESPPQPPADDGSEEPGSETSDAK	FLT1384	FLT1382; FLT1384		160611_1207_AlDoerr_N16_t0_212min_Mann_3uL_a.raw	14268	MS Amanda 2.0 (A5)	Unambiguous	1	0	1164	2326.99	2326.98	2.92	0.00339	HCD (High Energy Collision Dissociation)	MS2	0	60	38.13	464.15	FALSE	FLT woIdent;Gi	4.501e-06	5.192e-12
High	RSTGVNVNVSDLK	FLT1087	FLT1087; FLT1088 FLT1089		160611_1207_AlDoerr_N16_t0_212min_Mann_3uL_a.raw	14162	MS Amanda 2.0 (A5)	Unambiguous	0.5357	0	694.881	1388.76	1388.75	4.64	0.00322	HCD (High Energy Collision Dissociation)	MS2	18.4146	60	37.9438	343.67	FALSE	FLT woIdent	4.501e-06	8.111e-09
High	KLYHLFLK	FLT10966	FLT10965; FLT10966		160611_1207_AlDoerr_N16_t0_212min_Mann_3uL_a.raw	14131	MS Amanda 2.0 (A5)	Unambiguous	0.6387	0	354.556	1061.65	1061.65	3.96	0.0014	HCD (High Energy Collision Dissociation)	MS2	20.9029	60	37.8897	215.03	FALSE	FLT woIdent	4.501e-06	6.829e-05
High	EADYVAHATQLR	FLT11226	FLT11226		160611_1207_AlDoerr_N16_t0_212min_Mann_3uL_a.raw	14082	MS Amanda 2.0 (A5)	Unambiguous	0.6596	0	687.347	1373.69	1373.68	4.11	0.00282	HCD (High Energy Collision Dissociation)	MS2	16.6517	60	37.8049	339.3	FALSE	FLT woIdent;Gi	4.501e-06	7.452e-08
High	KLEDTWYTR	FLT14957	FLT14955; FLT14957; FLT14956		160611_1207_AlDoerr_N16_t0_212min_Mann_3uL_a.raw	14057	MS Amanda 2.0 (A5)	Unambiguous	0.6434	0	606.309	1211.61	1211.61	4.94	0.00299	HCD (High Energy Collision Dissociation)	MS2	24.5948	60	37.7611	248.58	FALSE	FLT woIdent	4.501e-06	6.335e-05
High	TKDDIIEFAHR	FLT7265	FLT7265		160611_1207_AlDoerr_N16_t0_212min_Mann_3uL_a.raw	14335	MS Amanda 2.0 (A5)	Unambiguous	0.5867	0	448.903	1344.69	1344.69	2.59	0.00116	HCD (High Energy Collision Dissociation)	MS2	22.313	45.635	38.2451	294.66	FALSE	FLT woIdent	4.501e-06	1.32e-06
High	NmGGPYGGGNYGPGGSGGSGGYGGR	FLT11680	FLT11681 FLT11678; FLT11680; FLT11679	M2(Oxidation)	160611_1207_AlDoerr_N16_t0_212min_Mann_3uL_a.raw	13916	MS Amanda 2.0 (A5)	Unambiguous	0.9628	0	1103.46	2205.91	2205.9	4.39	0.00485	HCD (High Energy Collision Dissociation)	MS2	0	60	37.5139	681.47	FALSE	FLT woIdent;Gi	4.501e-06	6.305e-16
High	DSQIcELKYDK	FLT14711	FLT14711	C5(Carbamidomethyl)	160611_1207_AlDoerr_N16_t0_212min_Mann_3uL_a.raw	13846	MS Amanda 2.0 (A5)	Unambiguous	0.7506	0	699.835	1398.66	1398.66	4.24	0.00297	HCD (High Energy Collision Dissociation)	MS2	9.60483	60	37.3895	304.09	FALSE	FLT woIdent;Gi	4.501e-06	1.703e-05
High	LSSSADANGNAQPSPLAAK	FLT3691	FLT3691		160611_1207_AlDoerr_N16_t0_212min_Mann_3uL_a.raw	13780	MS Amanda 2.0 (A5)	Unambiguous	1	0	899.954	1798.9	1798.89	4.01	0.00361	HCD (High Energy Collision Dissociation)	MS2	0	60	37.2746	490.39	FALSE	FLT woIdent	4.501e-06	3.57e-12
High	AEGVPELRAPEK	FLT6143	FLT6143		160611_1207_AlDoerr_N16_t0_212min_Mann_3uL_a.raw	13657	MS Amanda 2.0 (A5)	Unambiguous	0.729	0	648.354	1295.7	1295.7	3.56	0.0023	HCD (High Energy Collision Dissociation)	MS2	40.3807	60	37.0596	301.27	FALSE	FLT woIdent	4.501e-06	4.218e-06
High	RVEAAQETVADYQQTIKK	FLT10842	FLT10842; FLT10843		160611_1207_AlDoerr_N16_t0_212min_Mann_3uL_a.raw	13600	MS Amanda 2.0 (A5)	Unambiguous	0.8843	0	693.37	2078.09	2078.09	3.3	0.00229	HCD (High Energy Collision Dissociation)	MS2	13.1907	60	36.9605	624.4	FALSE	FLT woIdent;Gi	4.501e-06	5.105e-13
High	NSELVSPVKPEHLSSGQAER	FLT6143	FLT6143		160611_1207_AlDoerr_N16_t0_212min_Mann_3uL_a.raw	13568	MS Amanda 2.0 (A5)	Unambiguous	1	0	722.041	2164.11	2164.1	3.58	0.00258	HCD (High Energy Collision Dissociation)	MS2	7.92078	60	36.9041	562.36	FALSE	FLT woIdent	4.501e-06	1.311e-15
High	VNGLPSPTHSAHcSFYR	FLT8451	FLT8451; FLT8450	C13(Carbamidomethyl)	160611_1207_AlDoerr_N16_t0_212min_Mann_3uL_a.raw	13455	MS Amanda 2.0 (A5)	Unambiguous	0.7174	0	643.974	1929.91	1929.9	2.59	0.00167	HCD (High Energy Collision Dissociation)	MS2	29.9836	60	36.7078	282.72	FALSE	FLT woIdent;Gi	4.501e-06	1.459e-06
High	SVTVTQKVEEHEETFEEK	FLT5400	FLT5400; FLT5397 FLT5396 FLT5399 FLT5398		160611_1207_AlDoerr_N16_t0_212min_Mann_3uL_a.raw	13884	MS Amanda 2.0 (A5)	Unambiguous	1	0	717.017	2149.04	2149.03	2.75	0.00197	HCD (High Energy Collision Dissociation)	MS2	1.94327	60	37.4573	429.65	FALSE	FLT woIdent	4.501e-06	1.403e-11
High	EGAGSLRKEESMLVGK	FLT6143	FLT6143		160611_1207_AlDoerr_N16_t0_212min_Mann_3uL_a.raw	15895	MS Amanda 2.0 (A5)	Unambiguous	0.607	0	564.3	1690.89	1690.88	4.19	0.00236	HCD (High Energy Collision Dissociation)	MS2	19.2631	37.918	41.0063	232.09	FALSE	FLT woIdent	4.501e-06	8.771e-05
High	EGEEPTVYSDDEEPKDEAAR	FLT16305	FLT16305		160611_1207_AlDoerr_N16_t0_212min_Mann_3uL_a.raw	14422	MS Amanda 2.0 (A5)	Unambiguous	0.9528	0	755.994	2265.97	2265.96	2.4	0.00182	HCD (High Energy Collision Dissociation)	MS2	0	60	38.3964	471.95	FALSE	FLT woIdent;Gi	4.501e-06	5.81e-12
High	VPLPSLHHPVETGR	FLT13225	FLT13225		160611_1207_AlDoerr_N16_t0_212min_Mann_3uL_a.raw	14602	MS Amanda 2.0 (A5)	Unambiguous	0.8147	0	385.468	1538.85	1538.84	3.32	0.00128	HCD (High Energy Collision Dissociation)	MS2	28.8075	60	38.7155	272.22	FALSE	FLT woIdent	4.501e-06	2.058e-07
High	LREAEETQNSLQAEcDQYR	FLT9788	FLT9788; FLT9787; FLT9789	C15(Carbamidomethyl)	160611_1207_AlDoerr_N16_t0_212min_Mann_3uL_a.raw	15846	MS Amanda 2.0 (A5)	Unambiguous	1	0	780.691	2340.06	2340.05	2.54	0.00198	HCD (High Energy Collision Dissociation)	MS2	3.21288	60	40.9194	592.39	FALSE	FLT woIdent	4.501e-06	1.263e-13
High	NYGHFPGTNSHYLGGcQYK	FLT13370 FLT13371 FLT13372	FLT13373; FLT13374; FLT13369; FLT13370 FLT13371 FLT13372	C16(Carbamidomethyl)	160611_1207_AlDoerr_N16_t0_212min_Mann_3uL_a.raw	15768	MS Amanda 2.0 (A5)	Unambiguous	0.6687	0	550.749	2199.97	2199.97	3.86	0.00212	HCD (High Energy Collision Dissociation)	MS2	31.5057	60	40.784	218.14	FALSE	FLT woIdent;Gi	4.501e-06	1.559e-06
High	AYSSFNPVMSDPNRPPcRK	FLT5788	FLT5788	C17(Carbamidomethyl)	160611_1207_AlDoerr_N16_t0_212min_Mann_3uL_a.raw	15712	MS Amanda 2.0 (A5)	Unambiguous	0.8346	0	556.518	2223.05	2223.04	2.96	0.00165	HCD (High Energy Collision Dissociation)	MS2	48.3793	60	40.6863	223.73	FALSE	FLT woIdent	4.501e-06	2.08e-05
High	SDIGAQQSGMSLSSSK	FLT538 FLT536; FLT533 FLT534	FLT537; FLT539; FLT538 FLT536; FLT533 FLT534		160611_1207_AlDoerr_N16_t0_212min_Mann_3uL_a.raw	15538	MS Amanda 2.0 (A5)	Unambiguous	0.7846	0	791.875	1582.74	1582.74	3.39	0.00268	HCD (High Energy Collision Dissociation)	MS2	39.665	60	40.3809	322.47	FALSE	FLT woIdent	4.501e-06	1.594e-08
High	DTDVVRPNIVK	FLT1739	FLT1739		160611_1207_AlDoerr_N16_t0_212min_Mann_3uL_a.raw	15413	MS Amanda 2.0 (A5)	Unambiguous	1	0	628.355	1255.7	1255.7	2.54	0.00159	HCD (High Energy Collision Dissociation)	MS2	52.6946	60	40.1596	312.35	FALSE	FLT woIdent;Gi	4.501e-06	1.794e-05
High	GGGGNFGPGPGSNFRGGSDGYGSGR	FLT11680	FLT11681 FLT11678; FLT11680; FLT11679; FLT11677		160611_1207_AlDoerr_N16_t0_212min_Mann_3uL_a.raw	15357	MS Amanda 2.0 (A5)	Unambiguous	0.8869	0	1136	2271	2270.99	1.52	0.00173	HCD (High Energy Collision Dissociation)	MS2	0	60	40.0617	362.85	FALSE	FLT woIdent;Gi	4.501e-06	7.431e-08
High	LTDcVVMRDPASK	FLT11680	FLT11682; FLT11681 FLT11678; FLT11680; FLT11679; FLT11677	C4(Carbamidomethyl)	160611_1207_AlDoerr_N16_t0_212min_Mann_3uL_a.raw	14508	MS Amanda 2.0 (A5)	Unambiguous	0.604	0	497.916	1491.73	1491.73	3.66	0.00182	HCD (High Energy Collision Dissociation)	MS2	30.5042	35.396	38.5512	286.8	FALSE	FLT woIdent;Gi	4.501e-06	6.768e-07
High	GGGGNFGPGPGSNFRGGSDGYGSGR	FLT11680	FLT11681 FLT11678; FLT11680; FLT11679; FLT11677		160611_1207_AlDoerr_N16_t0_212min_Mann_3uL_a.raw	15303	MS Amanda 2.0 (A5)	Unambiguous	0.8235	0	757.671	2271	2270.99	3.1	0.00235	HCD (High Energy Collision Dissociation)	MS2	24.1596	60	39.9675	318.02	FALSE	FLT woIdent;Gi	4.501e-06	1.907e-07
High	VGSLYPEMSAHER	FLT10842	FLT10842; FLT10843		160611_1207_AlDoerr_N16_t0_212min_Mann_3uL_a.raw	14989	MS Amanda 2.0 (A5)	Unambiguous	0.8222	0	492.571	1475.7	1475.69	3.29	0.00162	HCD (High Energy Collision Dissociation)	MS2	16.5171	60	39.4109	291.55	FALSE	FLT woIdent;Gi	4.501e-06	1.204e-07
High	RKQEEQMETEHFAL	FLT11804	FLT11804		160611_1207_AlDoerr_N16_t0_212min_Mann_3uL_a.raw	14936	MS Amanda 2.0 (A5)	Unambiguous	0.868	0	592.62	1775.84	1775.84	3.61	0.00214	HCD (High Energy Collision Dissociation)	MS2	3.04929	60	39.3177	362.51	FALSE	FLT woIdent;Gi	4.501e-06	1.79e-07
High	VTAVVALQEGHSLSHR	FLT7757 FLT7758	FLT7757 FLT7758		160611_1207_AlDoerr_N16_t0_212min_Mann_3uL_a.raw	14913	MS Amanda 2.0 (A5)	Unambiguous	0.6723	0	568.646	1703.92	1703.92	3.08	0.00175	HCD (High Energy Collision Dissociation)	MS2	24.039	60	39.2789	423.21	FALSE	FLT woIdent;Gi	4.501e-06	4.347e-10
High	GIIFYSVPHHGSR	FLT4734	FLT4735; FLT4733 FLT4732; FLT4734; FLT4731; FLT4736		160611_1207_AlDoerr_N16_t0_212min_Mann_3uL_a.raw	14892	MS Amanda 2.0 (A5)	Unambiguous	0.6963	0	490.595	1469.77	1469.76	3.84	0.00188	HCD (High Energy Collision Dissociation)	MS2	19.9646	60	39.2415	221.41	FALSE	FLT woIdent;Gi	4.501e-06	2.04e-05
High	ESSASQGKAETVPSGEVGSTTLGK	FLT6143	FLT6143		160611_1207_AlDoerr_N16_t0_212min_Mann_3uL_a.raw	14890	MS Amanda 2.0 (A5)	Unambiguous	0.8278	0	769.718	2307.14	2307.13	3.11	0.00239	HCD (High Energy Collision Dissociation)	MS2	4.57521	60	39.2385	342.6	FALSE	FLT woIdent	4.501e-06	1.444e-07
High	REYPESTGEGDLVSPR	FLT6143	FLT6143		160611_1207_AlDoerr_N16_t0_212min_Mann_3uL_a.raw	14882	MS Amanda 2.0 (A5)	Unambiguous	0.9048	0	597.958	1791.86	1791.85	4.24	0.00253	HCD (High Energy Collision Dissociation)	MS2	31.1407	60	39.2237	452.42	FALSE	FLT woIdent	4.501e-06	3.766e-10
High	QQVQVVGLQEREVK	FLT9243	FLT9243; FLT9241 FLT9242		160611_1207_AlDoerr_N16_t0_212min_Mann_3uL_a.raw	15295	MS Amanda 2.0 (A5)	Unambiguous	0.7728	0	547.311	1639.92	1639.91	3.52	0.00193	HCD (High Energy Collision Dissociation)	MS2	51.2819	60	39.9558	276.69	FALSE	FLT woIdent	4.501e-06	7.333e-07
High	AVAREESGKPGAHVTVK	FLT11680	FLT11682; FLT11681 FLT11678; FLT11680; FLT11679; FLT11677		160611_1207_AlDoerr_N16_t0_212min_Mann_3uL_a.raw	3327	MS Amanda 2.0 (A5)	Unambiguous	0.5635	0	434.743	1735.95	1735.94	2.33	0.00101	HCD (High Energy Collision Dissociation)	MS2	5.00875	60	18.5252	193.49	FALSE	FLT woIdent;Gi	4.501e-06	4.968e-05
High	LRGFGHPPASHcK	FLT2802 FLT2801	FLT2802 FLT2801	C12(Carbamidomethyl)	160611_1207_AlDoerr_N16_t0_212min_Mann_3uL_a.raw	3541	MS Amanda 2.0 (A5)	Unambiguous	0.7839	0	488.583	1463.74	1463.73	2.12	0.00104	HCD (High Energy Collision Dissociation)	MS2	56.3941	60	19.0392	252.15	FALSE	FLT woIdent	4.501e-06	1.47e-06
High	LRGFGHPPASHcK	FLT2802 FLT2801	FLT2802 FLT2801	C12(Carbamidomethyl)	160611_1207_AlDoerr_N16_t0_212min_Mann_3uL_a.raw	3561	MS Amanda 2.0 (A5)	Unambiguous	0.592	0	366.69	1463.74	1463.73	2.66	0.00097	HCD (High Energy Collision Dissociation)	MS2	25.2279	60	19.0789	242.35	FALSE	FLT woIdent	4.501e-06	1.004e-06
High	AIVQDQGcLPGLILFMDHPNPSVVHSALLALR	FLT8289	FLT8289	C8(Carbamidomethyl)	170724_1380_AlDoerr_N33a_t0_212min_Mann_3uL_a.raw	62458	MS Amanda 2.0 (A5)	Unambiguous	0.9622	0	1161.29	3481.86	3481.84	4.39	0.0051	HCD (High Energy Collision Dissociation)	MS2	35.6159	60	122.458	363.24	FALSE	FLT woIdent;Gi	4.501e-06	8.756e-10
High	AIVQDQGcLPGLILFMDHPNPSVVHSALLALR	FLT8289	FLT8289	C8(Carbamidomethyl)	170724_1380_AlDoerr_N33a_t0_212min_Mann_3uL_a.raw	62430	MS Amanda 2.0 (A5)	Unambiguous	0.948	0	871.218	3481.85	3481.84	1.74	0.00152	HCD (High Energy Collision Dissociation)	MS2	36.8277	60	122.409	360.31	FALSE	FLT woIdent;Gi	4.501e-06	7.617e-11
High	LAQLTLEQILEHLDNLR	FLT8705	FLT8705		170724_1380_AlDoerr_N33a_t0_212min_Mann_3uL_a.raw	62325	MS Amanda 2.0 (A5)	Unambiguous	0.7854	0	673.715	2019.13	2019.12	2.85	0.00192	HCD (High Energy Collision Dissociation)	MS2	60.55	60	122.212	262.2	FALSE	FLT woIdent;Gi	4.501e-06	2.694e-07
High	LEAEPELPLVQPVFVTVDPERDDVAAMAR	FLT13943 FLT13944	FLT13943 FLT13944		170724_1380_AlDoerr_N33a_t0_212min_Mann_3uL_a.raw	62269	MS Amanda 2.0 (A5)	Unambiguous	0.9296	0	1069.55	3206.63	3206.64	-2	-0.00214	HCD (High Energy Collision Dissociation)	MS2	75.4883	60	122.111	243.56	FALSE	FLT woIdent;Gi	4.501e-06	7.969e-06
High	FSLDEEAILPDQTVcSPVPMLR	FLT9837 FLT9836	FLT9839; FLT9841; FLT9838; FLT9842; FLT9837 FLT9836; FLT9840	C15(Carbamidomethyl)	170724_1380_AlDoerr_N33a_t0_212min_Mann_3uL_a.raw	62239	MS Amanda 2.0 (A5)	Unambiguous	0.8127	0	1259.12	2517.24	2517.24	2.52	0.00318	HCD (High Energy Collision Dissociation)	MS2	0	60	122.056	398.71	FALSE	FLT woIdent;Gi	4.501e-06	1.241e-09
High	DSTVAVVVYDITNVNSFQQTTK	FLT2019 FLT2020	FLT2019 FLT2020		170724_1380_AlDoerr_N33a_t0_212min_Mann_3uL_a.raw	62202	MS Amanda 2.0 (A5)	Unambiguous	0.359	0	1215.12	2429.23	2429.22	3.45	0.00419	HCD (High Energy Collision Dissociation)	MS2	0	60	121.99	534.5	FALSE	FLT woIdent;Gi	4.501e-06	2.603e-12
High	EcVVKEVVPGDSVNSLLSILDVITGHQHPQR	FLT3102	FLT3103; FLT3101; FLT3102	C2(Carbamidomethyl)	170724_1380_AlDoerr_N33a_t0_212min_Mann_3uL_a.raw	62511	MS Amanda 2.0 (A5)	Unambiguous	0.8657	0	857.206	3425.8	3425.78	4.7	0.00403	HCD (High Energy Collision Dissociation)	MS2	49.7057	60	122.554	244.84	FALSE	FLT woIdent;Gi	4.501e-06	9.771e-06
High	SVKPQILSVFGDIALAIGGEFKK	FLT1192	FLT1192		170724_1380_AlDoerr_N33a_t0_212min_Mann_3uL_a.raw	62070	MS Amanda 2.0 (A5)	Unambiguous	1	0	806.468	2417.39	2417.38	3.67	0.00296	HCD (High Energy Collision Dissociation)	MS2	44.4122	60	121.751	407.44	FALSE	FLT woIdent	4.501e-06	2.635e-09
High	SLDVFNIILVR	FLT15516	FLT15516		170724_1380_AlDoerr_N33a_t0_212min_Mann_3uL_a.raw	61655	MS Amanda 2.0 (A5)	Unambiguous	0.8047	0	644.887	1288.77	1288.76	3.15	0.00203	HCD (High Energy Collision Dissociation)	MS2	13.7612	60	121.001	271.57	FALSE	FLT woIdent	4.501e-06	3.193e-06
High	LSEFIPAVFLLK	FLT14596	FLT14596		170724_1380_AlDoerr_N33a_t0_212min_Mann_3uL_a.raw	61350	MS Amanda 2.0 (A5)	Unambiguous	0.8432	0	688.914	1376.82	1376.82	2.11	0.00145	HCD (High Energy Collision Dissociation)	MS2	5.83179	60	120.45	262.38	FALSE	FLT woIdent;Gi	4.501e-06	1.602e-05
High	LTPNLQYFVLHSIAMTSETTScTVDGLK	FLT16744	FLT16744	C22(Carbamidomethyl)	170724_1380_AlDoerr_N33a_t0_212min_Mann_3uL_a.raw	61284	MS Amanda 2.0 (A5)	Unambiguous	0.8554	0	1042.86	3126.56	3126.55	2.92	0.00304	HCD (High Energy Collision Dissociation)	MS2	12.1538	60	120.331	258.29	FALSE	FLT woIdent	4.501e-06	1.076e-05
High	AFIPAIDSFGFETDLR	FLT1345	FLT1347; FLT1345; FLT1346		170724_1380_AlDoerr_N33a_t0_212min_Mann_3uL_a.raw	61268	MS Amanda 2.0 (A5)	Unambiguous	0.7737	0	899.955	1798.9	1798.9	0.56	0.0005	HCD (High Energy Collision Dissociation)	MS2	14.3778	60	120.3	350.74	FALSE	FLT woIdent;Gi	4.501e-06	2.437e-08
High	ALQDILDFTGPPAFPK	FLT16647	FLT16647; FLT16646		170724_1380_AlDoerr_N33a_t0_212min_Mann_3uL_a.raw	61198	MS Amanda 2.0 (A5)	Unambiguous	0.6694	0	865.465	1729.92	1729.92	4.44	0.00384	HCD (High Energy Collision Dissociation)	MS2	23.3208	60	120.175	347.52	FALSE	FLT woIdent	4.501e-06	1.498e-07
High	LESGHLPSMQQLVQILDNEMK	FLT8472	FLT8472; FLT8473		170724_1380_AlDoerr_N33a_t0_212min_Mann_3uL_a.raw	61197	MS Amanda 2.0 (A5)	Unambiguous	0.8795	0	804.078	2410.22	2410.21	3.42	0.00274	HCD (High Energy Collision Dissociation)	MS2	5.60094	60	120.173	402.72	FALSE	FLT woIdent;Gi	4.501e-06	6.562e-09
High	SVKPQILSVFGDIALAIGGEFKK	FLT1192	FLT1192		170724_1380_AlDoerr_N33a_t0_212min_Mann_3uL_a.raw	62027	MS Amanda 2.0 (A5)	Unambiguous	0.9313	0	605.103	2417.39	2417.38	4.25	0.00257	HCD (High Energy Collision Dissociation)	MS2	2.42265	60	121.674	329.12	FALSE	FLT woIdent	4.501e-06	1.359e-06
High	GHMLTPSERDQLLAIASSLFVASQLR	FLT5027	FLT5027		170724_1380_AlDoerr_N33a_t0_212min_Mann_3uL_a.raw	61176	MS Amanda 2.0 (A5)	Unambiguous	0.9091	0	710.885	2840.52	2840.51	3.6	0.00255	HCD (High Energy Collision Dissociation)	MS2	26.7674	60	120.135	420.34	FALSE	FLT woIdent	4.501e-06	2.557e-08
High	AIVDcIISIVEENPESK	FLT11516 FLT11517 FLT11513 FLT11515 FLT11514 FLT11512	FLT11516 FLT11517 FLT11513 FLT11515 FLT11514 FLT11512	C5(Carbamidomethyl)	170724_1380_AlDoerr_N33a_t0_212min_Mann_3uL_a.raw	62896	MS Amanda 2.0 (A5)	Unambiguous	0.8281	0	958.491	1915.98	1915.97	3.73	0.00357	HCD (High Energy Collision Dissociation)	MS2	5.14047	60	123.249	396.95	FALSE	FLT woIdent	4.501e-06	1.664e-09
High	MPLGFTFSFPcHQTNLDcGILISWTK	FLT8047	FLT8047	C11(Carbamidomethyl); C18(Carbamidomethyl)	170724_1380_AlDoerr_N33a_t0_212min_Mann_3uL_a.raw	62962	MS Amanda 2.0 (A5)	Unambiguous	0.7782	0	1024.16	3070.47	3070.46	3.42	0.0035	HCD (High Energy Collision Dissociation)	MS2	6.87618	60	123.368	297.82	FALSE	FLT woIdent	4.501e-06	6.736e-07
High	IVFDTQGDGILGAGScGGVPILFSR	FLT7810	FLT7810	C16(Carbamidomethyl)	170724_1380_AlDoerr_N33a_t0_212min_Mann_3uL_a.raw	64523	MS Amanda 2.0 (A5)	Unambiguous	0.8594	0	1268.65	2536.3	2536.29	4.14	0.00524	HCD (High Energy Collision Dissociation)	MS2	0	60	126.201	406.5	FALSE	FLT woIdent;Gi	4.501e-06	6.807e-09
High	LAAIIPDPVVAPSIVPVLK	FLT10741	FLT10741		170724_1380_AlDoerr_N33a_t0_212min_Mann_3uL_a.raw	64500	MS Amanda 2.0 (A5)	Unambiguous	1	0	956.599	1912.19	1912.19	1.6	0.00153	HCD (High Energy Collision Dissociation)	MS2	25.4352	60	126.157	239.33	FALSE	FLT woIdent	4.501e-06	2.289e-05
High	TFLVIPELAQELHVWTDK	FLT3786 FLT3781 FLT3787 FLT3785 FLT3783 FLT3782 FLT3784	FLT3780 FLT3779; FLT3786 FLT3781 FLT3787 FLT3785 FLT3783 FLT3782 FLT3784		170724_1380_AlDoerr_N33a_t0_212min_Mann_3uL_a.raw	64428	MS Amanda 2.0 (A5)	Unambiguous	0.8635	0	713.721	2139.15	2139.15	-0.34	-0.00024	HCD (High Energy Collision Dissociation)	MS2	33.8979	60	126.025	333.89	FALSE	FLT woIdent;Gi	4.501e-06	4.383e-08
High	SFVEFILEPLYK	FLT1345	FLT1347; FLT1345; FLT1346		170724_1380_AlDoerr_N33a_t0_212min_Mann_3uL_a.raw	64148	MS Amanda 2.0 (A5)	Unambiguous	0.8658	0	742.906	1484.81	1484.8	1.46	0.00108	HCD (High Energy Collision Dissociation)	MS2	21.0844	60	125.512	313.7	FALSE	FLT woIdent;Gi	4.501e-06	1.742e-06
High	TVFRPPFDIYDVLIHLTPR	FLT12682	FLT12683; FLT12682		170724_1380_AlDoerr_N33a_t0_212min_Mann_3uL_a.raw	63797	MS Amanda 2.0 (A5)	Unambiguous	1	0	575.571	2299.26	2299.26	1.56	0.00089	HCD (High Energy Collision Dissociation)	MS2	68.3254	60	124.877	199.81	FALSE	FLT woIdent;Gi	4.501e-06	8.705e-06
High	VMVAEALDISRETYLAILMDR	FLT10966	FLT10965; FLT10966		170724_1380_AlDoerr_N33a_t0_212min_Mann_3uL_a.raw	63788	MS Amanda 2.0 (A5)	Unambiguous	0.7112	0	803.758	2409.26	2409.25	3.24	0.0026	HCD (High Energy Collision Dissociation)	MS2	21.2663	60	124.86	262.21	FALSE	FLT woIdent	4.501e-06	1.249e-05
High	AITYTYDLMANLAFIR	FLT717	FLT717		170724_1380_AlDoerr_N33a_t0_212min_Mann_3uL_a.raw	62952	MS Amanda 2.0 (A5)	Unambiguous	0.8419	0	938.492	1875.98	1875.97	4.49	0.00421	HCD (High Energy Collision Dissociation)	MS2	10.7714	60	123.35	391.68	FALSE	FLT woIdent	4.501e-06	9.079e-10
High	DILYIGDHIFGDILK	FLT3786 FLT3781 FLT3787 FLT3785 FLT3783 FLT3782 FLT3784	FLT3780 FLT3779; FLT3786 FLT3781 FLT3787 FLT3785 FLT3783 FLT3782 FLT3784		170724_1380_AlDoerr_N33a_t0_212min_Mann_3uL_a.raw	63787	MS Amanda 2.0 (A5)	Unambiguous	0.7649	0	866.473	1731.94	1731.93	3.86	0.00334	HCD (High Energy Collision Dissociation)	MS2	32.9004	60	124.859	397.06	FALSE	FLT woIdent;Gi	4.501e-06	5.774e-09
High	ELTMASLPFPFDVER	FLT9837 FLT9836	FLT9839; FLT9837 FLT9836; FLT9840		170724_1380_AlDoerr_N33a_t0_212min_Mann_3uL_a.raw	63634	MS Amanda 2.0 (A5)	Unambiguous	0.7701	0	876.439	1751.87	1751.87	1.99	0.00175	HCD (High Energy Collision Dissociation)	MS2	34.3689	60	124.582	287.96	FALSE	FLT woIdent;Gi	4.501e-06	2.046e-07
High	HFADLLPGFLQAVNDScYQNDDSVLK	FLT5019	FLT5019	C17(Carbamidomethyl)	170724_1380_AlDoerr_N33a_t0_212min_Mann_3uL_a.raw	63519	MS Amanda 2.0 (A5)	Unambiguous	0.9247	0	989.475	2966.41	2966.4	4.3	0.00425	HCD (High Energy Collision Dissociation)	MS2	6.16997	60	124.376	503.56	FALSE	FLT woIdent;Gi	4.501e-06	1.773e-11
High	GYWAGLDASAQTTSHELTIPNDLIGcIIGR	FLT14103; FLT14101	FLT14103; FLT14101; FLT14102 FLT14100 FLT14106	C26(Carbamidomethyl)	170724_1380_AlDoerr_N33a_t0_212min_Mann_3uL_a.raw	63509	MS Amanda 2.0 (A5)	Unambiguous	0.9042	0	1077.21	3229.61	3229.59	4.14	0.00446	HCD (High Energy Collision Dissociation)	MS2	8.70689	60	124.357	418.56	FALSE	FLT woIdent;Gi	4.501e-06	5.89e-11
High	EVLLALLPELSIPAHQNYADWLQEVKEK	FLT9788	FLT9788; FLT9787; FLT9789		170724_1380_AlDoerr_N33a_t0_212min_Mann_3uL_a.raw	63433	MS Amanda 2.0 (A5)	Unambiguous	0.9066	0	812.443	3246.75	3246.74	2.32	0.00189	HCD (High Energy Collision Dissociation)	MS2	34.9566	60	124.22	341.91	FALSE	FLT woIdent	4.501e-06	4.219e-08
High	LSAEHEEFIAALIPEVILcTK	FLT3695	FLT3695	C19(Carbamidomethyl)	170724_1380_AlDoerr_N33a_t0_212min_Mann_3uL_a.raw	63136	MS Amanda 2.0 (A5)	Unambiguous	0.8623	0	795.09	2383.26	2383.26	-0.63	-0.0005	HCD (High Energy Collision Dissociation)	MS2	30.7299	60	123.683	268.9	FALSE	FLT woIdent;Gi	4.501e-06	5.009e-06
High	ScEGLVDSLLYVIHTcVNTSDYDSK	FLT10389	FLT10389	C2(Carbamidomethyl); C16(Carbamidomethyl)	170724_1380_AlDoerr_N33a_t0_212min_Mann_3uL_a.raw	63038	MS Amanda 2.0 (A5)	Unambiguous	0.8899	0	959.111	2875.32	2875.31	2.36	0.00227	HCD (High Energy Collision Dissociation)	MS2	21.9509	60	123.505	334.24	FALSE	FLT woIdent	4.501e-06	1.185e-07
High	SIGNLPcLEHVALLNNPLSIIPDYR	FLT6004	FLT6004; FLT6003; FLT6002	C7(Carbamidomethyl)	170724_1380_AlDoerr_N33a_t0_212min_Mann_3uL_a.raw	63728	MS Amanda 2.0 (A5)	Unambiguous	0.8759	0	940.168	2818.49	2818.49	-0.68	-0.00064	HCD (High Energy Collision Dissociation)	MS2	2.18202	60	124.753	390.8	FALSE	FLT woIdent;Gi	4.501e-06	1.259e-09
High	GHMLTPSERDQLLAIASSLFVASQLR	FLT5027	FLT5027		170724_1380_AlDoerr_N33a_t0_212min_Mann_3uL_a.raw	61170	MS Amanda 2.0 (A5)	Unambiguous	1	0	947.508	2840.51	2840.51	0.57	0.00054	HCD (High Energy Collision Dissociation)	MS2	32.8963	60	120.123	381.05	FALSE	FLT woIdent	4.501e-06	2.885e-08
High	MNFSDFLTVMTQK	FLT16425	FLT16425		170724_1380_AlDoerr_N33a_t0_212min_Mann_3uL_a.raw	61044	MS Amanda 2.0 (A5)	Unambiguous	0.8484	0	781.375	1561.74	1561.74	1.89	0.00148	HCD (High Energy Collision Dissociation)	MS2	22.5369	60	119.897	271.51	FALSE	FLT woIdent;Gi	4.501e-06	4.333e-06
High	ALYAIPGLDYVSHEDILPYTSTDQVPIQHELFER	FLT995 FLT994	FLT995 FLT994		170724_1380_AlDoerr_N33a_t0_212min_Mann_3uL_a.raw	60947	MS Amanda 2.0 (A5)	Unambiguous	0.8855	0	983.248	3929.97	3929.96	2.24	0.0022	HCD (High Energy Collision Dissociation)	MS2	55.1116	60	119.722	299.02	FALSE	FLT woIdent;Gi	4.501e-06	8.672e-07
High	TREVGIQEIHHR	FLT5433 FLT5432	FLT5429; FLT5431; FLT5428; FLT5433 FLT5432; FLT5430		160611_1207_AlDoerr_N16_t0_212min_Mann_3uL_a.raw	4469	MS Amanda 2.0 (A5)	Unambiguous	0.8263	0	492.269	1474.79	1474.79	3.24	0.00159	HCD (High Energy Collision Dissociation)	MS2	51.5896	60	20.8477	342.88	FALSE	FLT woIdent;Gi	4.501e-06	5.404e-08
High	LRVEHEQASQPTPEK	FLT6726 FLT6724	FLT6726 FLT6724; FLT6727; FLT6729; FLT6721; FLT6723 FLT6725 FLT6722		160611_1207_AlDoerr_N16_t0_212min_Mann_3uL_a.raw	4282	MS Amanda 2.0 (A5)	Unambiguous	0.7804	0	874.952	1748.9	1748.89	2.81	0.00246	HCD (High Energy Collision Dissociation)	MS2	12.384	60	20.5108	460.1	FALSE	FLT woIdent	4.501e-06	1.499e-09
High	SPVEEVKPKPEAK	FLT5400	FLT5400; FLT5397 FLT5396 FLT5399 FLT5398		160611_1207_AlDoerr_N16_t0_212min_Mann_3uL_a.raw	4271	MS Amanda 2.0 (A5)	Unambiguous	0.1875	0	479.937	1437.8	1437.79	1	0.00048	HCD (High Energy Collision Dissociation)	MS2	19.6267	60	20.4911	378.73	FALSE	FLT woIdent	4.501e-06	1.59e-08
High	LRVEHEQASQPTPEK	FLT6726 FLT6724	FLT6726 FLT6724; FLT6727; FLT6729; FLT6721; FLT6723 FLT6725 FLT6722		160611_1207_AlDoerr_N16_t0_212min_Mann_3uL_a.raw	4261	MS Amanda 2.0 (A5)	Unambiguous	0.8584	0	583.638	1748.9	1748.89	4.34	0.00253	HCD (High Energy Collision Dissociation)	MS2	20.408	60	20.473	488.28	FALSE	FLT woIdent	4.501e-06	3.368e-10
High	NREVQPAESHQQLccQR	FLT3128	FLT3125; FLT3126 FLT3127; FLT3129; FLT3123; FLT3128	C14(Carbamidomethyl); C15(Carbamidomethyl)	160611_1207_AlDoerr_N16_t0_212min_Mann_3uL_a.raw	4227	MS Amanda 2.0 (A5)	Unambiguous	0.8876	0	713.999	2139.98	2139.98	2.2	0.00157	HCD (High Energy Collision Dissociation)	MS2	0	60	20.4093	600.16	FALSE	FLT woIdent;Gi	4.501e-06	1.223e-14
High	KIENVPTGPNNKPK	FLT12021 FLT12020	FLT12021 FLT12020		160611_1207_AlDoerr_N16_t0_212min_Mann_3uL_a.raw	4194	MS Amanda 2.0 (A5)	Unambiguous	0.7836	0	512.624	1535.86	1535.85	2.88	0.00147	HCD (High Energy Collision Dissociation)	MS2	13.5822	60	20.3473	273.49	FALSE	FLT woIdent;Gi	4.501e-06	4.786e-08
High	KPIGKPATAKL	FLT7828 FLT7830	FLT7827; FLT7831; FLT7828 FLT7830; FLT7829		160611_1207_AlDoerr_N16_t0_212min_Mann_3uL_a.raw	4544	MS Amanda 2.0 (A5)	Unambiguous	0.7259	0	375.246	1123.72	1123.72	2.88	0.00108	HCD (High Energy Collision Dissociation)	MS2	45.2805	60	20.9886	160.69	FALSE	FLT woIdent;Gi	4.501e-06	5.98e-05
High	NSHHTWLHQGEGAHHVMR	FLT14797	FLT14797; FLT14795; FLT14798		160611_1207_AlDoerr_N16_t0_212min_Mann_3uL_a.raw	4165	MS Amanda 2.0 (A5)	Unambiguous	1	0	427.605	2134	2133.99	2.89	0.00123	HCD (High Energy Collision Dissociation)	MS2	32.3313	60	20.2941	337.48	FALSE	FLT woIdent;Gi	4.501e-06	1.858e-08
High	NSHHTWLHQGEGAHHVMR	FLT14797	FLT14797; FLT14795; FLT14798		160611_1207_AlDoerr_N16_t0_212min_Mann_3uL_a.raw	4147	MS Amanda 2.0 (A5)	Unambiguous	1	0	712.003	2133.99	2133.99	2.41	0.00172	HCD (High Energy Collision Dissociation)	MS2	8.4609	60	20.2608	582.99	FALSE	FLT woIdent;Gi	4.501e-06	9.288e-16
High	SQERPcHLELHQR	FLT4612 FLT4613	FLT4612 FLT4613	C6(Carbamidomethyl)	160611_1207_AlDoerr_N16_t0_212min_Mann_3uL_a.raw	3927	MS Amanda 2.0 (A5)	Unambiguous	0.6601	0	563.947	1689.83	1689.82	1.28	0.00072	HCD (High Energy Collision Dissociation)	MS2	61.9103	60	19.8202	315.53	FALSE	FLT woIdent;Gi	4.501e-06	6.097e-08
High	RTTFHGLRPR	FLT3738	FLT3738		160611_1207_AlDoerr_N16_t0_212min_Mann_3uL_a.raw	3909	MS Amanda 2.0 (A5)	Unambiguous	0.5927	0	414.24	1240.71	1240.7	2.41	0.001	HCD (High Energy Collision Dissociation)	MS2	54.7432	60	19.7824	225.31	FALSE	FLT woIdent;Gi	4.501e-06	5.141e-05
High	NVTLcGHLHHGK	FLT1345	FLT1345; FLT1346	C5(Carbamidomethyl)	160611_1207_AlDoerr_N16_t0_212min_Mann_3uL_a.raw	3818	MS Amanda 2.0 (A5)	Unambiguous	0.7956	0	458.236	1372.69	1372.69	2.1	0.00096	HCD (High Energy Collision Dissociation)	MS2	8.89005	60	19.6035	290.41	FALSE	FLT woIdent;Gi	4.501e-06	6.592e-07
High	QGKLEEAAKPDEQGQDEGKPEK	FLT8285 FLT8284 FLT16259	FLT8285 FLT8284 FLT16259		160611_1207_AlDoerr_N16_t0_212min_Mann_3uL_a.raw	3581	MS Amanda 2.0 (A5)	Unambiguous	0.7327	0	603.549	2411.18	2411.17	2.88	0.00174	HCD (High Energy Collision Dissociation)	MS2	18.386	60	19.1153	265.77	FALSE	FLT woIdent;Gi	4.501e-06	7.612e-06
High	QGKLEEAAKPDEQGQDEGKPEK	FLT8285 FLT8284 FLT16259	FLT8285 FLT8284 FLT16259		160611_1207_AlDoerr_N16_t0_212min_Mann_3uL_a.raw	3576	MS Amanda 2.0 (A5)	Unambiguous	1	0	804.397	2411.18	2411.17	3.57	0.00287	HCD (High Energy Collision Dissociation)	MS2	15.5948	60	19.1046	386.01	FALSE	FLT woIdent;Gi	4.501e-06	5.053e-10
High	NSHHTWLHQGEGAHHVMR	FLT14797	FLT14797; FLT14795; FLT14798		160611_1207_AlDoerr_N16_t0_212min_Mann_3uL_a.raw	4151	MS Amanda 2.0 (A5)	Unambiguous	0.909	0	534.254	2133.99	2133.99	1.26	0.00067	HCD (High Energy Collision Dissociation)	MS2	10.8328	60	20.27	451.4	FALSE	FLT woIdent;Gi	4.501e-06	2.32e-12
High	VYISSPHcSPAHNK	FLT2721	FLT2721; FLT2720	C8(Carbamidomethyl)	160611_1207_AlDoerr_N16_t0_212min_Mann_3uL_a.raw	4566	MS Amanda 2.0 (A5)	Unambiguous	0.7973	0	532.926	1596.76	1596.76	3.34	0.00178	HCD (High Energy Collision Dissociation)	MS2	37.1201	60	21.031	293.97	FALSE	FLT woIdent;Gi	4.501e-06	1.149e-06
High	SMVNTKPEKAEEDSEEAREQK	FLT15041	FLT15040; FLT15041		160611_1207_AlDoerr_N16_t0_212min_Mann_3uL_a.raw	4826	MS Amanda 2.0 (A5)	Unambiguous	0.878	0	812.386	2435.14	2435.14	3.41	0.00277	HCD (High Energy Collision Dissociation)	MS2	0	60	21.5146	556.34	FALSE	FLT woIdent	4.501e-06	1.04e-14
High	SMVNTKPEKAEEDSEEAREQK	FLT15041	FLT15040; FLT15041		160611_1207_AlDoerr_N16_t0_212min_Mann_3uL_a.raw	4827	MS Amanda 2.0 (A5)	Unambiguous	0.8784	0	609.541	2435.14	2435.14	2.28	0.00139	HCD (High Energy Collision Dissociation)	MS2	2.74649	60	21.5161	465.88	FALSE	FLT woIdent	4.501e-06	1.142e-11
High	GYWASLDASTQTTHELTIPNNLIGcIIGR	FLT10895	FLT10895	C25(Carbamidomethyl)	170724_1380_AlDoerr_N33a_t0_212min_Mann_3uL_a.raw	60946	MS Amanda 2.0 (A5)	Unambiguous	0.9036	0	1067.87	3201.61	3201.6	2.32	0.00248	HCD (High Energy Collision Dissociation)	MS2	31.9987	60	119.72	442.92	FALSE	FLT woIdent;Gi	4.501e-06	1.308e-10
High	VLLDLSAFLK	FLT7064 FLT7063	FLT7064 FLT7063		170724_1380_AlDoerr_N33a_t0_212min_Mann_3uL_a.raw	60925	MS Amanda 2.0 (A5)	Unambiguous	0.8766	0	559.846	1118.69	1118.68	2.8	0.00157	HCD (High Energy Collision Dissociation)	MS2	0	60	119.679	221.23	FALSE	FLT woIdent;Gi	4.501e-06	7.665e-05
High	GHVEWPDFLSHESLLLLQQLRPQNSLLR	FLT12704	FLT12704		170724_1380_AlDoerr_N33a_t0_212min_Mann_3uL_a.raw	60753	MS Amanda 2.0 (A5)	Unambiguous	0.8647	0	832.203	3325.79	3325.78	3.31	0.00275	HCD (High Energy Collision Dissociation)	MS2	17.898	60	119.367	305.14	FALSE	FLT woIdent;Gi	4.501e-06	1.126e-06
High	GHVEWPDFLSHESLLLLQQLRPQNSLLR	FLT12704	FLT12704		170724_1380_AlDoerr_N33a_t0_212min_Mann_3uL_a.raw	60732	MS Amanda 2.0 (A5)	Unambiguous	0.9002	0	665.965	3325.8	3325.78	4.79	0.00319	HCD (High Energy Collision Dissociation)	MS2	5.34068	60	119.329	316.86	FALSE	FLT woIdent;Gi	4.501e-06	4.7e-07
High	RADILAFPSSGFTDLAEIVSR	FLT3102	FLT3103; FLT3101; FLT3102		170724_1380_AlDoerr_N33a_t0_212min_Mann_3uL_a.raw	60574	MS Amanda 2.0 (A5)	Unambiguous	0.8451	0	755.736	2265.19	2265.19	2.47	0.00186	HCD (High Energy Collision Dissociation)	MS2	29.2587	60	119.045	452.37	FALSE	FLT woIdent;Gi	4.501e-06	2.456e-10
High	LFIGGLSFETTEESLRNYYEQWGK	FLT11680	FLT11682; FLT11681 FLT11678; FLT11680; FLT11679; FLT11677		170724_1380_AlDoerr_N33a_t0_212min_Mann_3uL_a.raw	60515	MS Amanda 2.0 (A5)	Unambiguous	0.8858	0	956.47	2867.39	2867.39	2.15	0.00205	HCD (High Energy Collision Dissociation)	MS2	2.22028	60	118.94	468.91	FALSE	FLT woIdent;Gi	4.501e-06	3.311e-12
High	REVAHGLQQHGTLTDGDTR	FLT4612 FLT4613	FLT4612 FLT4613		160611_1207_AlDoerr_N16_t0_212min_Mann_3uL_a.raw	5284	MS Amanda 2.0 (A5)	Unambiguous	0.825	0	697.684	2091.04	2091.03	1.73	0.00121	HCD (High Energy Collision Dissociation)	MS2	20.63	60	22.3282	400.18	FALSE	FLT woIdent;Gi	4.501e-06	1.121e-10
High	DAAEGNGAEPEARPGDGDKPEETQEK	FLT3292 FLT3294; FLT3293	FLT3292 FLT3294; FLT3293		160611_1207_AlDoerr_N16_t0_212min_Mann_3uL_a.raw	5173	MS Amanda 2.0 (A5)	Unambiguous	0.9408	0	899.735	2697.19	2697.19	1.04	0.00093	HCD (High Energy Collision Dissociation)	MS2	0	60	22.1305	499.61	FALSE	FLT woIdent;Gi	4.501e-06	1.935e-12
High	RQPAPPREAHFVR	FLT3879 FLT3882 FLT3878 FLT3877 FLT3881 FLT3880	FLT3879 FLT3882 FLT3878 FLT3877 FLT3881 FLT3880		160611_1207_AlDoerr_N16_t0_212min_Mann_3uL_a.raw	5037	MS Amanda 2.0 (A5)	Unambiguous	1	0	390.969	1560.85	1560.85	1.64	0.00064	HCD (High Energy Collision Dissociation)	MS2	13.537	60	21.8897	423.02	FALSE	FLT woIdent;Gi	4.501e-06	3.948e-08
High	RQPAPPREAHFVR	FLT3879 FLT3882 FLT3878 FLT3877 FLT3881 FLT3880	FLT3879 FLT3882 FLT3878 FLT3877 FLT3881 FLT3880		160611_1207_AlDoerr_N16_t0_212min_Mann_3uL_a.raw	5027	MS Amanda 2.0 (A5)	Unambiguous	0.7998	0	520.956	1560.85	1560.85	2.75	0.00143	HCD (High Energy Collision Dissociation)	MS2	32.9333	60	21.8717	391.07	FALSE	FLT woIdent;Gi	4.501e-06	9.602e-09
High	SHTLSHASYLR	FLT9032	FLT9032		160611_1207_AlDoerr_N16_t0_212min_Mann_3uL_a.raw	4997	MS Amanda 2.0 (A5)	Unambiguous	0.8003	0	636.329	1271.65	1271.65	2	0.00127	HCD (High Energy Collision Dissociation)	MS2	31.0947	60	21.8175	305.51	FALSE	FLT woIdent	4.501e-06	4.633e-07
High	SHTLSHASYLR	FLT9032	FLT9032		160611_1207_AlDoerr_N16_t0_212min_Mann_3uL_a.raw	4993	MS Amanda 2.0 (A5)	Unambiguous	0.7691	0	424.556	1271.65	1271.65	2.26	0.00096	HCD (High Energy Collision Dissociation)	MS2	21.6269	60	21.8115	336.48	FALSE	FLT woIdent	4.501e-06	1.229e-07
High	QEPKDAAEGNGAEPEARPGDGDKPEETQEK	FLT3292 FLT3294	FLT3292 FLT3294		160611_1207_AlDoerr_N16_t0_212min_Mann_3uL_a.raw	4970	MS Amanda 2.0 (A5)	Unambiguous	0.8901	0	795.617	3179.45	3179.44	2.99	0.00238	HCD (High Energy Collision Dissociation)	MS2	41.3326	60	21.7709	266.52	FALSE	FLT woIdent;Gi	4.501e-06	1.643e-07
High	RLSEFQNLHRK	FLT5860 FLT5861	FLT5860 FLT5861		160611_1207_AlDoerr_N16_t0_212min_Mann_3uL_a.raw	4878	MS Amanda 2.0 (A5)	Unambiguous	0.6993	0	476.602	1427.79	1427.79	2.79	0.00133	HCD (High Energy Collision Dissociation)	MS2	46.2755	60	21.6049	303.09	FALSE	FLT woIdent;Gi	4.501e-06	7.378e-06
High	FRHAEGTILHR	FLT246	FLT246		160611_1207_AlDoerr_N16_t0_212min_Mann_3uL_a.raw	4860	MS Amanda 2.0 (A5)	Unambiguous	0.8642	0	446.247	1336.73	1336.72	3.15	0.0014	HCD (High Energy Collision Dissociation)	MS2	33.5168	60	21.5749	472.53	FALSE	FLT woIdent	4.501e-06	1.063e-11
High	EREHLEIELEK	FLT5111; FLT5110	FLT5111; FLT5110; FLT5113; FLT5112		160611_1207_AlDoerr_N16_t0_212min_Mann_3uL_a.raw	13263	MS Amanda 2.0 (A5)	Unambiguous	0.6469	0	475.586	1424.74	1424.74	3.96	0.00188	HCD (High Energy Collision Dissociation)	MS2	12.0958	60	36.3684	359.89	FALSE	FLT woIdent;Gi	4.501e-06	7.22e-08
High	GFNPVTVSSLGVLNGAQLFSLNK	FLT11235	FLT11235		170724_1380_AlDoerr_N33a_t0_212min_Mann_3uL_a.raw	64671	MS Amanda 2.0 (A5)	Unambiguous	1	0	1181.64	2362.28	2362.28	2.33	0.00275	HCD (High Energy Collision Dissociation)	MS2	23.6858	60	126.467	462.55	FALSE	FLT woIdent;Gi	4.501e-06	9.756e-12
High	NEIVVTDFHNHSVK	FLT2129	FLT2127; FLT2126 FLT2128; FLT2129		160611_1207_AlDoerr_N16_t0_212min_Mann_3uL_a.raw	13001	MS Amanda 2.0 (A5)	Unambiguous	0.8807	0	546.948	1638.83	1638.82	3.66	0.002	HCD (High Energy Collision Dissociation)	MS2	32.5879	60	35.9141	384.71	FALSE	FLT woIdent;Gi	4.501e-06	5.514e-09
High	QHMDVSGEENPLNK	FLT4073	FLT4073		160611_1207_AlDoerr_N16_t0_212min_Mann_3uL_a.raw	12962	MS Amanda 2.0 (A5)	Unambiguous	0.8024	0	533.249	1597.73	1597.73	2.91	0.00155	HCD (High Energy Collision Dissociation)	MS2	12.4844	60	35.845	384.63	FALSE	FLT woIdent	4.501e-06	4.165e-07
High	NASMVQSQEAPKQEAPAK	FLT9788	FLT9788; FLT9787		160611_1207_AlDoerr_N16_t0_212min_Mann_3uL_a.raw	6309	MS Amanda 2.0 (A5)	Unambiguous	0.9464	0	957.477	1913.95	1913.94	4.07	0.00389	HCD (High Energy Collision Dissociation)	MS2	0	60	24.1549	531.72	FALSE	FLT woIdent	4.501e-06	4.472e-12
High	GHSASVHSFAFSNDSRR	FLT3249	FLT3249		160611_1207_AlDoerr_N16_t0_212min_Mann_3uL_a.raw	6306	MS Amanda 2.0 (A5)	Unambiguous	0.8423	0	466.224	1861.88	1861.87	3.52	0.00164	HCD (High Energy Collision Dissociation)	MS2	27.2582	60	24.1504	378.93	FALSE	FLT woIdent;Gi	4.501e-06	1.046e-08
High	GHSASVHSFAFSNDSRR	FLT3249	FLT3249		160611_1207_AlDoerr_N16_t0_212min_Mann_3uL_a.raw	6301	MS Amanda 2.0 (A5)	Unambiguous	0.8096	0	621.296	1861.87	1861.87	2.81	0.00174	HCD (High Energy Collision Dissociation)	MS2	0	60	24.143	357.5	FALSE	FLT woIdent;Gi	4.501e-06	1.7e-10
High	SQPEEEEEPSKTDEPIcKDK	FLT13370 FLT13371 FLT13372	FLT13373; FLT13369; FLT13370 FLT13371 FLT13372	C17(Carbamidomethyl)	160611_1207_AlDoerr_N16_t0_212min_Mann_3uL_a.raw	6199	MS Amanda 2.0 (A5)	Unambiguous	0.9186	0	792.36	2375.06	2375.06	3.56	0.00282	HCD (High Energy Collision Dissociation)	MS2	0	60	23.9591	419.75	FALSE	FLT woIdent;Gi	4.501e-06	1.446e-10
High	AASSISSAPKPPAGK	FLT14828	FLT14828		160611_1207_AlDoerr_N16_t0_212min_Mann_3uL_a.raw	6196	MS Amanda 2.0 (A5)	Unambiguous	0.8454	0	684.88	1368.75	1368.75	3.79	0.00259	HCD (High Energy Collision Dissociation)	MS2	41.5082	60	23.9546	313.02	FALSE	FLT woIdent	4.501e-06	4.69e-07
High	RQGKLEAAHTLEDcASR	FLT3090 FLT3089 FLT3095 FLT3093 FLT3092 FLT3094	FLT3090 FLT3089 FLT3095 FLT3093 FLT3092 FLT3094; FLT3091; FLT3088; FLT3096	C14(Carbamidomethyl)	160611_1207_AlDoerr_N16_t0_212min_Mann_3uL_a.raw	6008	MS Amanda 2.0 (A5)	Unambiguous	0.8139	0	647.992	1941.96	1941.96	3.32	0.00215	HCD (High Energy Collision Dissociation)	MS2	17.1847	60	23.6213	363.28	FALSE	FLT woIdent;Gi	4.501e-06	1.965e-07
High	NASMVQSQEAPKQEAPAK	FLT9788	FLT9788; FLT9787		160611_1207_AlDoerr_N16_t0_212min_Mann_3uL_a.raw	6318	MS Amanda 2.0 (A5)	Unambiguous	0.8125	0	638.653	1913.95	1913.94	3.49	0.00222	HCD (High Energy Collision Dissociation)	MS2	6.61596	60	24.1714	335.17	FALSE	FLT woIdent	4.501e-06	3.869e-09
High	SLEEERTPTPVHYKPHGAK	FLT409	FLT409; FLT408		160611_1207_AlDoerr_N16_t0_212min_Mann_3uL_a.raw	5979	MS Amanda 2.0 (A5)	Unambiguous	1	0	726.045	2176.12	2176.11	3.28	0.00238	HCD (High Energy Collision Dissociation)	MS2	13.5745	60	23.5687	593.94	FALSE	FLT woIdent;Gi	4.501e-06	6.305e-16
High	KTEAATTAGNPEPNAVTK	FLT14828	FLT14828		160611_1207_AlDoerr_N16_t0_212min_Mann_3uL_a.raw	5802	MS Amanda 2.0 (A5)	Unambiguous	1	0	900.462	1799.92	1799.91	2.37	0.00213	HCD (High Energy Collision Dissociation)	MS2	3.87451	60	23.2535	706.3	FALSE	FLT woIdent	4.501e-06	6.305e-16
High	EKDTDSTGSPDRDGMQPSPHEPPYHSK	FLT11850	FLT11849; FLT11850		160611_1207_AlDoerr_N16_t0_212min_Mann_3uL_a.raw	5797	MS Amanda 2.0 (A5)	Unambiguous	0.8618	0	749.586	2995.32	2995.31	3.3	0.00247	HCD (High Energy Collision Dissociation)	MS2	0	60	23.246	249.14	FALSE	FLT woIdent	4.501e-06	3.85e-06
High	EWHGPPSQGPSYHDTRR	FLT15524	FLT15524; FLT15525		160611_1207_AlDoerr_N16_t0_212min_Mann_3uL_a.raw	5790	MS Amanda 2.0 (A5)	Unambiguous	0.7506	0	502.488	2006.93	2006.92	3.49	0.00175	HCD (High Energy Collision Dissociation)	MS2	24.4714	60	23.2323	240.19	FALSE	FLT woIdent;Gi	4.501e-06	7.685e-06
High	EWHGPPSQGPSYHDTRR	FLT15524	FLT15524; FLT15525		160611_1207_AlDoerr_N16_t0_212min_Mann_3uL_a.raw	5780	MS Amanda 2.0 (A5)	Unambiguous	0.8648	0	669.647	2006.93	2006.92	3.11	0.00208	HCD (High Energy Collision Dissociation)	MS2	10.939	60	23.2142	251.57	FALSE	FLT woIdent;Gi	4.501e-06	4.46e-05
High	TIHSYQGQVISHEK	FLT13423	FLT13422; FLT13424; FLT13423; FLT13425; FLT13426		160611_1207_AlDoerr_N16_t0_212min_Mann_3uL_a.raw	5698	MS Amanda 2.0 (A5)	Unambiguous	0.6759	0	542.948	1626.83	1626.82	2.9	0.00157	HCD (High Energy Collision Dissociation)	MS2	25.2663	60	23.0696	271.99	FALSE	FLT woIdent;Gi	4.501e-06	6.526e-06
High	HLPASHLYR	FLT15937	FLT15937; FLT15938		160611_1207_AlDoerr_N16_t0_212min_Mann_3uL_a.raw	5609	MS Amanda 2.0 (A5)	Unambiguous	1	0	365.203	1093.59	1093.59	2.86	0.00104	HCD (High Energy Collision Dissociation)	MS2	28.6237	60	22.9111	245.92	FALSE	FLT woIdent;Gi	4.501e-06	9.036e-07
High	KNTSGHELLEEAR	FLT14360	FLT14360		160611_1207_AlDoerr_N16_t0_212min_Mann_3uL_a.raw	5804	MS Amanda 2.0 (A5)	Unambiguous	0.8191	0	495.256	1483.75	1483.75	2.2	0.00109	HCD (High Energy Collision Dissociation)	MS2	31.2493	60	23.2564	457.62	FALSE	FLT woIdent	4.501e-06	2.928e-11
High	HVPGGGNVQIQNK	FLT14828; FLT14826	FLT14830; FLT14824; FLT14829; FLT14828; FLT14826; FLT14825		160611_1207_AlDoerr_N16_t0_212min_Mann_3uL_a.raw	5518	MS Amanda 2.0 (A5)	Unambiguous	0.7638	0	674.362	1347.72	1347.71	2.57	0.00173	HCD (High Energy Collision Dissociation)	MS2	0	60	22.7471	308.05	FALSE	FLT woIdent	4.501e-06	1.401e-07
High	SSAEIQPAEQVRK	FLT2756; FLT2755 FLT2753 FLT2752 FLT2754	FLT2756; FLT2755 FLT2753 FLT2752 FLT2754		160611_1207_AlDoerr_N16_t0_212min_Mann_3uL_a.raw	6323	MS Amanda 2.0 (A5)	Unambiguous	0.8109	0	481.592	1442.76	1442.76	2.19	0.00105	HCD (High Energy Collision Dissociation)	MS2	27.1233	60	24.182	193.63	FALSE	FLT woIdent;Gi	4.501e-06	1.548e-05
High	SSAEIQPAEQVRK	FLT2756; FLT2755 FLT2753 FLT2752 FLT2754	FLT2756; FLT2755 FLT2753 FLT2752 FLT2754		160611_1207_AlDoerr_N16_t0_212min_Mann_3uL_a.raw	6343	MS Amanda 2.0 (A5)	Unambiguous	0.8379	0	721.885	1442.76	1442.76	2.39	0.00172	HCD (High Energy Collision Dissociation)	MS2	17.3724	60	24.2149	322.11	FALSE	FLT woIdent;Gi	4.501e-06	2.235e-07
High	LHRNNIFEESYRR	FLT7131 FLT7129 FLT7125 FLT7128 FLT7130 FLT7127 FLT7126	FLT7124; FLT7131 FLT7129 FLT7125 FLT7128 FLT7130 FLT7127 FLT7126		160611_1207_AlDoerr_N16_t0_212min_Mann_3uL_a.raw	7541	MS Amanda 2.0 (A5)	Unambiguous	0.7827	0	434.227	1733.89	1733.88	2.42	0.00105	HCD (High Energy Collision Dissociation)	MS2	25.1142	60	26.3393	251.77	FALSE	FLT woIdent	4.501e-06	6.093e-06
High	RTPSSAQYLEEK	FLT246	FLT246		160611_1207_AlDoerr_N16_t0_212min_Mann_3uL_a.raw	7486	MS Amanda 2.0 (A5)	Unambiguous	0.7204	0	704.86	1408.71	1408.71	4.09	0.00288	HCD (High Energy Collision Dissociation)	MS2	14.7073	60	26.2416	318.8	FALSE	FLT woIdent	4.501e-06	1.635e-06
High	RGTVEGSVQQVQEEK	FLT12704	FLT12704		160611_1207_AlDoerr_N16_t0_212min_Mann_3uL_a.raw	7457	MS Amanda 2.0 (A5)	Unambiguous	0.7137	0	837.43	1673.85	1673.85	4.28	0.00358	HCD (High Energy Collision Dissociation)	MS2	29.9358	60	26.1917	441.11	FALSE	FLT woIdent;Gi	4.501e-06	4.867e-10
High	RMSPKPELTEEQKQEIR	FLT16425	FLT16425		160611_1207_AlDoerr_N16_t0_212min_Mann_3uL_a.raw	7332	MS Amanda 2.0 (A5)	Unambiguous	0.7888	0	525.53	2099.1	2099.09	3.53	0.00185	HCD (High Energy Collision Dissociation)	MS2	38.7227	60	25.9688	477.6	FALSE	FLT woIdent;Gi	4.501e-06	3.077e-12
High	LVPPEcHcVR	FLT14678 FLT14677	FLT14678 FLT14677	C6(Carbamidomethyl); C8(Carbamidomethyl)	160611_1207_AlDoerr_N16_t0_212min_Mann_3uL_a.raw	7193	MS Amanda 2.0 (A5)	Unambiguous	0.8318	0	422.876	1266.61	1266.61	3.96	0.00167	HCD (High Energy Collision Dissociation)	MS2	32.0831	60	25.7252	239.58	FALSE	FLT woIdent	4.501e-06	3.549e-06
High	LREVEQNGIPRQPK	FLT11068	FLT11068		160611_1207_AlDoerr_N16_t0_212min_Mann_3uL_a.raw	7087	MS Amanda 2.0 (A5)	Unambiguous	0.8694	0	555.314	1663.93	1663.92	1.89	0.00105	HCD (High Energy Collision Dissociation)	MS2	43.5743	60	25.5358	355.59	FALSE	FLT woIdent;Gi	4.501e-06	4.056e-07
High	KQKPSLEEHIIKESDASK	FLT5111; FLT5110	FLT5111; FLT5110; FLT5113; FLT5112		160611_1207_AlDoerr_N16_t0_212min_Mann_3uL_a.raw	6331	MS Amanda 2.0 (A5)	Unambiguous	0.8524	0	689.71	2067.11	2067.11	2.99	0.00206	HCD (High Energy Collision Dissociation)	MS2	51.1843	60	24.194	360.89	FALSE	FLT woIdent;Gi	4.501e-06	1.601e-08
High	WMYHHSQLQGTR	FLT12285	FLT12285		160611_1207_AlDoerr_N16_t0_212min_Mann_3uL_a.raw	6970	MS Amanda 2.0 (A5)	Unambiguous	0.8614	0	515.247	1543.73	1543.72	3.54	0.00182	HCD (High Energy Collision Dissociation)	MS2	42.0551	60	25.3262	208.05	FALSE	FLT woIdent	4.501e-06	2.83e-05
High	HLKPLQSKL	FLT76	FLT75; FLT76		160611_1207_AlDoerr_N16_t0_212min_Mann_3uL_a.raw	6726	MS Amanda 2.0 (A5)	Unambiguous	0.7249	0	355.226	1063.66	1063.66	2.46	0.00087	HCD (High Energy Collision Dissociation)	MS2	6.14625	60	24.8948	295.27	FALSE	FLT woIdent	4.501e-06	3.403e-05
High	GASETGVRVEcSAPK	FLT6143	FLT6143	C11(Carbamidomethyl)	160611_1207_AlDoerr_N16_t0_212min_Mann_3uL_a.raw	6694	MS Amanda 2.0 (A5)	Unambiguous	0.7353	0	774.379	1547.75	1547.75	1.09	0.00085	HCD (High Energy Collision Dissociation)	MS2	15.6673	60	24.8377	436.62	FALSE	FLT woIdent	4.501e-06	2.571e-08
High	ERLLTATKEDAAATK	FLT5111; FLT5110	FLT5111; FLT5110; FLT5113; FLT5112		160611_1207_AlDoerr_N16_t0_212min_Mann_3uL_a.raw	6681	MS Amanda 2.0 (A5)	Unambiguous	0.736	0	539.967	1617.89	1617.88	3.45	0.00186	HCD (High Energy Collision Dissociation)	MS2	43.5532	60	24.8152	308.48	FALSE	FLT woIdent;Gi	4.501e-06	8.759e-07
High	VcVEHHTFYR	FLT2756; FLT2755 FLT2753 FLT2752 FLT2754	FLT2756; FLT2755 FLT2753 FLT2752 FLT2754	C2(Carbamidomethyl)	160611_1207_AlDoerr_N16_t0_212min_Mann_3uL_a.raw	6634	MS Amanda 2.0 (A5)	Unambiguous	0.8443	0	449.881	1347.63	1347.63	2.26	0.00101	HCD (High Energy Collision Dissociation)	MS2	43.7995	28.468	24.7333	292.52	FALSE	FLT woIdent;Gi	4.501e-06	6.827e-07
High	VKPEEDEDYRELPQKK	FLT13170; FLT13169	FLT13170; FLT13169		160611_1207_AlDoerr_N16_t0_212min_Mann_3uL_a.raw	6534	MS Amanda 2.0 (A5)	Unambiguous	0.6989	0	668.343	2003.01	2003.01	2.51	0.00167	HCD (High Energy Collision Dissociation)	MS2	7.7998	60	24.5563	307.11	FALSE	FLT woIdent	4.501e-06	6.967e-07
High	VKPEEDEDYRELPQKK	FLT13170; FLT13169	FLT13170; FLT13169		160611_1207_AlDoerr_N16_t0_212min_Mann_3uL_a.raw	6530	MS Amanda 2.0 (A5)	Unambiguous	0.7949	0	501.508	2003.01	2003.01	0.95	0.00047	HCD (High Energy Collision Dissociation)	MS2	31.9275	60	24.5471	223.1	FALSE	FLT woIdent	4.501e-06	5.224e-06
High	SRSSDVHSSGSSDAHMDASGPSDSDMPSR	FLT14609	FLT14608; FLT14609		160611_1207_AlDoerr_N16_t0_212min_Mann_3uL_a.raw	6841	MS Amanda 2.0 (A5)	Unambiguous	0.9651	0	738.055	2949.2	2949.2	0.73	0.00053	HCD (High Energy Collision Dissociation)	MS2	40.1842	60	25.0997	441.06	FALSE	FLT woIdent;Gi	4.501e-06	3.576e-10
High	EVAHGLQQHGTLTDGDTR	FLT4612 FLT4613	FLT4612 FLT4613		160611_1207_AlDoerr_N16_t0_212min_Mann_3uL_a.raw	7595	MS Amanda 2.0 (A5)	Unambiguous	0.8162	0	645.651	1934.94	1934.93	4.16	0.00269	HCD (High Energy Collision Dissociation)	MS2	5.49104	60	26.4355	445.71	FALSE	FLT woIdent;Gi	4.501e-06	1.469e-10
High	VLVVHDGFEGLAK	FLT14002	FLT14002; FLT14001		160611_1207_AlDoerr_N16_t0_212min_Mann_3uL_a.raw	27407	MS Amanda 2.0 (A5)	Unambiguous	0.7824	0	692.389	1383.77	1383.76	4.88	0.00337	HCD (High Energy Collision Dissociation)	MS2	48.9273	60	61.2945	325.8	FALSE	FLT woIdent;Gi	4.501e-06	8.822e-10
High	VLVVHDGFEGLAK	FLT14002	FLT14002; FLT14001		160611_1207_AlDoerr_N16_t0_212min_Mann_3uL_a.raw	27354	MS Amanda 2.0 (A5)	Unambiguous	0.8385	0	461.928	1383.77	1383.76	3.83	0.00177	HCD (High Energy Collision Dissociation)	MS2	69.7317	60	61.2008	261.6	FALSE	FLT woIdent;Gi	4.501e-06	1.307e-06
High	QVLNQDLTFQHIK	FLT3914	FLT3914		160611_1207_AlDoerr_N16_t0_212min_Mann_3uL_a.raw	25614	MS Amanda 2.0 (A5)	Unambiguous	0.5632	0	528.625	1583.86	1583.85	3.83	0.00202	HCD (High Energy Collision Dissociation)	MS2	42.0859	60	58.1254	208.07	FALSE	FLT woIdent	4.501e-06	6.167e-05
High	IRTLQEQLENGPNTQLAR	FLT9788	FLT9788; FLT9787; FLT9789		160611_1207_AlDoerr_N16_t0_212min_Mann_3uL_a.raw	25482	MS Amanda 2.0 (A5)	Unambiguous	0.7863	0	694.377	2081.12	2081.11	3.66	0.00254	HCD (High Energy Collision Dissociation)	MS2	6.06116	60	57.8932	496.96	FALSE	FLT woIdent	4.501e-06	5.884e-11
High	TIEGVTVTSQMPK	FLT6018	FLT6019; FLT6018		160611_1207_AlDoerr_N16_t0_212min_Mann_3uL_a.raw	25452	MS Amanda 2.0 (A5)	Unambiguous	0.7605	0	695.869	1390.73	1390.72	3.96	0.00275	HCD (High Energy Collision Dissociation)	MS2	41.5974	60	57.8396	281.61	FALSE	FLT woIdent	4.501e-06	1.562e-07
High	LHDEDHTVVASNNGPTFNVEVDGSK	FLT5027	FLT5027		160611_1207_AlDoerr_N16_t0_212min_Mann_3uL_a.raw	25173	MS Amanda 2.0 (A5)	Unambiguous	0.7605	0	671.068	2681.25	2681.24	2.56	0.00171	HCD (High Energy Collision Dissociation)	MS2	41.7943	60	57.3481	349.55	FALSE	FLT woIdent	4.501e-06	2.384e-07
High	ILLGSGASSNAGLTGR	FLT8636	FLT8636		160611_1207_AlDoerr_N16_t0_212min_Mann_3uL_a.raw	25169	MS Amanda 2.0 (A5)	Unambiguous	0.8079	0	737.408	1473.81	1473.8	4.35	0.00321	HCD (High Energy Collision Dissociation)	MS2	37.3983	60	57.342	301.16	FALSE	FLT woIdent	4.501e-06	4.317e-07
High	KILDDWGEMcK	FLT14711	FLT14711	C10(Carbamidomethyl)	160611_1207_AlDoerr_N16_t0_212min_Mann_3uL_a.raw	25101	MS Amanda 2.0 (A5)	Unambiguous	1	0	697.827	1394.65	1394.64	2.05	0.00143	HCD (High Energy Collision Dissociation)	MS2	13.5296	60	57.2199	425.18	FALSE	FLT woIdent;Gi	4.501e-06	1.526e-09
High	QSSEMKGDDLEEGVTSEEFDK	FLT653	FLT653; FLT651		160611_1207_AlDoerr_N16_t0_212min_Mann_3uL_a.raw	25772	MS Amanda 2.0 (A5)	Unambiguous	0.8236	0	787.344	2360.02	2360.01	3.83	0.00301	HCD (High Energy Collision Dissociation)	MS2	3.47435	60	58.4006	339.86	FALSE	FLT woIdent	4.501e-06	1.669e-08
High	DIREIADAVK	FLT10722 FLT10723	FLT10722 FLT10723; FLT10724		160611_1207_AlDoerr_N16_t0_212min_Mann_3uL_a.raw	24965	MS Amanda 2.0 (A5)	Unambiguous	0.5984	0	565.317	1129.63	1129.62	4.19	0.00237	HCD (High Energy Collision Dissociation)	MS2	23.3819	60	56.9802	322.43	FALSE	FLT woIdent	4.501e-06	3.721e-05
High	LSQDEIVLGTK	FLT3090 FLT3089 FLT3095 FLT3093 FLT3092 FLT3094	FLT3090 FLT3089 FLT3095 FLT3093 FLT3092 FLT3094; FLT3091; FLT3096		160611_1207_AlDoerr_N16_t0_212min_Mann_3uL_a.raw	24896	MS Amanda 2.0 (A5)	Unambiguous	0.6996	0	601.837	1202.67	1202.66	3.41	0.00205	HCD (High Energy Collision Dissociation)	MS2	38.5348	60	56.8607	221.83	FALSE	FLT woIdent;Gi	4.501e-06	4.447e-05
High	VQIVYKPVDLSK	FLT1385	FLT1385		160611_1207_AlDoerr_N16_t0_212min_Mann_3uL_a.raw	24844	MS Amanda 2.0 (A5)	Unambiguous	1	0	694.912	1388.82	1388.81	2.09	0.00145	HCD (High Energy Collision Dissociation)	MS2	50.8212	60	56.7678	263.95	FALSE	FLT woIdent;Gi	4.501e-06	4.942e-06
High	VQIVYKPVDLSK	FLT1385	FLT1385		160611_1207_AlDoerr_N16_t0_212min_Mann_3uL_a.raw	24814	MS Amanda 2.0 (A5)	Unambiguous	0.7968	0	463.611	1388.82	1388.81	2.76	0.00128	HCD (High Energy Collision Dissociation)	MS2	26.0565	60	56.7138	311.62	FALSE	FLT woIdent;Gi	4.501e-06	1.136e-06
High	RQLANYNFDFR	FLT8207	FLT8207		160611_1207_AlDoerr_N16_t0_212min_Mann_3uL_a.raw	24769	MS Amanda 2.0 (A5)	Unambiguous	0.7464	0	722.363	1443.72	1443.71	3.84	0.00277	HCD (High Energy Collision Dissociation)	MS2	5.97222	60	56.6317	354.59	FALSE	FLT woIdent	4.501e-06	6.487e-08
High	GVVTNGLDVSPAEEK	FLT5400	FLT5400; FLT5397 FLT5396 FLT5399 FLT5398		160611_1207_AlDoerr_N16_t0_212min_Mann_3uL_a.raw	24624	MS Amanda 2.0 (A5)	Unambiguous	0.7772	0	757.891	1514.77	1514.77	3.32	0.00251	HCD (High Energy Collision Dissociation)	MS2	32.2907	60	56.3784	346.25	FALSE	FLT woIdent	4.501e-06	2.253e-07
High	NVLGHMQQGGSPTPFDRNFATK	FLT14002	FLT14002; FLT14001		160611_1207_AlDoerr_N16_t0_212min_Mann_3uL_a.raw	24585	MS Amanda 2.0 (A5)	Unambiguous	0.9243	0	801.396	2402.17	2402.17	2.76	0.00221	HCD (High Energy Collision Dissociation)	MS2	19.9864	60	56.3088	709.08	FALSE	FLT woIdent;Gi	4.501e-06	8.873e-16
High	VRPcVVYGGAEIGQQIR	FLT16229	FLT16229	C4(Carbamidomethyl)	160611_1207_AlDoerr_N16_t0_212min_Mann_3uL_a.raw	24956	MS Amanda 2.0 (A5)	Unambiguous	0.8214	0	634.674	1902.01	1902	3.09	0.00196	HCD (High Energy Collision Dissociation)	MS2	35.9517	60	56.9641	360.38	FALSE	FLT woIdent;Gi	4.501e-06	2.761e-09
High	VVTQLPGATSPGKVEAPSLQK	FLT6143	FLT6143		160611_1207_AlDoerr_N16_t0_212min_Mann_3uL_a.raw	27406	MS Amanda 2.0 (A5)	Unambiguous	0.7848	0	703.066	2107.18	2107.18	3.28	0.0023	HCD (High Energy Collision Dissociation)	MS2	18.1979	60	61.293	517.27	FALSE	FLT woIdent	4.501e-06	3.98e-12
High	ALQQQLHQEQEQLYLR	FLT98	FLT98		160611_1207_AlDoerr_N16_t0_212min_Mann_3uL_a.raw	25846	MS Amanda 2.0 (A5)	Unambiguous	0.8165	0	675.691	2025.06	2025.05	2.91	0.00196	HCD (High Energy Collision Dissociation)	MS2	7.09504	60	58.5311	264.41	FALSE	FLT woIdent	4.501e-06	4.504e-07
High	RLVQENQWLREELAGTQQK	FLT3090 FLT3089 FLT3095 FLT3093 FLT3092 FLT3094	FLT3090 FLT3089 FLT3095 FLT3093 FLT3092 FLT3094; FLT3096		160611_1207_AlDoerr_N16_t0_212min_Mann_3uL_a.raw	25937	MS Amanda 2.0 (A5)	Unambiguous	1	0	776.082	2326.23	2326.23	1.97	0.00153	HCD (High Energy Collision Dissociation)	MS2	45.6438	60	58.6911	330.74	FALSE	FLT woIdent;Gi	4.501e-06	5.675e-06
High	VPGEGLPLPK	FLT7442	FLT7442		160611_1207_AlDoerr_N16_t0_212min_Mann_3uL_a.raw	27266	MS Amanda 2.0 (A5)	Unambiguous	0.6674	0	503.802	1006.6	1006.59	3.36	0.00169	HCD (High Energy Collision Dissociation)	MS2	50.9593	60	61.045	180.1	FALSE	FLT woIdent;Gi	4.501e-06	9.475e-05
High	FVGScGFTPDVK	FLT3249	FLT3249	C5(Carbamidomethyl)	160611_1207_AlDoerr_N16_t0_212min_Mann_3uL_a.raw	27080	MS Amanda 2.0 (A5)	Unambiguous	0.724	0	657.315	1313.62	1313.62	1.94	0.00127	HCD (High Energy Collision Dissociation)	MS2	22.373	60	60.714	265.88	FALSE	FLT woIdent;Gi	4.501e-06	2.831e-05
High	TIALNQVEDVR	FLT7064 FLT7063	FLT7064 FLT7063		160611_1207_AlDoerr_N16_t0_212min_Mann_3uL_a.raw	26955	MS Amanda 2.0 (A5)	Unambiguous	0.7556	0	629.346	1257.68	1257.68	3.49	0.00219	HCD (High Energy Collision Dissociation)	MS2	27.5753	60	60.4912	250.79	FALSE	FLT woIdent;Gi	4.501e-06	8.719e-06
High	AKPPPPDEFVDcFQK	FLT11235	FLT11235	C12(Carbamidomethyl)	160611_1207_AlDoerr_N16_t0_212min_Mann_3uL_a.raw	26916	MS Amanda 2.0 (A5)	Unambiguous	0.7412	0	592.288	1774.85	1774.85	1.18	0.0007	HCD (High Energy Collision Dissociation)	MS2	44.5586	60	60.4244	258.8	FALSE	FLT woIdent;Gi	4.501e-06	3.111e-06
High	VAQLEQVYIR	FLT7952	FLT7952		160611_1207_AlDoerr_N16_t0_212min_Mann_3uL_a.raw	26842	MS Amanda 2.0 (A5)	Unambiguous	0.6117	0	609.848	1218.69	1218.68	3.03	0.00185	HCD (High Energy Collision Dissociation)	MS2	7.04418	60	60.2934	237.06	FALSE	FLT woIdent;Gi	4.501e-06	7.92e-05
High	FIEAGQYNNHLYGTSVQSVR	FLT2173	FLT2173; FLT2172		160611_1207_AlDoerr_N16_t0_212min_Mann_3uL_a.raw	26790	MS Amanda 2.0 (A5)	Unambiguous	0.8917	0	761.711	2283.12	2283.12	1.55	0.00118	HCD (High Energy Collision Dissociation)	MS2	3.515	60	60.2012	445.69	FALSE	FLT woIdent	4.501e-06	5.897e-11
High	AADIGVAMGQTGTDVcK	FLT14678 FLT14677	FLT14678 FLT14677	C16(Carbamidomethyl)	160611_1207_AlDoerr_N16_t0_212min_Mann_3uL_a.raw	25869	MS Amanda 2.0 (A5)	Unambiguous	0.7905	0	847.401	1693.79	1693.79	3.53	0.00299	HCD (High Energy Collision Dissociation)	MS2	0	60	58.5716	413.23	FALSE	FLT woIdent	4.501e-06	4.861e-10
High	ESDGTPGGLASLENER	FLT3691	FLT3691; FLT3690		160611_1207_AlDoerr_N16_t0_212min_Mann_3uL_a.raw	26688	MS Amanda 2.0 (A5)	Unambiguous	0.9002	0	816.38	1631.75	1631.75	1.38	0.00112	HCD (High Energy Collision Dissociation)	MS2	0	60	60.0185	296.08	FALSE	FLT woIdent	4.501e-06	2.867e-08
High	VQIEHISSLIK	FLT1015 FLT1017 FLT1016	FLT1019; FLT1015 FLT1017 FLT1016; FLT1018		160611_1207_AlDoerr_N16_t0_212min_Mann_3uL_a.raw	26368	MS Amanda 2.0 (A5)	Unambiguous	0.865	0	633.877	1266.75	1266.74	3.96	0.00251	HCD (High Energy Collision Dissociation)	MS2	52.9701	60	59.4525	240.97	FALSE	FLT woIdent;Gi	4.501e-06	0.0001136
High	VQIEHISSLIK	FLT1015 FLT1017 FLT1016	FLT1019; FLT1015 FLT1017 FLT1016; FLT1018		160611_1207_AlDoerr_N16_t0_212min_Mann_3uL_a.raw	26313	MS Amanda 2.0 (A5)	Unambiguous	0.6836	0	422.92	1266.75	1266.74	4.14	0.00175	HCD (High Energy Collision Dissociation)	MS2	3.91293	60	59.355	198.21	FALSE	FLT woIdent;Gi	4.501e-06	9.026e-05
High	SQIDRLVALGR	FLT6244	FLT6244; FLT6243; FLT6241; FLT6242		160611_1207_AlDoerr_N16_t0_212min_Mann_3uL_a.raw	26263	MS Amanda 2.0 (A5)	Unambiguous	0.5828	0	409.912	1227.72	1227.72	3.68	0.00151	HCD (High Energy Collision Dissociation)	MS2	26.6261	60	59.2686	243.61	FALSE	FLT woIdent;Gi	4.501e-06	5.246e-05
High	MTISNMEADMNR	FLT13962	FLT13962		160611_1207_AlDoerr_N16_t0_212min_Mann_3uL_a.raw	26209	MS Amanda 2.0 (A5)	Unambiguous	0.7819	0	706.803	1412.6	1412.6	1.93	0.00137	HCD (High Energy Collision Dissociation)	MS2	43.7382	60	59.1696	232.48	FALSE	FLT woIdent	4.501e-06	7.04e-06
High	AcLVTTVTSSGPSQSTIK	FLT2721	FLT2721	C2(Carbamidomethyl)	160611_1207_AlDoerr_N16_t0_212min_Mann_3uL_a.raw	26205	MS Amanda 2.0 (A5)	Unambiguous	0.8704	0	918.976	1836.94	1836.94	4.2	0.00386	HCD (High Energy Collision Dissociation)	MS2	0	60	59.1639	461.3	FALSE	FLT woIdent;Gi	4.501e-06	2.009e-10
High	KVEPVLVTEQPAPPPEAAALKK	FLT5111; FLT5110	FLT5111; FLT5110; FLT5113; FLT5112		160611_1207_AlDoerr_N16_t0_212min_Mann_3uL_a.raw	26181	MS Amanda 2.0 (A5)	Unambiguous	0.8772	0	578.839	2312.33	2312.32	4.75	0.00275	HCD (High Energy Collision Dissociation)	MS2	24.4027	60	59.123	379.8	FALSE	FLT woIdent;Gi	4.501e-06	1.9e-07
High	AAQLcGAGMAAVVEK	FLT8047	FLT8047	C5(Carbamidomethyl)	160611_1207_AlDoerr_N16_t0_212min_Mann_3uL_a.raw	26498	MS Amanda 2.0 (A5)	Unambiguous	0.8654	0	738.374	1475.74	1475.73	3.76	0.00277	HCD (High Energy Collision Dissociation)	MS2	19.1632	60	59.6829	345.31	FALSE	FLT woIdent	4.501e-06	6.335e-09
High	RHESLTSLNLERK	FLT2068 FLT2067	FLT2068 FLT2067		160611_1207_AlDoerr_N16_t0_212min_Mann_3uL_a.raw	7793	MS Amanda 2.0 (A5)	Unambiguous	0.8396	0	396.473	1582.87	1582.87	3.01	0.00119	HCD (High Energy Collision Dissociation)	MS2	29.9817	60	26.7834	433.87	FALSE	FLT woIdent;Gi	4.501e-06	1.528e-08
High	RHESLTSLNLERK	FLT2068 FLT2067	FLT2068 FLT2067		160611_1207_AlDoerr_N16_t0_212min_Mann_3uL_a.raw	7806	MS Amanda 2.0 (A5)	Unambiguous	0.8233	0	528.296	1582.87	1582.87	3.83	0.00202	HCD (High Energy Collision Dissociation)	MS2	55.7878	60	26.806	394.78	FALSE	FLT woIdent;Gi	4.501e-06	6.399e-11
High	RHESLTSLNLERK	FLT2068 FLT2067	FLT2068 FLT2067		160611_1207_AlDoerr_N16_t0_212min_Mann_3uL_a.raw	7859	MS Amanda 2.0 (A5)	Unambiguous	0.8222	0	791.939	1582.87	1582.87	2.88	0.00228	HCD (High Energy Collision Dissociation)	MS2	0	60	26.9006	401.26	FALSE	FLT woIdent;Gi	4.501e-06	1.788e-08
High	LRcFcMTDDKVDK	FLT9032	FLT9032	C3(Carbamidomethyl); C5(Carbamidomethyl)	160611_1207_AlDoerr_N16_t0_212min_Mann_3uL_a.raw	11191	MS Amanda 2.0 (A5)	Unambiguous	0.9117	0	563.26	1687.77	1687.76	3.75	0.00211	HCD (High Energy Collision Dissociation)	MS2	48.7032	60	32.7584	303	FALSE	FLT woIdent	4.501e-06	5.976e-06
High	SVEEEERVWK	FLT9788	FLT9788; FLT9787; FLT9789		160611_1207_AlDoerr_N16_t0_212min_Mann_3uL_a.raw	11154	MS Amanda 2.0 (A5)	Unambiguous	0.7928	0	645.822	1290.64	1290.63	2.87	0.00185	HCD (High Energy Collision Dissociation)	MS2	0	60	32.694	355.58	FALSE	FLT woIdent	4.501e-06	1.319e-06
High	LRcFcMTDDKVDK	FLT9032	FLT9032	C3(Carbamidomethyl); C5(Carbamidomethyl)	160611_1207_AlDoerr_N16_t0_212min_Mann_3uL_a.raw	11132	MS Amanda 2.0 (A5)	Unambiguous	0.8547	0	422.696	1687.76	1687.76	2.37	0.001	HCD (High Energy Collision Dissociation)	MS2	18.8674	60	32.6552	292.8	FALSE	FLT woIdent	4.501e-06	1.954e-05
High	IIALPHDNR	FLT6425 FLT6424	FLT6425 FLT6424		160611_1207_AlDoerr_N16_t0_212min_Mann_3uL_a.raw	11096	MS Amanda 2.0 (A5)	Unambiguous	1	0	350.202	1048.59	1048.59	2.43	0.00085	HCD (High Energy Collision Dissociation)	MS2	0	60	32.5933	214.33	FALSE	FLT woIdent	4.501e-06	0.0001073
High	cFcMTDDKVDK	FLT9032	FLT9032	C1(Carbamidomethyl); C3(Carbamidomethyl)	160611_1207_AlDoerr_N16_t0_212min_Mann_3uL_a.raw	11069	MS Amanda 2.0 (A5)	Unambiguous	0.6922	0	709.794	1418.58	1418.57	3.52	0.0025	HCD (High Energy Collision Dissociation)	MS2	7.34387	60	32.5445	325.48	FALSE	FLT woIdent	4.501e-06	4.264e-07
High	cFcMTDDKVDK	FLT9032	FLT9032	C1(Carbamidomethyl); C3(Carbamidomethyl)	160611_1207_AlDoerr_N16_t0_212min_Mann_3uL_a.raw	11067	MS Amanda 2.0 (A5)	Unambiguous	0.8852	0	473.532	1418.58	1418.57	3.88	0.00183	HCD (High Energy Collision Dissociation)	MS2	44.9543	60	32.5415	253.12	FALSE	FLT woIdent	4.501e-06	4.411e-06
High	YEYVLHPR	FLT13149	FLT13149		160611_1207_AlDoerr_N16_t0_212min_Mann_3uL_a.raw	11259	MS Amanda 2.0 (A5)	Unambiguous	0.659	0	359.524	1076.56	1076.55	3.42	0.00123	HCD (High Energy Collision Dissociation)	MS2	25.2479	60	32.8804	207.67	FALSE	FLT woIdent;Gi	4.501e-06	8.753e-05
High	RGGSGSHNWGTVKDELTESPK	FLT11748	FLT11748; FLT11749		160611_1207_AlDoerr_N16_t0_212min_Mann_3uL_a.raw	11006	MS Amanda 2.0 (A5)	Unambiguous	0.8798	0	561.279	2242.09	2242.08	3.77	0.00212	HCD (High Energy Collision Dissociation)	MS2	12.4107	60	32.4377	377.28	FALSE	FLT woIdent;Gi	4.501e-06	1.352e-08
High	INEGLEHLAK	FLT7098	FLT7098		160611_1207_AlDoerr_N16_t0_212min_Mann_3uL_a.raw	10720	MS Amanda 2.0 (A5)	Unambiguous	0.6243	0	562.311	1123.61	1123.61	3.08	0.00173	HCD (High Energy Collision Dissociation)	MS2	6.80692	31.087	31.9338	302.44	FALSE	FLT woIdent;Gi	4.501e-06	1.953e-05
High	INEGLEHLAK	FLT7098	FLT7098		160611_1207_AlDoerr_N16_t0_212min_Mann_3uL_a.raw	10701	MS Amanda 2.0 (A5)	Unambiguous	0.643	0	375.209	1123.61	1123.61	2.74	0.00103	HCD (High Energy Collision Dissociation)	MS2	3.20602	60	31.8993	240.38	FALSE	FLT woIdent;Gi	4.501e-06	9.047e-05
High	EELIHFSNDSSSSGKK	FLT14828; FLT14826	FLT14824; FLT14829; FLT14828; FLT14826; FLT14825		160611_1207_AlDoerr_N16_t0_212min_Mann_3uL_a.raw	10623	MS Amanda 2.0 (A5)	Unambiguous	0.8166	0	588.952	1764.84	1764.84	0.41	0.00024	HCD (High Energy Collision Dissociation)	MS2	47.6448	60	31.7621	244.21	FALSE	FLT woIdent	4.501e-06	5.884e-06
High	SIRPGLSPYR	FLT3292 FLT3294; FLT3293	FLT3292 FLT3294; FLT3293		160611_1207_AlDoerr_N16_t0_212min_Mann_3uL_a.raw	10603	MS Amanda 2.0 (A5)	Unambiguous	0.5149	0	382.554	1145.65	1145.64	3.02	0.00115	HCD (High Energy Collision Dissociation)	MS2	25.3103	60	31.7264	259.78	FALSE	FLT woIdent;Gi	4.501e-06	8.79e-07
High	RLSMYGVDLHHAK	FLT2756; FLT2755 FLT2753 FLT2752 FLT2754	FLT2756; FLT2755 FLT2753 FLT2752 FLT2754		160611_1207_AlDoerr_N16_t0_212min_Mann_3uL_a.raw	10567	MS Amanda 2.0 (A5)	Unambiguous	0.6491	0	509.603	1526.79	1526.79	2.84	0.00145	HCD (High Energy Collision Dissociation)	MS2	67.2103	60	31.6607	224.88	FALSE	FLT woIdent;Gi	4.501e-06	4.86e-06
High	PLHRYPVHLWQK	FLT409	FLT409; FLT408		160611_1207_AlDoerr_N16_t0_212min_Mann_3uL_a.raw	10413	MS Amanda 2.0 (A5)	Unambiguous	0.4447	0	394.225	1573.88	1573.88	3.1	0.00122	HCD (High Energy Collision Dissociation)	MS2	42.6029	60	31.3907	140.62	FALSE	FLT woIdent;Gi	4.501e-06	0.0001136
High	QTEDSLASEQDHLASK	FLT5111; FLT5110	FLT5111; FLT5110; FLT5113; FLT5112		160611_1207_AlDoerr_N16_t0_212min_Mann_3uL_a.raw	10916	MS Amanda 2.0 (A5)	Unambiguous	1	0	586.944	1758.82	1758.81	2.6	0.00153	HCD (High Energy Collision Dissociation)	MS2	38.1485	60	32.2767	273.38	FALSE	FLT woIdent;Gi	4.501e-06	4.093e-06
High	AKEEQELQDIQSR	FLT16612	FLT16611; FLT16612; FLT16614 FLT16615 FLT16613		160611_1207_AlDoerr_N16_t0_212min_Mann_3uL_a.raw	9972	MS Amanda 2.0 (A5)	Unambiguous	0.8112	0	787.396	1573.79	1573.78	2.5	0.00197	HCD (High Energy Collision Dissociation)	MS2	0	60	30.621	470.28	FALSE	FLT woIdent;Gi	4.501e-06	3.872e-10
High	RQLYNIYAK	FLT15624	FLT15624; FLT15623; FLT15625		160611_1207_AlDoerr_N16_t0_212min_Mann_3uL_a.raw	11296	MS Amanda 2.0 (A5)	Unambiguous	0.7249	0	584.83	1168.65	1168.65	3.82	0.00223	HCD (High Energy Collision Dissociation)	MS2	25.6554	28.331	32.9436	294.28	FALSE	FLT woIdent	4.501e-06	4.866e-05
High	DQTDFEHRIPK	FLT14002	FLT14002		160611_1207_AlDoerr_N16_t0_212min_Mann_3uL_a.raw	11359	MS Amanda 2.0 (A5)	Unambiguous	0.8248	0	693.347	1385.69	1385.68	3.99	0.00276	HCD (High Energy Collision Dissociation)	MS2	0	60	33.0538	330.94	FALSE	FLT woIdent;Gi	4.501e-06	1.394e-06
High	VLHEAEGHIVTcETNTGEVYRGK	FLT7952	FLT7952	C12(Carbamidomethyl)	160611_1207_AlDoerr_N16_t0_212min_Mann_3uL_a.raw	12829	MS Amanda 2.0 (A5)	Unambiguous	0.9178	0	650.572	2599.27	2599.26	3.31	0.00215	HCD (High Energy Collision Dissociation)	MS2	0	60	35.6136	617.22	FALSE	FLT woIdent;Gi	4.501e-06	1.099e-13
High	VPVIRPDVAK	FLT5027	FLT5027		160611_1207_AlDoerr_N16_t0_212min_Mann_3uL_a.raw	12792	MS Amanda 2.0 (A5)	Unambiguous	0.8147	0	365.23	1093.68	1093.67	2.28	0.00083	HCD (High Energy Collision Dissociation)	MS2	19.743	60	35.5514	246.29	FALSE	FLT woIdent	4.501e-06	6.331e-05
High	RDPVVAYYcR	FLT7251 FLT7252	FLT7251 FLT7252	C9(Carbamidomethyl)	160611_1207_AlDoerr_N16_t0_212min_Mann_3uL_a.raw	12512	MS Amanda 2.0 (A5)	Unambiguous	0.7821	0	649.821	1298.63	1298.63	2.55	0.00165	HCD (High Energy Collision Dissociation)	MS2	26.2608	60	35.0587	322.85	FALSE	FLT woIdent;Gi	4.501e-06	6.52e-07
High	TLETVPLERK	FLT11680	FLT11680		160611_1207_AlDoerr_N16_t0_212min_Mann_3uL_a.raw	12398	MS Amanda 2.0 (A5)	Unambiguous	0.6651	0	395.9	1185.69	1185.68	2.18	0.00086	HCD (High Energy Collision Dissociation)	MS2	23.9453	60	34.8603	256.04	FALSE	FLT woIdent	4.501e-06	8.544e-06
High	EREELIHFSNDSSSSGK	FLT14828; FLT14826	FLT14824; FLT14829; FLT14828; FLT14826; FLT14825		160611_1207_AlDoerr_N16_t0_212min_Mann_3uL_a.raw	12118	MS Amanda 2.0 (A5)	Unambiguous	0.8506	0	641.303	1921.9	1921.89	3.38	0.00216	HCD (High Energy Collision Dissociation)	MS2	0	60	34.373	463.67	FALSE	FLT woIdent	4.501e-06	8.835e-10
High	TETLFSGKEDPR	FLT6143	FLT6143		160611_1207_AlDoerr_N16_t0_212min_Mann_3uL_a.raw	11958	MS Amanda 2.0 (A5)	Unambiguous	0.6782	0	690.345	1379.68	1379.68	1.57	0.00108	HCD (High Energy Collision Dissociation)	MS2	27.8606	60	34.0944	310.31	FALSE	FLT woIdent	4.501e-06	7.567e-07
High	GDLAYNYRGPR	FLT7265	FLT7265		160611_1207_AlDoerr_N16_t0_212min_Mann_3uL_a.raw	11303	MS Amanda 2.0 (A5)	Unambiguous	0.5892	0	641.323	1281.64	1281.63	3.53	0.00226	HCD (High Energy Collision Dissociation)	MS2	3.81544	60	32.9567	256.16	FALSE	FLT woIdent	4.501e-06	7.626e-05
High	HLEDLVEK	FLT9788	FLT9788; FLT9787; FLT9789		160611_1207_AlDoerr_N16_t0_212min_Mann_3uL_a.raw	11793	MS Amanda 2.0 (A5)	Unambiguous	0.7401	0	491.766	982.524	982.52	3.46	0.0017	HCD (High Energy Collision Dissociation)	MS2	55.2593	60	33.8094	294.19	FALSE	FLT woIdent	4.501e-06	2.35e-05
High	TVSSHEVFLQR	FLT9791 FLT9790 FLT9792	FLT9791 FLT9790 FLT9792; FLT9793		160611_1207_AlDoerr_N16_t0_212min_Mann_3uL_a.raw	11745	MS Amanda 2.0 (A5)	Unambiguous	0.7494	0	651.847	1302.69	1302.68	4.71	0.00306	HCD (High Energy Collision Dissociation)	MS2	0	60	33.7262	332.6	FALSE	FLT woIdent;Gi	4.501e-06	1.168e-06
High	KPADIPNRFEMK	FLT7131 FLT7129 FLT7125 FLT7128 FLT7130 FLT7127 FLT7126	FLT7124; FLT7131 FLT7129 FLT7125 FLT7128 FLT7130 FLT7127 FLT7126		160611_1207_AlDoerr_N16_t0_212min_Mann_3uL_a.raw	11738	MS Amanda 2.0 (A5)	Unambiguous	1	0	482.593	1445.76	1445.76	4.66	0.00224	HCD (High Energy Collision Dissociation)	MS2	30.2738	60	33.7126	304.38	FALSE	FLT woIdent	4.501e-06	7.343e-08
High	GVFTKEDALR	FLT10722 FLT10723	FLT10722 FLT10723; FLT10724		160611_1207_AlDoerr_N16_t0_212min_Mann_3uL_a.raw	11683	MS Amanda 2.0 (A5)	Unambiguous	0.6581	0	568.311	1135.61	1135.61	3.69	0.0021	HCD (High Energy Collision Dissociation)	MS2	20.3556	60	33.6167	275.42	FALSE	FLT woIdent	4.501e-06	5.162e-05
High	GLMAFEHQR	FLT3292 FLT3294; FLT3293	FLT3292 FLT3294; FLT3293		160611_1207_AlDoerr_N16_t0_212min_Mann_3uL_a.raw	11585	MS Amanda 2.0 (A5)	Unambiguous	0.7408	0	363.516	1088.53	1088.53	2.87	0.00104	HCD (High Energy Collision Dissociation)	MS2	37.4829	60	33.4452	205.5	FALSE	FLT woIdent;Gi	4.501e-06	5.609e-05
High	TGVIQDTWHK	FLT9788	FLT9788; FLT9787; FLT9789		160611_1207_AlDoerr_N16_t0_212min_Mann_3uL_a.raw	11550	MS Amanda 2.0 (A5)	Unambiguous	1	0	592.809	1184.61	1184.61	4.36	0.00258	HCD (High Energy Collision Dissociation)	MS2	43.1161	60	33.385	266.23	FALSE	FLT woIdent	4.501e-06	1.629e-05
High	RcGVQSFYTPR	FLT718	FLT718	C2(Carbamidomethyl)	160611_1207_AlDoerr_N16_t0_212min_Mann_3uL_a.raw	11442	MS Amanda 2.0 (A5)	Unambiguous	0.6967	0	685.836	1370.67	1370.66	1.51	0.00104	HCD (High Energy Collision Dissociation)	MS2	14.4823	60	33.1966	311.77	FALSE	FLT woIdent	4.501e-06	2.522e-05
High	EGPIGGESDSEEVR	FLT3920	FLT3920; FLT3919		160611_1207_AlDoerr_N16_t0_212min_Mann_3uL_a.raw	11785	MS Amanda 2.0 (A5)	Unambiguous	0.9248	0	730.83	1460.65	1460.65	2.25	0.00164	HCD (High Energy Collision Dissociation)	MS2	20.5815	60	33.7944	310.93	FALSE	FLT woIdent	4.501e-06	3.453e-07
High	AKEEQELQDIQSR	FLT16612	FLT16611; FLT16612; FLT16614 FLT16615 FLT16613		160611_1207_AlDoerr_N16_t0_212min_Mann_3uL_a.raw	9971	MS Amanda 2.0 (A5)	Unambiguous	0.762	0	525.267	1573.79	1573.78	3.69	0.00194	HCD (High Energy Collision Dissociation)	MS2	12.0785	60	30.6195	305.25	FALSE	FLT woIdent;Gi	4.501e-06	4.535e-05
High	DTLSNPQSPQPSPYNSPKPQHK	FLT7131 FLT7129 FLT7125 FLT7128 FLT7130 FLT7127 FLT7126	FLT7124; FLT7131 FLT7129 FLT7125 FLT7128 FLT7130 FLT7127 FLT7126		160611_1207_AlDoerr_N16_t0_212min_Mann_3uL_a.raw	9929	MS Amanda 2.0 (A5)	Unambiguous	1	0	816.407	2447.21	2447.19	4.22	0.00344	HCD (High Energy Collision Dissociation)	MS2	3.67403	60	30.5461	395.85	FALSE	FLT woIdent	4.501e-06	7.432e-11
High	VNAVPRPIPEK	FLT3694	FLT3694		160611_1207_AlDoerr_N16_t0_212min_Mann_3uL_a.raw	9928	MS Amanda 2.0 (A5)	Unambiguous	0.6419	0	610.364	1219.72	1219.72	4.01	0.00245	HCD (High Energy Collision Dissociation)	MS2	53.2529	60	30.5446	232.06	FALSE	FLT woIdent;Gi	4.501e-06	5.013e-06
High	ALSRQEmQEVQSSR	FLT11680	FLT11682; FLT11681 FLT11678; FLT11680; FLT11679; FLT11677	M7(Oxidation)	160611_1207_AlDoerr_N16_t0_212min_Mann_3uL_a.raw	8217	MS Amanda 2.0 (A5)	Unambiguous	1	0	555.608	1664.81	1664.8	3.95	0.00219	HCD (High Energy Collision Dissociation)	MS2	3.67159	60	27.5352	529	FALSE	FLT woIdent;Gi	4.501e-06	4.137e-08
High	ALSRQEMQEVQSSR	FLT11680	FLT11682; FLT11681 FLT11678; FLT11680; FLT11679; FLT11677		160611_1207_AlDoerr_N16_t0_212min_Mann_3uL_a.raw	8205	MS Amanda 2.0 (A5)	Unambiguous	0.7433	0	824.91	1648.81	1648.81	3.06	0.00252	HCD (High Energy Collision Dissociation)	MS2	0	60	27.5142	484.92	FALSE	FLT woIdent;Gi	4.501e-06	4.133e-09
High	ALSRQEMQEVQSSR	FLT11680	FLT11682; FLT11681 FLT11678; FLT11680; FLT11679; FLT11677		160611_1207_AlDoerr_N16_t0_212min_Mann_3uL_a.raw	8198	MS Amanda 2.0 (A5)	Unambiguous	0.8463	0	550.276	1648.81	1648.81	3.6	0.00198	HCD (High Energy Collision Dissociation)	MS2	9.75155	60	27.5006	414.79	FALSE	FLT woIdent;Gi	4.501e-06	2.161e-10
High	SSSSQADPRTETSEDDLGDK	FLT6856	FLT6856		160611_1207_AlDoerr_N16_t0_212min_Mann_3uL_a.raw	8191	MS Amanda 2.0 (A5)	Unambiguous	0.8645	0	708.98	2124.93	2124.92	4.85	0.00344	HCD (High Energy Collision Dissociation)	MS2	42.0107	60	27.4873	281.89	FALSE	FLT woIdent;Gi	4.501e-06	1.679e-06
High	EREELIHFSNDSSSSGKK	FLT14828; FLT14826	FLT14824; FLT14829; FLT14828; FLT14826; FLT14825		160611_1207_AlDoerr_N16_t0_212min_Mann_3uL_a.raw	8190	MS Amanda 2.0 (A5)	Unambiguous	0.9086	0	684.002	2049.99	2049.98	3.5	0.00239	HCD (High Energy Collision Dissociation)	MS2	5.25034	60	27.4857	656.54	FALSE	FLT woIdent	4.501e-06	6.06e-15
High	EREELIHFSNDSSSSGKK	FLT14828; FLT14826	FLT14824; FLT14829; FLT14828; FLT14826; FLT14825		160611_1207_AlDoerr_N16_t0_212min_Mann_3uL_a.raw	8186	MS Amanda 2.0 (A5)	Unambiguous	0.8618	0	513.254	2049.99	2049.98	4.27	0.00219	HCD (High Energy Collision Dissociation)	MS2	9.57865	60	27.4798	460.83	FALSE	FLT woIdent	4.501e-06	4.323e-10
High	SSGRVETTVTGNIK	FLT6143	FLT6143		160611_1207_AlDoerr_N16_t0_212min_Mann_3uL_a.raw	8230	MS Amanda 2.0 (A5)	Unambiguous	1	0	483.597	1448.78	1448.77	3.29	0.00159	HCD (High Energy Collision Dissociation)	MS2	20.2003	29.562	27.5572	360.99	FALSE	FLT woIdent	4.501e-06	2.134e-07
High	YNHSHDQLVLTGSSDSR	FLT13304 FLT13303 FLT13305	FLT13304 FLT13303 FLT13305		160611_1207_AlDoerr_N16_t0_212min_Mann_3uL_a.raw	8176	MS Amanda 2.0 (A5)	Unambiguous	0.8553	0	639.303	1915.9	1915.89	3.42	0.00218	HCD (High Energy Collision Dissociation)	MS2	22.7858	60	27.4617	356.52	FALSE	FLT woIdent	4.501e-06	1.36e-08
High	TAQEHDKRDPVVAYYcR	FLT7251 FLT7252	FLT7251 FLT7252	C16(Carbamidomethyl)	160611_1207_AlDoerr_N16_t0_212min_Mann_3uL_a.raw	8127	MS Amanda 2.0 (A5)	Unambiguous	0.8418	0	703.341	2108.01	2108	4.8	0.00337	HCD (High Energy Collision Dissociation)	MS2	6.91981	60	27.3769	407.11	FALSE	FLT woIdent;Gi	4.501e-06	9.638e-12
High	TAQEHDKRDPVVAYYcR	FLT7251 FLT7252	FLT7251 FLT7252	C16(Carbamidomethyl)	160611_1207_AlDoerr_N16_t0_212min_Mann_3uL_a.raw	8120	MS Amanda 2.0 (A5)	Unambiguous	1	0	527.757	2108.01	2108	3.78	0.00199	HCD (High Energy Collision Dissociation)	MS2	27.9793	60	27.3633	405.1	FALSE	FLT woIdent;Gi	4.501e-06	1.604e-08
High	TETVTEGKGDPQSLEK	FLT6143	FLT6143		160611_1207_AlDoerr_N16_t0_212min_Mann_3uL_a.raw	8108	MS Amanda 2.0 (A5)	Unambiguous	1	0	573.622	1718.85	1718.84	4.49	0.00257	HCD (High Energy Collision Dissociation)	MS2	7.69751	54.169	27.3422	410.03	FALSE	FLT woIdent	4.501e-06	5.366e-10
High	TETVTEGKGDPQSLEK	FLT6143	FLT6143		160611_1207_AlDoerr_N16_t0_212min_Mann_3uL_a.raw	8087	MS Amanda 2.0 (A5)	Unambiguous	0.8249	0	859.93	1718.85	1718.84	4.82	0.00414	HCD (High Energy Collision Dissociation)	MS2	13.6533	60	27.3053	550.98	FALSE	FLT woIdent	4.501e-06	7.473e-14
High	DTDSTGSPDRDGMQPSPHEPPYHSK	FLT11850	FLT11849; FLT11850		160611_1207_AlDoerr_N16_t0_212min_Mann_3uL_a.raw	8031	MS Amanda 2.0 (A5)	Unambiguous	0.8228	0	685.301	2738.18	2738.17	2.49	0.00171	HCD (High Energy Collision Dissociation)	MS2	26.841	60	27.2068	216.87	FALSE	FLT woIdent	4.501e-06	3.338e-06
High	DTDSTGSPDRDGMQPSPHEPPYHSK	FLT11850	FLT11849; FLT11850		160611_1207_AlDoerr_N16_t0_212min_Mann_3uL_a.raw	7990	MS Amanda 2.0 (A5)	Unambiguous	0.8878	0	913.4	2738.19	2738.17	3.95	0.0036	HCD (High Energy Collision Dissociation)	MS2	10.148	60	27.133	439.6	FALSE	FLT woIdent	4.501e-06	1.202e-12
High	LNVHMDSIPHHRS	FLT8472	FLT8472; FLT8473		160611_1207_AlDoerr_N16_t0_212min_Mann_3uL_a.raw	8133	MS Amanda 2.0 (A5)	Unambiguous	0.7912	0	386.447	1542.76	1542.76	3.1	0.00119	HCD (High Energy Collision Dissociation)	MS2	37.9532	60	27.3856	219.45	FALSE	FLT woIdent;Gi	4.501e-06	1.895e-05
High	ALSRQEmQEVQSSR	FLT11680	FLT11682; FLT11681 FLT11678; FLT11680; FLT11679; FLT11677	M7(Oxidation)	160611_1207_AlDoerr_N16_t0_212min_Mann_3uL_a.raw	8277	MS Amanda 2.0 (A5)	Unambiguous	1	0	832.907	1664.81	1664.8	3.15	0.00262	HCD (High Energy Collision Dissociation)	MS2	2.53159	60	27.6392	564.15	FALSE	FLT woIdent;Gi	4.501e-06	5.588e-08
High	SMLESSNRLDEEHR	FLT6726 FLT6724	FLT6726 FLT6724; FLT6727; FLT6729; FLT6723 FLT6725 FLT6722		160611_1207_AlDoerr_N16_t0_212min_Mann_3uL_a.raw	8300	MS Amanda 2.0 (A5)	Unambiguous	0.7105	0	568.266	1702.78	1702.78	1.88	0.00107	HCD (High Energy Collision Dissociation)	MS2	21.7959	60	27.6796	260.05	FALSE	FLT woIdent	4.501e-06	3.703e-06
High	LLAHVRPPVSK	FLT14002	FLT14002; FLT14001; FLT14000		160611_1207_AlDoerr_N16_t0_212min_Mann_3uL_a.raw	8408	MS Amanda 2.0 (A5)	Unambiguous	0.7055	0	406.257	1216.76	1216.75	2.2	0.00089	HCD (High Energy Collision Dissociation)	MS2	38.2535	60	27.8705	207.88	FALSE	FLT woIdent;Gi	4.501e-06	9e-05
High	TPNTFAVcTEHR	FLT15613	FLT15613	C8(Carbamidomethyl)	160611_1207_AlDoerr_N16_t0_212min_Mann_3uL_a.raw	9907	MS Amanda 2.0 (A5)	Unambiguous	1	0	478.228	1432.67	1432.66	4.46	0.00213	HCD (High Energy Collision Dissociation)	MS2	38.8035	60	30.5075	377.36	FALSE	FLT woIdent	4.501e-06	3.919e-09
High	SQEMVHLVNK	FLT10721	FLT10721		160611_1207_AlDoerr_N16_t0_212min_Mann_3uL_a.raw	9860	MS Amanda 2.0 (A5)	Unambiguous	0.7623	0	592.809	1184.61	1184.61	0.89	0.00053	HCD (High Energy Collision Dissociation)	MS2	16.2712	60	30.4255	285.43	FALSE	FLT woIdent;Gi	4.501e-06	5.645e-06
High	NRSDIGAQQSGMSLSSSK	FLT538 FLT536; FLT533 FLT534	FLT539; FLT538 FLT536; FLT533 FLT534		160611_1207_AlDoerr_N16_t0_212min_Mann_3uL_a.raw	9773	MS Amanda 2.0 (A5)	Unambiguous	0.8099	0	618.301	1852.89	1852.88	3.05	0.00189	HCD (High Energy Collision Dissociation)	MS2	23.7608	60	30.2731	451.67	FALSE	FLT woIdent	4.501e-06	1.139e-09
High	HRLVLTQEQLHQLHGR	FLT10842	FLT10842; FLT10844		160611_1207_AlDoerr_N16_t0_212min_Mann_3uL_a.raw	9610	MS Amanda 2.0 (A5)	Unambiguous	0.7185	0	393.825	1965.09	1965.09	2.87	0.00113	HCD (High Energy Collision Dissociation)	MS2	30.9199	60	29.9886	291.69	FALSE	FLT woIdent;Gi	4.501e-06	2.458e-07
High	KVEMVMAPSQK	FLT5111; FLT5110	FLT5111; FLT5110; FLT5113; FLT5112		160611_1207_AlDoerr_N16_t0_212min_Mann_3uL_a.raw	9561	MS Amanda 2.0 (A5)	Unambiguous	0.6886	0	624.33	1247.65	1247.65	3.1	0.00194	HCD (High Energy Collision Dissociation)	MS2	25.2855	60	29.9042	443.3	FALSE	FLT woIdent;Gi	4.501e-06	1.189e-09
High	VLSGTIHAGQPVK	FLT1345	FLT1347; FLT1345; FLT1346		160611_1207_AlDoerr_N16_t0_212min_Mann_3uL_a.raw	9548	MS Amanda 2.0 (A5)	Unambiguous	0.7397	0	653.88	1306.75	1306.75	3.52	0.0023	HCD (High Energy Collision Dissociation)	MS2	44.0952	60	29.8816	258.36	FALSE	FLT woIdent;Gi	4.501e-06	1.601e-06
High	TRHYLLLR	FLT15613	FLT15613		160611_1207_AlDoerr_N16_t0_212min_Mann_3uL_a.raw	9322	MS Amanda 2.0 (A5)	Unambiguous	0.6638	0	357.887	1071.65	1071.64	3.2	0.00114	HCD (High Energy Collision Dissociation)	MS2	29.3077	60	29.483	241.95	FALSE	FLT woIdent	4.501e-06	0.0001136
High	IKGEELSEANVR	FLT10842	FLT10842		160611_1207_AlDoerr_N16_t0_212min_Mann_3uL_a.raw	9199	MS Amanda 2.0 (A5)	Unambiguous	1	0	672.862	1344.72	1344.71	3.05	0.00205	HCD (High Energy Collision Dissociation)	MS2	6.20693	60	29.2662	403.95	FALSE	FLT woIdent;Gi	4.501e-06	2.725e-09
High	QIDQNWYEGEHHGR	FLT3691	FLT3691; FLT3690		160611_1207_AlDoerr_N16_t0_212min_Mann_3uL_a.raw	9056	MS Amanda 2.0 (A5)	Unambiguous	0.825	0	590.266	1768.78	1768.78	3.02	0.00178	HCD (High Energy Collision Dissociation)	MS2	21.4349	60	29.0147	317.17	FALSE	FLT woIdent	4.501e-06	9.282e-09
High	QIDQNWYEGEHHGR	FLT3691	FLT3691; FLT3690		160611_1207_AlDoerr_N16_t0_212min_Mann_3uL_a.raw	9016	MS Amanda 2.0 (A5)	Unambiguous	0.7775	0	442.951	1768.78	1768.78	2.12	0.00094	HCD (High Energy Collision Dissociation)	MS2	45.3767	60	28.9428	280.53	FALSE	FLT woIdent	4.501e-06	2.006e-07
High	SGRLEWSPVHK	FLT12068	FLT12071; FLT12068; FLT12069; FLT12067; FLT12077		160611_1207_AlDoerr_N16_t0_212min_Mann_3uL_a.raw	8980	MS Amanda 2.0 (A5)	Unambiguous	0.6711	0	648.349	1295.69	1295.69	4.5	0.00292	HCD (High Energy Collision Dissociation)	MS2	15.3652	60	28.8805	297.23	FALSE	FLT woIdent;Gi	4.501e-06	8.627e-06
High	LNVHMDSIPHHR	FLT8472	FLT8472; FLT8473		160611_1207_AlDoerr_N16_t0_212min_Mann_3uL_a.raw	8828	MS Amanda 2.0 (A5)	Unambiguous	0.7437	0	485.916	1455.73	1455.73	3.38	0.00164	HCD (High Energy Collision Dissociation)	MS2	50.9512	60	28.6119	301.84	FALSE	FLT woIdent;Gi	4.501e-06	2.817e-05
High	LNVHMDSIPHHR	FLT8472	FLT8472; FLT8473		160611_1207_AlDoerr_N16_t0_212min_Mann_3uL_a.raw	8822	MS Amanda 2.0 (A5)	Unambiguous	0.7572	0	364.689	1455.73	1455.73	3.9	0.00142	HCD (High Energy Collision Dissociation)	MS2	42.5634	60	28.6029	175.38	FALSE	FLT woIdent;Gi	4.501e-06	1.63e-05
High	QGKLEAAHTLEDcASR	FLT3090 FLT3089 FLT3095 FLT3093 FLT3092 FLT3094	FLT3090 FLT3089 FLT3095 FLT3093 FLT3092 FLT3094; FLT3091; FLT3088; FLT3096	C13(Carbamidomethyl)	160611_1207_AlDoerr_N16_t0_212min_Mann_3uL_a.raw	8442	MS Amanda 2.0 (A5)	Unambiguous	0.755	0	595.958	1785.86	1785.85	2.5	0.00149	HCD (High Energy Collision Dissociation)	MS2	0	60	27.9295	345.03	FALSE	FLT woIdent;Gi	4.501e-06	4.691e-08
High	LLETTDRPDGHQNNLR	FLT1192	FLT1192		160611_1207_AlDoerr_N16_t0_212min_Mann_3uL_a.raw	8441	MS Amanda 2.0 (A5)	Unambiguous	0.827	0	626.988	1878.95	1878.94	4.01	0.00251	HCD (High Energy Collision Dissociation)	MS2	0	60	27.928	431.05	FALSE	FLT woIdent	4.501e-06	4.214e-11
High	QHMDVSGEENPLNK	FLT4073	FLT4073		160611_1207_AlDoerr_N16_t0_212min_Mann_3uL_a.raw	12968	MS Amanda 2.0 (A5)	Unambiguous	0.8255	0	799.37	1597.73	1597.73	2.65	0.00212	HCD (High Energy Collision Dissociation)	MS2	0	60	35.8572	365.24	FALSE	FLT woIdent	4.501e-06	4.006e-09
High	GILLQANSDKDMHDWLYAFNPLLAGTIR	FLT15613	FLT15613		170724_1380_AlDoerr_N33a_t0_212min_Mann_3uL_a.raw	64858	MS Amanda 2.0 (A5)	Unambiguous	1	0	793.915	3172.64	3172.62	3.8	0.00301	HCD (High Energy Collision Dissociation)	MS2	1.48645	60	126.811	244.48	FALSE	FLT woIdent	4.501e-06	8.279e-06
High	KPLDDTLALAPLFGPPLESAFDEQK	FLT11850; FLT11854	FLT11853; FLT11849; FLT11852; FLT11851; FLT11850; FLT11854		170724_1380_AlDoerr_N33a_t0_212min_Mann_3uL_a.raw	64909	MS Amanda 2.0 (A5)	Unambiguous	0.9376	0	904.812	2712.42	2712.41	3.17	0.00286	HCD (High Energy Collision Dissociation)	MS2	3.41466	60	126.905	456.26	FALSE	FLT woIdent	4.501e-06	1.865e-11
High	ISNDcPEHLESIDSMcQVLTGLIDDEVK	FLT3914	FLT3914	C5(Carbamidomethyl); C16(Carbamidomethyl)	170724_1380_AlDoerr_N33a_t0_212min_Mann_3uL_a.raw	64966	MS Amanda 2.0 (A5)	Unambiguous	0.8072	0	1073.16	3217.47	3217.47	-0.51	-0.00055	HCD (High Energy Collision Dissociation)	MS2	38.1361	60	127.007	246.16	FALSE	FLT woIdent	4.501e-06	3.964e-06
High	RVTNDARENEMDENLEQVSGIIGNLR	FLT9760	FLT9760		170724_1380_AlDoerr_N33a_t0_212min_Mann_3uL_a.raw	41423	MS Amanda 2.0 (A5)	Unambiguous	0.9419	0	991.489	2972.45	2972.45	0.73	0.00072	HCD (High Energy Collision Dissociation)	MS2	0	60	84.5733	656.81	FALSE	FLT woIdent	4.501e-06	1.349e-15
High	YDWDLLAAR	FLT1345	FLT1347; FLT1345; FLT1346		170724_1380_AlDoerr_N33a_t0_212min_Mann_3uL_a.raw	41251	MS Amanda 2.0 (A5)	Unambiguous	0.6615	0	561.784	1122.56	1122.56	3	0.00168	HCD (High Energy Collision Dissociation)	MS2	42.1989	60	84.2654	201.18	FALSE	FLT woIdent;Gi	4.501e-06	0.0001064
High	FLSQIESDRLALLQVR	FLT8047	FLT8047		170724_1380_AlDoerr_N33a_t0_212min_Mann_3uL_a.raw	41237	MS Amanda 2.0 (A5)	Unambiguous	0.79	0	944.538	1888.07	1888.07	2.35	0.00222	HCD (High Energy Collision Dissociation)	MS2	43.9323	60	84.2412	337.33	FALSE	FLT woIdent	4.501e-06	1.641e-07
High	FLSQIESDRLALLQVR	FLT8047	FLT8047		170724_1380_AlDoerr_N33a_t0_212min_Mann_3uL_a.raw	41193	MS Amanda 2.0 (A5)	Unambiguous	0.8722	0	630.029	1888.07	1888.07	3.21	0.00202	HCD (High Energy Collision Dissociation)	MS2	35.1771	60	84.1623	283.83	FALSE	FLT woIdent	4.501e-06	9.505e-07
High	RDQPAFTPSGILTPYALGSR	FLT9837 FLT9836	FLT9839; FLT9841; FLT9838; FLT9842; FLT9837 FLT9836; FLT9840		170724_1380_AlDoerr_N33a_t0_212min_Mann_3uL_a.raw	41082	MS Amanda 2.0 (A5)	Unambiguous	0.8706	0	716.383	2147.13	2147.12	4.77	0.00341	HCD (High Energy Collision Dissociation)	MS2	49.746	60	83.9651	324.17	FALSE	FLT woIdent;Gi	4.501e-06	1.463e-06
High	SSGLPITSAVDLEDAAK	FLT10966	FLT10965; FLT10966		170724_1380_AlDoerr_N33a_t0_212min_Mann_3uL_a.raw	40783	MS Amanda 2.0 (A5)	Unambiguous	0.5885	0	837.434	1673.86	1673.86	1	0.00083	HCD (High Energy Collision Dissociation)	MS2	22.1777	60	83.4301	326	FALSE	FLT woIdent	4.501e-06	7.669e-08
High	EGPMFEAMIMNR	FLT14609	FLT14605; FLT14608; FLT14606; FLT14607; FLT14609		170724_1380_AlDoerr_N33a_t0_212min_Mann_3uL_a.raw	41468	MS Amanda 2.0 (A5)	Unambiguous	0.796	0	713.322	1425.64	1425.63	2.51	0.00179	HCD (High Energy Collision Dissociation)	MS2	47.1458	60	84.6536	218.43	FALSE	FLT woIdent;Gi	4.501e-06	7.252e-06
High	GQATDIAIQAEEIMK	FLT15624	FLT15624; FLT15623		170724_1380_AlDoerr_N33a_t0_212min_Mann_3uL_a.raw	40765	MS Amanda 2.0 (A5)	Unambiguous	0.703	0	809.414	1617.82	1617.82	3.99	0.00323	HCD (High Energy Collision Dissociation)	MS2	30.7939	60	83.3966	314.05	FALSE	FLT woIdent	4.501e-06	1.135e-07
High	LQAVLPPAVWNAEQQR	FLT11854	FLT11854		170724_1380_AlDoerr_N33a_t0_212min_Mann_3uL_a.raw	40678	MS Amanda 2.0 (A5)	Unambiguous	0.7804	0	910.497	1819.99	1819.98	3.3	0.003	HCD (High Energy Collision Dissociation)	MS2	25.5375	60	83.2407	335.5	FALSE	FLT woIdent	4.501e-06	9.719e-08
High	TTLPTFQSPEFSVTR	FLT9791 FLT9790 FLT9792	FLT9791 FLT9790 FLT9792; FLT9793		170724_1380_AlDoerr_N33a_t0_212min_Mann_3uL_a.raw	40294	MS Amanda 2.0 (A5)	Unambiguous	0.7269	0	855.941	1710.88	1710.87	3.18	0.00272	HCD (High Energy Collision Dissociation)	MS2	7.067	60	82.5578	255.52	FALSE	FLT woIdent;Gi	4.501e-06	4.329e-06
High	THTQGQAFSLSVFHHWQIVPGDPLDK	FLT1345	FLT1347; FLT1345; FLT1346		170724_1380_AlDoerr_N33a_t0_212min_Mann_3uL_a.raw	40282	MS Amanda 2.0 (A5)	Unambiguous	1	0	737.124	2945.47	2945.47	1.77	0.0013	HCD (High Energy Collision Dissociation)	MS2	30.8621	60	82.5365	314.23	FALSE	FLT woIdent;Gi	4.501e-06	6.809e-07
High	QWLEASSQLEEASIYSR	FLT8207	FLT8207		170724_1380_AlDoerr_N33a_t0_212min_Mann_3uL_a.raw	40279	MS Amanda 2.0 (A5)	Unambiguous	1	0	998.984	1996.96	1996.96	-0.04	-4e-05	HCD (High Energy Collision Dissociation)	MS2	0	60	82.532	363.38	FALSE	FLT woIdent	4.501e-06	1.109e-09
High	GQIEEAGWSYVGGWTGQGGSK	FLT14002	FLT14002; FLT14001		170724_1380_AlDoerr_N33a_t0_212min_Mann_3uL_a.raw	40267	MS Amanda 2.0 (A5)	Unambiguous	1	0	1077.5	2153.99	2153.99	2.79	0.003	HCD (High Energy Collision Dissociation)	MS2	0	60	82.511	520.47	FALSE	FLT woIdent;Gi	4.501e-06	2.099e-12
High	ILAQVVGDVDTSLPR	FLT1345	FLT1347; FLT1345; FLT1346		170724_1380_AlDoerr_N33a_t0_212min_Mann_3uL_a.raw	40097	MS Amanda 2.0 (A5)	Unambiguous	0.825	0	791.946	1582.89	1582.88	3.65	0.00289	HCD (High Energy Collision Dissociation)	MS2	51.6922	60	82.2078	323.66	FALSE	FLT woIdent;Gi	4.501e-06	3.366e-08
High	IITLTGPTNAIFK	FLT10895	FLT10895		170724_1380_AlDoerr_N33a_t0_212min_Mann_3uL_a.raw	40709	MS Amanda 2.0 (A5)	Unambiguous	0.8447	0	694.914	1388.82	1388.81	3.76	0.00261	HCD (High Energy Collision Dissociation)	MS2	27.3965	56.441	83.2968	256.73	FALSE	FLT woIdent;Gi	4.501e-06	1.662e-05
High	DcDcLHVVEPMPVRGPDVEAYcLR	FLT2208 FLT2209	FLT2208 FLT2209	C2(Carbamidomethyl); C4(Carbamidomethyl); C22(Carbamidomethyl)	170724_1380_AlDoerr_N33a_t0_212min_Mann_3uL_a.raw	39993	MS Amanda 2.0 (A5)	Unambiguous	0.9731	0	963.107	2887.31	2887.3	2.5	0.0024	HCD (High Energy Collision Dissociation)	MS2	0	60	82.0235	445.76	FALSE	FLT woIdent;Gi	4.501e-06	2.627e-10
High	FLSQIESDRLALLQVR	FLT8047	FLT8047		170724_1380_AlDoerr_N33a_t0_212min_Mann_3uL_a.raw	41476	MS Amanda 2.0 (A5)	Unambiguous	0.8327	0	630.028	1888.07	1888.07	2.63	0.00166	HCD (High Energy Collision Dissociation)	MS2	12.5981	57.322	84.6688	307.65	FALSE	FLT woIdent	4.501e-06	3.121e-07
High	ATGYQELPDWPEEAPDPSVR	FLT1834	FLT1836; FLT1833; FLT1835; FLT1834; FLT1832		170724_1380_AlDoerr_N33a_t0_212min_Mann_3uL_a.raw	41580	MS Amanda 2.0 (A5)	Unambiguous	0.9007	0	1129.03	2257.05	2257.04	2.51	0.00283	HCD (High Energy Collision Dissociation)	MS2	28.4787	60	84.8537	364.18	FALSE	FLT woIdent;Gi	4.501e-06	4.134e-09
High	ILSFIPPDGNFR	FLT6018	FLT6018		170724_1380_AlDoerr_N33a_t0_212min_Mann_3uL_a.raw	42888	MS Amanda 2.0 (A5)	Unambiguous	0.7726	0	688.374	1375.74	1375.74	2.49	0.00171	HCD (High Energy Collision Dissociation)	MS2	38.6342	60	87.1951	226.39	FALSE	FLT woIdent	4.501e-06	4.127e-05
High	SLDGAPIGVVDQSLMK	FLT2756; FLT2755 FLT2753 FLT2752 FLT2754	FLT2756; FLT2755 FLT2753 FLT2752 FLT2754		170724_1380_AlDoerr_N33a_t0_212min_Mann_3uL_a.raw	42886	MS Amanda 2.0 (A5)	Unambiguous	1	0	815.433	1629.86	1629.85	4.55	0.00371	HCD (High Energy Collision Dissociation)	MS2	4.40639	60	87.1921	355.32	FALSE	FLT woIdent;Gi	4.501e-06	8.011e-09
High	QYNGVPLDGRPMNIQLVTSQIDTQR	FLT171	FLT171		170724_1380_AlDoerr_N33a_t0_212min_Mann_3uL_a.raw	42868	MS Amanda 2.0 (A5)	Unambiguous	0.8482	0	948.489	2843.45	2843.45	1.73	0.00164	HCD (High Energy Collision Dissociation)	MS2	27.0615	60	87.1586	300.04	FALSE	FLT woIdent	4.501e-06	3.745e-08
High	FSLIDLAGNER	FLT9243	FLT9243; FLT9241 FLT9242		170724_1380_AlDoerr_N33a_t0_212min_Mann_3uL_a.raw	42668	MS Amanda 2.0 (A5)	Unambiguous	1	0	617.826	1234.64	1234.64	1.38	0.00085	HCD (High Energy Collision Dissociation)	MS2	12.222	51.121	86.8022	275.53	FALSE	FLT woIdent	4.501e-06	8.617e-06
High	FTcTFTYASQGGTNEQWQMSLGTSEDSQHFTcTVWRPQGK	FLT15671	FLT15671	C3(Carbamidomethyl); C32(Carbamidomethyl)	170724_1380_AlDoerr_N33a_t0_212min_Mann_3uL_a.raw	42607	MS Amanda 2.0 (A5)	Unambiguous	1	0	1165.52	4659.06	4659.04	4.79	0.00558	HCD (High Energy Collision Dissociation)	MS2	0	60	86.692	489.18	FALSE	FLT woIdent	4.501e-06	1.803e-12
High	SNEILTAIIQGMRK	FLT1192	FLT1192		170724_1380_AlDoerr_N33a_t0_212min_Mann_3uL_a.raw	42459	MS Amanda 2.0 (A5)	Unambiguous	0.8148	0	787.442	1573.88	1573.87	2.75	0.00216	HCD (High Energy Collision Dissociation)	MS2	49.2242	60	86.4289	277.42	FALSE	FLT woIdent	4.501e-06	3.424e-06
High	YETGQLFLHSVFGYR	FLT995 FLT994	FLT995 FLT994		170724_1380_AlDoerr_N33a_t0_212min_Mann_3uL_a.raw	41482	MS Amanda 2.0 (A5)	Unambiguous	0.7071	0	606.307	1816.91	1816.9	2.73	0.00165	HCD (High Energy Collision Dissociation)	MS2	19.1958	60	84.6778	204.88	FALSE	FLT woIdent;Gi	4.501e-06	7.884e-06
High	SNEILTAIIQGMRK	FLT1192	FLT1192		170724_1380_AlDoerr_N33a_t0_212min_Mann_3uL_a.raw	42395	MS Amanda 2.0 (A5)	Unambiguous	0.6489	0	525.298	1573.88	1573.87	3.32	0.00174	HCD (High Energy Collision Dissociation)	MS2	6.78034	60	86.3134	277.58	FALSE	FLT woIdent	4.501e-06	2.692e-07
High	FLSQIESDRLALLQVR	FLT8047	FLT8047		170724_1380_AlDoerr_N33a_t0_212min_Mann_3uL_a.raw	42174	MS Amanda 2.0 (A5)	Unambiguous	0.8261	0	630.028	1888.07	1888.07	1.66	0.00105	HCD (High Energy Collision Dissociation)	MS2	37.3354	60	85.9153	263.75	FALSE	FLT woIdent	4.501e-06	5.146e-06
High	YWDVPPPGFEHITPMQYK	FLT6219	FLT6219		170724_1380_AlDoerr_N33a_t0_212min_Mann_3uL_a.raw	41933	MS Amanda 2.0 (A5)	Unambiguous	0.7355	0	735.689	2205.05	2205.05	1.84	0.00135	HCD (High Energy Collision Dissociation)	MS2	47.715	60	85.4832	265.48	FALSE	FLT woIdent	4.501e-06	1.659e-06
High	SSEPVQLTEAETEYFVR	FLT11516 FLT11517 FLT11513 FLT11515 FLT11514 FLT11512	FLT11516 FLT11517 FLT11513 FLT11515 FLT11514 FLT11512		170724_1380_AlDoerr_N33a_t0_212min_Mann_3uL_a.raw	41716	MS Amanda 2.0 (A5)	Unambiguous	1	0	992.978	1984.95	1984.95	-0.59	-0.00059	HCD (High Energy Collision Dissociation)	MS2	0	60	85.0944	452.24	FALSE	FLT woIdent	4.501e-06	1.894e-10
High	VYEIQDIYENSWTK	FLT13703	FLT13703; FLT13706 FLT13704 FLT13705		170724_1380_AlDoerr_N33a_t0_212min_Mann_3uL_a.raw	41711	MS Amanda 2.0 (A5)	Unambiguous	0.848	0	894.432	1787.86	1787.85	4.31	0.00386	HCD (High Energy Collision Dissociation)	MS2	18.8383	60	85.0868	347.16	FALSE	FLT woIdent;Gi	4.501e-06	7.794e-08
High	YTDHLQSYVIYSLGQPLEK	FLT4627	FLT4627		170724_1380_AlDoerr_N33a_t0_212min_Mann_3uL_a.raw	41689	MS Amanda 2.0 (A5)	Unambiguous	0.791	0	752.051	2254.14	2254.14	-0.22	-0.00017	HCD (High Energy Collision Dissociation)	MS2	21.8753	60	85.0473	270.15	FALSE	FLT woIdent	4.501e-06	1.121e-05
High	YAAcNAVGQMATDFAPGFQK	FLT5019	FLT5019	C4(Carbamidomethyl)	170724_1380_AlDoerr_N33a_t0_212min_Mann_3uL_a.raw	41625	MS Amanda 2.0 (A5)	Unambiguous	0.8711	0	1073.99	2146.97	2146.97	1.97	0.00212	HCD (High Energy Collision Dissociation)	MS2	0	60	84.9333	352.72	FALSE	FLT woIdent;Gi	4.501e-06	1.075e-07
High	VLLGQDEPLIHVFAK	FLT2924 FLT2925	FLT2924 FLT2925		170724_1380_AlDoerr_N33a_t0_212min_Mann_3uL_a.raw	42184	MS Amanda 2.0 (A5)	Unambiguous	0.7595	0	560.324	1678.96	1678.95	2.04	0.00114	HCD (High Energy Collision Dissociation)	MS2	6.32874	60	85.9335	164.68	FALSE	FLT woIdent;Gi	4.501e-06	2.889e-05
High	MSLHNLATVFGPTLLRPSEVESK	FLT959	FLT959		170724_1380_AlDoerr_N33a_t0_212min_Mann_3uL_a.raw	42931	MS Amanda 2.0 (A5)	Unambiguous	0.7871	0	632.341	2526.34	2526.34	1.86	0.00117	HCD (High Energy Collision Dissociation)	MS2	53.4003	60	87.272	323.57	FALSE	FLT woIdent	4.501e-06	8.377e-07
High	DcDcLHVVEPMPVRGPDVEAYcLR	FLT2208 FLT2209	FLT2208 FLT2209	C2(Carbamidomethyl); C4(Carbamidomethyl); C22(Carbamidomethyl)	170724_1380_AlDoerr_N33a_t0_212min_Mann_3uL_a.raw	39982	MS Amanda 2.0 (A5)	Unambiguous	0.9626	0	722.579	2887.29	2887.3	-1.84	-0.00133	HCD (High Energy Collision Dissociation)	MS2	29.1974	60	82.004	386.03	FALSE	FLT woIdent;Gi	4.501e-06	1.747e-08
High	DRYMSPMEAQEFGILDK	FLT15624	FLT15624; FLT15623; FLT15625		170724_1380_AlDoerr_N33a_t0_212min_Mann_3uL_a.raw	39824	MS Amanda 2.0 (A5)	Unambiguous	0.6861	0	1015.47	2029.94	2029.94	2.14	0.00217	HCD (High Energy Collision Dissociation)	MS2	0	60	81.721	487.02	FALSE	FLT woIdent	4.501e-06	1.614e-10
High	VQMIMLAVGEVEDSIFKK	FLT9837 FLT9836	FLT9837 FLT9836; FLT9840		170724_1380_AlDoerr_N33a_t0_212min_Mann_3uL_a.raw	60200	MS Amanda 2.0 (A5)	Unambiguous	0.7898	0	679.699	2037.08	2037.08	3.27	0.00222	HCD (High Energy Collision Dissociation)	MS2	29.0981	60	118.371	316.68	FALSE	FLT woIdent;Gi	4.501e-06	2.156e-08
High	FHGILDQGEGVLIIFDEPPVDK	FLT1015 FLT1017 FLT1016	FLT1019; FLT1015 FLT1017 FLT1016; FLT1018		170724_1380_AlDoerr_N33a_t0_212min_Mann_3uL_a.raw	60105	MS Amanda 2.0 (A5)	Unambiguous	1	0	813.427	2438.27	2438.26	2.86	0.00233	HCD (High Energy Collision Dissociation)	MS2	1.17735	60	118.198	464.06	FALSE	FLT woIdent;Gi	4.501e-06	4.616e-11
High	LScQPMLSVDDFQLQPPVTFR	FLT3755 FLT3754	FLT3755 FLT3754	C3(Carbamidomethyl)	170724_1380_AlDoerr_N33a_t0_212min_Mann_3uL_a.raw	60082	MS Amanda 2.0 (A5)	Unambiguous	0.8595	0	1239.62	2478.22	2478.22	3.57	0.00442	HCD (High Energy Collision Dissociation)	MS2	30.9634	60	118.157	390.07	FALSE	FLT woIdent;Gi	4.501e-06	2.161e-10
High	MPGTDAPGIPAALAFGSQVSDTLLDcRK	FLT10842	FLT10842; FLT10843	C26(Carbamidomethyl)	170724_1380_AlDoerr_N33a_t0_212min_Mann_3uL_a.raw	59930	MS Amanda 2.0 (A5)	Unambiguous	0.8994	0	963.476	2888.41	2888.43	-4.74	-0.00456	HCD (High Energy Collision Dissociation)	MS2	34.6766	60	117.882	470.86	FALSE	FLT woIdent;Gi	4.501e-06	2.227e-11
High	SLLIPYLDNLVK	FLT5019	FLT5019		170724_1380_AlDoerr_N33a_t0_212min_Mann_3uL_a.raw	59627	MS Amanda 2.0 (A5)	Unambiguous	0.8599	0	694.415	1387.82	1387.82	2.89	0.002	HCD (High Energy Collision Dissociation)	MS2	31.5121	60	117.337	229.39	FALSE	FLT woIdent;Gi	4.501e-06	7.348e-06
High	ScLTGFLQEYGLSVMVK	FLT7843 FLT7844	FLT7843 FLT7844	C2(Carbamidomethyl)	170724_1380_AlDoerr_N33a_t0_212min_Mann_3uL_a.raw	59540	MS Amanda 2.0 (A5)	Unambiguous	0.8723	0	966.487	1931.97	1931.96	3.65	0.00352	HCD (High Energy Collision Dissociation)	MS2	42.368	60	117.18	303.06	FALSE	FLT woIdent	4.501e-06	5.122e-07
High	LFIGGLSFETTEESLRNYYEQWGK	FLT11680	FLT11682; FLT11681 FLT11678; FLT11680; FLT11679; FLT11677		170724_1380_AlDoerr_N33a_t0_212min_Mann_3uL_a.raw	60232	MS Amanda 2.0 (A5)	Unambiguous	0.8199	0	956.471	2867.4	2867.39	3.23	0.00309	HCD (High Energy Collision Dissociation)	MS2	8.5132	60	118.429	367.28	FALSE	FLT woIdent;Gi	4.501e-06	1.593e-10
High	SDFDMVDYLNELR	FLT1192	FLT1192		170724_1380_AlDoerr_N33a_t0_212min_Mann_3uL_a.raw	59298	MS Amanda 2.0 (A5)	Unambiguous	0.8328	0	808.868	1616.73	1616.73	1.83	0.00148	HCD (High Energy Collision Dissociation)	MS2	14.6643	60	116.743	352.43	FALSE	FLT woIdent	4.501e-06	8.344e-08
High	EALKDEYDDLSDLTPAQQETLNDWDSQFTFK	FLT16305	FLT16305		170724_1380_AlDoerr_N33a_t0_212min_Mann_3uL_a.raw	59257	MS Amanda 2.0 (A5)	Unambiguous	0.8667	0	1221.56	3662.66	3662.67	-1.01	-0.00124	HCD (High Energy Collision Dissociation)	MS2	0	60	116.668	487.76	FALSE	FLT woIdent;Gi	4.501e-06	1.06e-10
High	YMTQFADQNFSDFLFR	FLT7810	FLT7810		170724_1380_AlDoerr_N33a_t0_212min_Mann_3uL_a.raw	59246	MS Amanda 2.0 (A5)	Unambiguous	0.9428	0	1015.46	2029.91	2029.91	1.76	0.00178	HCD (High Energy Collision Dissociation)	MS2	0	60	116.648	369	FALSE	FLT woIdent;Gi	4.501e-06	9.532e-09
High	AIGTEPDSDVLSEIMHSFAK	FLT5019	FLT5019		170724_1380_AlDoerr_N33a_t0_212min_Mann_3uL_a.raw	59203	MS Amanda 2.0 (A5)	Unambiguous	0.7801	0	1074.02	2147.04	2147.03	2.73	0.00293	HCD (High Energy Collision Dissociation)	MS2	0	60	116.571	250.3	FALSE	FLT woIdent;Gi	4.501e-06	0.0001034
High	STVPHDSMQAMVAQLLSEMK	FLT7724	FLT7724		170724_1380_AlDoerr_N33a_t0_212min_Mann_3uL_a.raw	59130	MS Amanda 2.0 (A5)	Unambiguous	1	0	735.024	2203.06	2203.06	0.92	0.00067	HCD (High Energy Collision Dissociation)	MS2	33.22	60	116.441	300.37	FALSE	FLT woIdent	4.501e-06	1.886e-06
High	AIGTEPDSDVLSEIMHSFAK	FLT5019	FLT5019		170724_1380_AlDoerr_N33a_t0_212min_Mann_3uL_a.raw	59043	MS Amanda 2.0 (A5)	Unambiguous	0.8647	0	716.352	2147.04	2147.03	3.64	0.0026	HCD (High Energy Collision Dissociation)	MS2	25.9599	60	116.28	283.43	FALSE	FLT woIdent;Gi	4.501e-06	5.253e-08
High	LFPLLATAYAFHFVGR	FLT76	FLT75; FLT76		170724_1380_AlDoerr_N33a_t0_212min_Mann_3uL_a.raw	58902	MS Amanda 2.0 (A5)	Unambiguous	0.8315	0	608.34	1823	1823	2.57	0.00156	HCD (High Energy Collision Dissociation)	MS2	12.0631	60	116.026	242.17	FALSE	FLT woIdent	4.501e-06	1.122e-06
High	ISSLDQLVEGESYVcGSIEPFK	FLT8451	FLT8451; FLT8450	C15(Carbamidomethyl)	170724_1380_AlDoerr_N33a_t0_212min_Mann_3uL_a.raw	59258	MS Amanda 2.0 (A5)	Unambiguous	1	0	1229.1	2457.19	2457.19	2.37	0.00291	HCD (High Energy Collision Dissociation)	MS2	10.1404	60	116.67	472.72	FALSE	FLT woIdent;Gi	4.501e-06	1.737e-11
High	YFPAGNIVNQGFFEENVPPPKK	FLT12733	FLT12733		170724_1380_AlDoerr_N33a_t0_212min_Mann_3uL_a.raw	39852	MS Amanda 2.0 (A5)	Unambiguous	0.8841	0	831.427	2492.27	2492.26	1.87	0.00156	HCD (High Energy Collision Dissociation)	MS2	44.6429	60	81.7716	222.27	FALSE	FLT woIdent;Gi	4.501e-06	3.253e-05
High	RSELLSPLLTLGQYPWAASLAEK	FLT7810	FLT7810		170724_1380_AlDoerr_N33a_t0_212min_Mann_3uL_a.raw	60309	MS Amanda 2.0 (A5)	Unambiguous	1	0	848.469	2543.39	2543.39	2.36	0.002	HCD (High Energy Collision Dissociation)	MS2	55.1694	60	118.567	267.37	FALSE	FLT woIdent;Gi	4.501e-06	1.985e-06
High	EGEEAGPGDPLLEAVPK	FLT15043	FLT15043; FLT15042		170724_1380_AlDoerr_N33a_t0_212min_Mann_3uL_a.raw	38765	MS Amanda 2.0 (A5)	Unambiguous	0.6968	0	854.429	1707.85	1707.84	4.28	0.00365	HCD (High Energy Collision Dissociation)	MS2	14.9802	60	79.8251	207.22	FALSE	FLT woIdent	4.501e-06	1.299e-05
High	DAAHLLNDALAIR	FLT3090 FLT3089 FLT3095 FLT3093 FLT3092 FLT3094	FLT3090 FLT3089 FLT3095 FLT3093 FLT3092 FLT3094; FLT3091; FLT3096		170724_1380_AlDoerr_N33a_t0_212min_Mann_3uL_a.raw	39698	MS Amanda 2.0 (A5)	Unambiguous	0.7669	0	696.884	1392.76	1392.76	1.44	0.00101	HCD (High Energy Collision Dissociation)	MS2	21.8938	60	81.4947	227.68	FALSE	FLT woIdent;Gi	4.501e-06	8.417e-05
High	DAAHLLNDALAIR	FLT3090 FLT3089 FLT3095 FLT3093 FLT3092 FLT3094	FLT3090 FLT3089 FLT3095 FLT3093 FLT3092 FLT3094; FLT3091; FLT3096		170724_1380_AlDoerr_N33a_t0_212min_Mann_3uL_a.raw	39690	MS Amanda 2.0 (A5)	Unambiguous	0.682	0	464.927	1392.77	1392.76	4.88	0.00226	HCD (High Energy Collision Dissociation)	MS2	81.2426	60	81.4827	216.79	FALSE	FLT woIdent;Gi	4.501e-06	7.001e-05
High	SYNFQQPGFTSGTGHFTAMVWK	FLT12733	FLT12733		170724_1380_AlDoerr_N33a_t0_212min_Mann_3uL_a.raw	39596	MS Amanda 2.0 (A5)	Unambiguous	0.863	0	1246.08	2491.16	2491.15	2.16	0.00269	HCD (High Energy Collision Dissociation)	MS2	0	60	81.3101	401.85	FALSE	FLT woIdent;Gi	4.501e-06	1.233e-08
High	SYNFQQPGFTSGTGHFTAMVWK	FLT12733	FLT12733		170724_1380_AlDoerr_N33a_t0_212min_Mann_3uL_a.raw	39590	MS Amanda 2.0 (A5)	Unambiguous	1	0	831.056	2491.15	2491.15	1.74	0.00144	HCD (High Energy Collision Dissociation)	MS2	23.17	60	81.301	369.58	FALSE	FLT woIdent;Gi	4.501e-06	2.356e-09
High	DSAMIDDTVVIPSHQVSALAK	FLT9032	FLT9032		170724_1380_AlDoerr_N33a_t0_212min_Mann_3uL_a.raw	39549	MS Amanda 2.0 (A5)	Unambiguous	0.9192	0	1099.07	2197.13	2197.12	3.93	0.00431	HCD (High Energy Collision Dissociation)	MS2	0	60	81.2269	483.31	FALSE	FLT woIdent	4.501e-06	2.649e-12
High	DSAMIDDTVVIPSHQVSALAK	FLT9032	FLT9032		170724_1380_AlDoerr_N33a_t0_212min_Mann_3uL_a.raw	39538	MS Amanda 2.0 (A5)	Unambiguous	0.8304	0	733.045	2197.12	2197.12	2.25	0.00165	HCD (High Energy Collision Dissociation)	MS2	23.3018	60	81.2072	297.53	FALSE	FLT woIdent	4.501e-06	6.319e-07
High	NNTLMGKPTEGALIALAMK	FLT14678 FLT14677	FLT14678 FLT14677		170724_1380_AlDoerr_N33a_t0_212min_Mann_3uL_a.raw	38316	MS Amanda 2.0 (A5)	Unambiguous	1	0	987.034	1973.06	1973.06	2.54	0.0025	HCD (High Energy Collision Dissociation)	MS2	59.4494	60	79.0258	330.53	FALSE	FLT woIdent	4.501e-06	2.25e-07
High	TPVDYIDLPYSSSPSR	FLT3691	FLT3691; FLT3690		170724_1380_AlDoerr_N33a_t0_212min_Mann_3uL_a.raw	39461	MS Amanda 2.0 (A5)	Unambiguous	0.8958	0	898.941	1796.87	1796.87	2.06	0.00185	HCD (High Energy Collision Dissociation)	MS2	6.76011	60	81.0694	415.27	FALSE	FLT woIdent	4.501e-06	4.208e-09
High	EAVTTLIASGVSIK	FLT14678 FLT14677	FLT14678 FLT14677		170724_1380_AlDoerr_N33a_t0_212min_Mann_3uL_a.raw	39236	MS Amanda 2.0 (A5)	Unambiguous	0.8264	0	694.905	1388.8	1388.8	1.91	0.00133	HCD (High Energy Collision Dissociation)	MS2	45.0004	60	80.6666	279.61	FALSE	FLT woIdent	4.501e-06	3.522e-07
High	DFPGPPGEGSVPGPGVVSYTTVQDGRR	FLT2756; FLT2755 FLT2753 FLT2752 FLT2754	FLT2756; FLT2755 FLT2753 FLT2752 FLT2754		170724_1380_AlDoerr_N33a_t0_212min_Mann_3uL_a.raw	39231	MS Amanda 2.0 (A5)	Unambiguous	0.6302	0	910.115	2728.33	2728.33	-0.71	-0.00064	HCD (High Energy Collision Dissociation)	MS2	28.23	60	80.659	193.53	FALSE	FLT woIdent;Gi	4.501e-06	1.68e-05
High	ASSDVMLNGFGGDAPTLR	FLT9032	FLT9032		170724_1380_AlDoerr_N33a_t0_212min_Mann_3uL_a.raw	39223	MS Amanda 2.0 (A5)	Unambiguous	0.8101	0	904.438	1807.87	1807.86	2.35	0.00213	HCD (High Energy Collision Dissociation)	MS2	0	58.782	80.6438	481.8	FALSE	FLT woIdent	4.501e-06	6.552e-11
High	EEIEVTATQSTPSLLcEETPR	FLT14828; FLT14826	FLT14824; FLT14829; FLT14828; FLT14826; FLT14825	C16(Carbamidomethyl)	170724_1380_AlDoerr_N33a_t0_212min_Mann_3uL_a.raw	39222	MS Amanda 2.0 (A5)	Unambiguous	0.9029	0	1195.58	2390.14	2390.14	1.55	0.00185	HCD (High Energy Collision Dissociation)	MS2	0	60	80.6423	518.14	FALSE	FLT woIdent	4.501e-06	2.254e-12
High	TAAVWEEIVGESNDK	FLT7147	FLT7147; FLT7146		170724_1380_AlDoerr_N33a_t0_212min_Mann_3uL_a.raw	39103	MS Amanda 2.0 (A5)	Unambiguous	0.3454	0	824.4	1647.79	1647.79	4	0.0033	HCD (High Energy Collision Dissociation)	MS2	16.3696	60	80.4296	295.68	FALSE	FLT woIdent;Gi	4.501e-06	1.793e-07
High	VLETVGVFEVPK	FLT995 FLT994	FLT995 FLT994		170724_1380_AlDoerr_N33a_t0_212min_Mann_3uL_a.raw	38959	MS Amanda 2.0 (A5)	Unambiguous	0.4732	0	658.878	1316.75	1316.75	2.5	0.00164	HCD (High Energy Collision Dissociation)	MS2	33.0954	60	80.1729	265.66	FALSE	FLT woIdent;Gi	4.501e-06	5.031e-06
High	SHSEVQYVVLQNVATMSIK	FLT1834	FLT1836; FLT1833; FLT1835; FLT1834		170724_1380_AlDoerr_N33a_t0_212min_Mann_3uL_a.raw	39262	MS Amanda 2.0 (A5)	Unambiguous	0.8778	0	711.708	2133.11	2133.1	3.35	0.00238	HCD (High Energy Collision Dissociation)	MS2	36.5234	60	80.7116	424.58	FALSE	FLT woIdent;Gi	4.501e-06	1.017e-10
High	DTFNHLTTWLEDAR	FLT12546	FLT12546		170724_1380_AlDoerr_N33a_t0_212min_Mann_3uL_a.raw	43000	MS Amanda 2.0 (A5)	Unambiguous	0.4776	0	573.611	1718.82	1718.81	2.94	0.00169	HCD (High Energy Collision Dissociation)	MS2	18.3393	60	87.3944	248.91	FALSE	FLT woIdent;Gi	4.501e-06	9.383e-06
High	DTFNHLTTWLEDAR	FLT12546	FLT12546		170724_1380_AlDoerr_N33a_t0_212min_Mann_3uL_a.raw	43032	MS Amanda 2.0 (A5)	Unambiguous	0.5533	0	859.912	1718.82	1718.81	1.64	0.00141	HCD (High Energy Collision Dissociation)	MS2	30.1431	60	87.452	436.88	FALSE	FLT woIdent;Gi	4.501e-06	2.514e-10
High	SIPLAMAPVFEQK	FLT11516 FLT11517 FLT11513 FLT11515 FLT11514 FLT11512	FLT11516 FLT11517 FLT11513 FLT11515 FLT11514 FLT11512		170724_1380_AlDoerr_N33a_t0_212min_Mann_3uL_a.raw	43034	MS Amanda 2.0 (A5)	Unambiguous	0.7805	0	715.891	1430.78	1430.77	2.71	0.00194	HCD (High Energy Collision Dissociation)	MS2	59.1108	60	87.455	216.79	FALSE	FLT woIdent	4.501e-06	9.015e-06
High	LAATNALLNSLEFTK	FLT1192	FLT1192		170724_1380_AlDoerr_N33a_t0_212min_Mann_3uL_a.raw	47323	MS Amanda 2.0 (A5)	Unambiguous	1	0	803.448	1605.89	1605.88	3.14	0.00252	HCD (High Energy Collision Dissociation)	MS2	36.2725	60	95.1566	364.6	FALSE	FLT woIdent	4.501e-06	8.18e-09
High	ITGEMVLSFPAGITR	FLT11854	FLT11854		170724_1380_AlDoerr_N33a_t0_212min_Mann_3uL_a.raw	47135	MS Amanda 2.0 (A5)	Unambiguous	0.8196	0	796.431	1591.86	1591.85	2.38	0.00189	HCD (High Energy Collision Dissociation)	MS2	27.4127	39.823	94.8199	413.98	FALSE	FLT woIdent	4.501e-06	7.551e-10
High	DVVMMENFHHIFATLSR	FLT4627	FLT4627		170724_1380_AlDoerr_N33a_t0_212min_Mann_3uL_a.raw	47102	MS Amanda 2.0 (A5)	Unambiguous	0.8936	0	683.003	2046.99	2046.99	2.02	0.00138	HCD (High Energy Collision Dissociation)	MS2	43.4349	60	94.7611	368	FALSE	FLT woIdent	4.501e-06	1.681e-09
High	TYAEMEQTITLDHSEGFSVLPEELcAVKEK	FLT9032	FLT9032	C25(Carbamidomethyl)	170724_1380_AlDoerr_N33a_t0_212min_Mann_3uL_a.raw	47011	MS Amanda 2.0 (A5)	Unambiguous	1	0	864.417	3454.64	3454.64	1.5	0.00129	HCD (High Energy Collision Dissociation)	MS2	40.2179	60	94.5986	217.02	FALSE	FLT woIdent	4.501e-06	6.798e-05
High	FSTISTLGDISVLK	FLT13225	FLT13225		170724_1380_AlDoerr_N33a_t0_212min_Mann_3uL_a.raw	46994	MS Amanda 2.0 (A5)	Unambiguous	0.7665	0	740.919	1480.83	1480.83	3.05	0.00226	HCD (High Energy Collision Dissociation)	MS2	28.294	60	94.5671	274.89	FALSE	FLT woIdent	4.501e-06	1.16e-06
High	LFGHFPGPEFLDIEK	FLT6399 FLT6398	FLT6397; FLT6399 FLT6398		170724_1380_AlDoerr_N33a_t0_212min_Mann_3uL_a.raw	46880	MS Amanda 2.0 (A5)	Unambiguous	0.7697	0	582.637	1745.9	1745.89	3.47	0.00202	HCD (High Energy Collision Dissociation)	MS2	22.9225	60	94.364	239.74	FALSE	FLT woIdent;Gi	4.501e-06	1.066e-05
High	IGTYTGPLQHGIVYSGGSSDTIcDLLGAK	FLT3786 FLT3781 FLT3787 FLT3785 FLT3783 FLT3782 FLT3784	FLT3780 FLT3779; FLT3786 FLT3781 FLT3787 FLT3785 FLT3783 FLT3782 FLT3784	C23(Carbamidomethyl)	170724_1380_AlDoerr_N33a_t0_212min_Mann_3uL_a.raw	47495	MS Amanda 2.0 (A5)	Unambiguous	1	0	994.166	2980.48	2980.47	4.2	0.00418	HCD (High Energy Collision Dissociation)	MS2	57.9173	60	95.4678	366.34	FALSE	FLT woIdent;Gi	4.501e-06	3.755e-09
High	NLFScINLLR	FLT8911	FLT8910; FLT8911	C5(Carbamidomethyl)	170724_1380_AlDoerr_N33a_t0_212min_Mann_3uL_a.raw	46505	MS Amanda 2.0 (A5)	Unambiguous	0.667	0	625.34	1249.67	1249.67	0.3	0.00019	HCD (High Energy Collision Dissociation)	MS2	5.99701	60	93.6905	270.24	FALSE	FLT woIdent	4.501e-06	1.113e-05
High	ETVTQRPGATVPTDFATFPSSAFLR	FLT10842	FLT10842; FLT10844		170724_1380_AlDoerr_N33a_t0_212min_Mann_3uL_a.raw	46397	MS Amanda 2.0 (A5)	Unambiguous	0.9003	0	899.464	2696.38	2696.37	4.02	0.00361	HCD (High Energy Collision Dissociation)	MS2	23.4758	60	93.4932	342.19	FALSE	FLT woIdent;Gi	4.501e-06	5.397e-08
High	YMEAFKPFLGIGLK	FLT1192	FLT1192		170724_1380_AlDoerr_N33a_t0_212min_Mann_3uL_a.raw	46358	MS Amanda 2.0 (A5)	Unambiguous	0.7169	0	538.631	1613.88	1613.88	1.37	0.00074	HCD (High Energy Collision Dissociation)	MS2	25.2182	60	93.4251	202.6	FALSE	FLT woIdent	4.501e-06	1.195e-06
High	VTVIPFYMGMR	FLT995 FLT994	FLT995 FLT994		170724_1380_AlDoerr_N33a_t0_212min_Mann_3uL_a.raw	46349	MS Amanda 2.0 (A5)	Unambiguous	0.7798	0	657.343	1313.68	1313.67	3.74	0.00245	HCD (High Energy Collision Dissociation)	MS2	35.784	60	93.4084	208.81	FALSE	FLT woIdent;Gi	4.501e-06	6.586e-05
High	YMEAFKPFLGIGLK	FLT1192	FLT1192		170724_1380_AlDoerr_N33a_t0_212min_Mann_3uL_a.raw	46337	MS Amanda 2.0 (A5)	Unambiguous	0.7446	0	807.443	1613.88	1613.88	1.6	0.00129	HCD (High Energy Collision Dissociation)	MS2	9.83812	60	93.3871	331.46	FALSE	FLT woIdent	4.501e-06	6.228e-08
High	VSFLDAVSFR	FLT8636	FLT8636		170724_1380_AlDoerr_N33a_t0_212min_Mann_3uL_a.raw	46320	MS Amanda 2.0 (A5)	Unambiguous	1	0	570.809	1140.61	1140.6	4.82	0.00275	HCD (High Energy Collision Dissociation)	MS2	26.6814	60	93.3551	241.28	FALSE	FLT woIdent	4.501e-06	1.654e-05
High	VDELTTDLEILK	FLT10842	FLT10842; FLT10843		170724_1380_AlDoerr_N33a_t0_212min_Mann_3uL_a.raw	46259	MS Amanda 2.0 (A5)	Unambiguous	0.7218	0	694.881	1388.75	1388.75	2	0.00139	HCD (High Energy Collision Dissociation)	MS2	59.1855	60	93.2477	283.69	FALSE	FLT woIdent;Gi	4.501e-06	3.616e-06
High	LGESVQDLSSFDEYSSELK	FLT12068	FLT12071; FLT12068; FLT12069; FLT12067; FLT12077		170724_1380_AlDoerr_N33a_t0_212min_Mann_3uL_a.raw	46403	MS Amanda 2.0 (A5)	Unambiguous	0.7917	0	1067	2132.99	2132.99	2.8	0.00298	HCD (High Energy Collision Dissociation)	MS2	6.81228	60	93.5053	431.88	FALSE	FLT woIdent;Gi	4.501e-06	3.531e-11
High	GLVHQAIcNLNITLPIYAK	FLT9032	FLT9032	C8(Carbamidomethyl)	170724_1380_AlDoerr_N33a_t0_212min_Mann_3uL_a.raw	45982	MS Amanda 2.0 (A5)	Unambiguous	0.9281	0	1069.59	2138.18	2138.18	1.12	0.00119	HCD (High Energy Collision Dissociation)	MS2	0	60	92.7525	506.47	FALSE	FLT woIdent	4.501e-06	1.398e-11
High	VMLPGQcHYLGLPVADYFK	FLT11990	FLT11990	C7(Carbamidomethyl)	170724_1380_AlDoerr_N33a_t0_212min_Mann_3uL_a.raw	47520	MS Amanda 2.0 (A5)	Unambiguous	0.8339	0	736.706	2208.1	2208.1	2.11	0.00156	HCD (High Energy Collision Dissociation)	MS2	15.6007	60	95.5119	286.85	FALSE	FLT woIdent	4.501e-06	3.516e-07
High	FELLEKDPYALDVPNTAFGR	FLT13423	FLT13422; FLT13424; FLT13423; FLT13425; FLT13426		170724_1380_AlDoerr_N33a_t0_212min_Mann_3uL_a.raw	47637	MS Amanda 2.0 (A5)	Unambiguous	0.7479	0	765.728	2295.17	2295.17	2.12	0.00162	HCD (High Energy Collision Dissociation)	MS2	50.5365	60	95.7226	302.77	FALSE	FLT woIdent;Gi	4.501e-06	3.898e-06
High	GFGFVTFSSMAEVDAAMAARPHSIDGR	FLT11680	FLT11682; FLT11681 FLT11678; FLT11680; FLT11679; FLT11677		170724_1380_AlDoerr_N33a_t0_212min_Mann_3uL_a.raw	48615	MS Amanda 2.0 (A5)	Unambiguous	0.8608	0	943.117	2827.34	2827.33	2.3	0.00217	HCD (High Energy Collision Dissociation)	MS2	24.9128	60	97.4836	322.88	FALSE	FLT woIdent;Gi	4.501e-06	7.033e-08
High	FVGLGVFVDTYPNEEK	FLT15851	FLT15850; FLT15851		170724_1380_AlDoerr_N33a_t0_212min_Mann_3uL_a.raw	48614	MS Amanda 2.0 (A5)	Unambiguous	1	0	907.455	1813.9	1813.9	0.87	0.00079	HCD (High Energy Collision Dissociation)	MS2	11.5864	60	97.4821	359.92	FALSE	FLT woIdent;Gi	4.501e-06	1.355e-08
High	NAIAITNISSSDAPLQPLVSSPSLPAAVDKNK	FLT15823	FLT15823		170724_1380_AlDoerr_N33a_t0_212min_Mann_3uL_a.raw	48610	MS Amanda 2.0 (A5)	Unambiguous	0.9111	0	1073.58	3218.74	3218.73	2.98	0.0032	HCD (High Energy Collision Dissociation)	MS2	0	60	97.473	423.76	FALSE	FLT woIdent;Gi	4.501e-06	6.132e-11
High	GFGFVTFSSMAEVDAAMAARPHSIDGR	FLT11680	FLT11682; FLT11681 FLT11678; FLT11680; FLT11679; FLT11677		170724_1380_AlDoerr_N33a_t0_212min_Mann_3uL_a.raw	48571	MS Amanda 2.0 (A5)	Unambiguous	0.8498	0	707.589	2827.33	2827.33	1.37	0.00097	HCD (High Energy Collision Dissociation)	MS2	18.3943	60	97.4045	402.2	FALSE	FLT woIdent;Gi	4.501e-06	2.137e-08
High	ALQDILDFTGPPAFPKK	FLT16647	FLT16647; FLT16646		170724_1380_AlDoerr_N33a_t0_212min_Mann_3uL_a.raw	48569	MS Amanda 2.0 (A5)	Unambiguous	0.7638	0	620.009	1858.01	1858.01	0.49	0.0003	HCD (High Energy Collision Dissociation)	MS2	30.6664	60	97.4015	222.23	FALSE	FLT woIdent	4.501e-06	1.901e-05
High	HFIPADYLESTEEFIR	FLT3691	FLT3691; FLT3690		170724_1380_AlDoerr_N33a_t0_212min_Mann_3uL_a.raw	48476	MS Amanda 2.0 (A5)	Unambiguous	1	0	983.985	1966.96	1966.95	4.65	0.00458	HCD (High Energy Collision Dissociation)	MS2	0	60	97.2329	296.09	FALSE	FLT woIdent	4.501e-06	1.096e-07
High	LTLSDFLIKPIQR	FLT2098	FLT2097; FLT2099; FLT2098		170724_1380_AlDoerr_N33a_t0_212min_Mann_3uL_a.raw	47540	MS Amanda 2.0 (A5)	Unambiguous	0.9405	0	515.312	1543.92	1543.92	0.31	0.00016	HCD (High Energy Collision Dissociation)	MS2	0	60	95.5483	256.96	FALSE	FLT woIdent	4.501e-06	4.035e-06
High	SPVVMVDEILSSSPPK	FLT13003	FLT13003		170724_1380_AlDoerr_N33a_t0_212min_Mann_3uL_a.raw	48241	MS Amanda 2.0 (A5)	Unambiguous	0.888	0	842.944	1684.88	1684.88	-0.79	-0.00066	HCD (High Energy Collision Dissociation)	MS2	0	60	96.8084	396.3	FALSE	FLT woIdent;Gi	4.501e-06	6.382e-09
High	LcDDILDSYFR	FLT9003	FLT9003; FLT9004	C2(Carbamidomethyl)	170724_1380_AlDoerr_N33a_t0_212min_Mann_3uL_a.raw	48140	MS Amanda 2.0 (A5)	Unambiguous	0.805	0	708.829	1416.65	1416.65	3.11	0.00221	HCD (High Energy Collision Dissociation)	MS2	64.5063	60	96.6273	246.04	FALSE	FLT woIdent;Gi	4.501e-06	5.007e-06
High	YGALVIcQTPEQITNLEEVGR	FLT14430 FLT14431	FLT14429; FLT14430 FLT14431	C7(Carbamidomethyl)	170724_1380_AlDoerr_N33a_t0_212min_Mann_3uL_a.raw	48102	MS Amanda 2.0 (A5)	Unambiguous	0.7975	0	1195.61	2390.21	2390.2	3.34	0.00399	HCD (High Energy Collision Dissociation)	MS2	0	60	96.5572	470.08	FALSE	FLT woIdent;Gi	4.501e-06	1.129e-11
High	IADFQDVLKEPSIVLEK	FLT10667 FLT10668	FLT10667 FLT10668		170724_1380_AlDoerr_N33a_t0_212min_Mann_3uL_a.raw	48079	MS Amanda 2.0 (A5)	Unambiguous	0.8074	0	648.697	1944.08	1944.07	3.39	0.0022	HCD (High Energy Collision Dissociation)	MS2	24.3571	60	96.516	350.74	FALSE	FLT woIdent;Gi	4.501e-06	6.904e-07
High	LRAPGALLAAAGLSESATEIVER	FLT3150	FLT3150		170724_1380_AlDoerr_N33a_t0_212min_Mann_3uL_a.raw	47965	MS Amanda 2.0 (A5)	Unambiguous	0.9333	0	765.762	2295.27	2295.27	2.19	0.00167	HCD (High Energy Collision Dissociation)	MS2	59.7902	60	96.3128	498.01	FALSE	FLT woIdent	4.501e-06	1.283e-10
High	FYAYNPLAGGLLTGK	FLT12285	FLT12285		170724_1380_AlDoerr_N33a_t0_212min_Mann_3uL_a.raw	47866	MS Amanda 2.0 (A5)	Unambiguous	0.8961	0	792.927	1584.85	1584.84	2.95	0.00234	HCD (High Energy Collision Dissociation)	MS2	19.5578	60	96.1348	312.41	FALSE	FLT woIdent	4.501e-06	1.956e-07
High	EFWVNMPNLMTHLK	FLT11854	FLT11854		170724_1380_AlDoerr_N33a_t0_212min_Mann_3uL_a.raw	47767	MS Amanda 2.0 (A5)	Unambiguous	0.7799	0	587.295	1759.87	1759.87	2.59	0.00152	HCD (High Energy Collision Dissociation)	MS2	9.83837	60	95.9568	232.44	FALSE	FLT woIdent	4.501e-06	9.66e-06
High	LASALDLPLLR	FLT14596	FLT14596		170724_1380_AlDoerr_N33a_t0_212min_Mann_3uL_a.raw	48197	MS Amanda 2.0 (A5)	Unambiguous	0.8676	0	591.367	1181.73	1181.73	1.78	0.00105	HCD (High Energy Collision Dissociation)	MS2	34.6853	60	96.7292	271.56	FALSE	FLT woIdent;Gi	4.501e-06	1.448e-05
High	SRDVEVLEGKPIYVDcFGNLVPLTK	FLT9032	FLT9032	C16(Carbamidomethyl)	170724_1380_AlDoerr_N33a_t0_212min_Mann_3uL_a.raw	45851	MS Amanda 2.0 (A5)	Unambiguous	0.914	0	950.173	2848.5	2848.49	4.7	0.00446	HCD (High Energy Collision Dissociation)	MS2	14.7033	60	92.5173	516.77	FALSE	FLT woIdent	4.501e-06	1.345e-13
High	SRDVEVLEGKPIYVDcFGNLVPLTK	FLT9032	FLT9032	C16(Carbamidomethyl)	170724_1380_AlDoerr_N33a_t0_212min_Mann_3uL_a.raw	45824	MS Amanda 2.0 (A5)	Unambiguous	0.8959	0	712.881	2848.5	2848.49	3.52	0.00251	HCD (High Energy Collision Dissociation)	MS2	12.0443	60	92.467	410.71	FALSE	FLT woIdent	4.501e-06	2.923e-08
High	RQPDSYFSVLNAFLDRK	FLT15648	FLT15646; FLT15648; FLT15647; FLT15649		170724_1380_AlDoerr_N33a_t0_212min_Mann_3uL_a.raw	45561	MS Amanda 2.0 (A5)	Unambiguous	0.7269	0	686.027	2056.07	2056.06	2.33	0.00159	HCD (High Energy Collision Dissociation)	MS2	15.7143	60	91.996	322.51	FALSE	FLT woIdent;Gi	4.501e-06	1.44e-06
High	YHIEVNRVPAGNWVLIEGVDQPIVK	FLT1345	FLT1347; FLT1345; FLT1346		170724_1380_AlDoerr_N33a_t0_212min_Mann_3uL_a.raw	43927	MS Amanda 2.0 (A5)	Unambiguous	0.9243	0	712.141	2845.54	2845.54	2.61	0.00186	HCD (High Energy Collision Dissociation)	MS2	26.5528	60	89.0553	435.81	FALSE	FLT woIdent;Gi	4.501e-06	7.851e-10
High	FRPSIAYFPQIVSVAAR	FLT6244	FLT6244; FLT6245; FLT6243		170724_1380_AlDoerr_N33a_t0_212min_Mann_3uL_a.raw	43868	MS Amanda 2.0 (A5)	Unambiguous	1	0	641.361	1922.07	1922.06	2.19	0.0014	HCD (High Energy Collision Dissociation)	MS2	34.8286	60	88.9519	271.14	FALSE	FLT woIdent;Gi	4.501e-06	2.491e-06
High	IVScGNAIIAEVLR	FLT14596	FLT14596	C4(Carbamidomethyl)	170724_1380_AlDoerr_N33a_t0_212min_Mann_3uL_a.raw	43766	MS Amanda 2.0 (A5)	Unambiguous	0.7948	0	757.923	1514.84	1514.84	1.25	0.00095	HCD (High Energy Collision Dissociation)	MS2	50.6189	60	88.7695	263.03	FALSE	FLT woIdent;Gi	4.501e-06	7.568e-07
High	LLTQYVLSLAK	FLT1834	FLT1836; FLT1833; FLT1835; FLT1834; FLT1832		170724_1380_AlDoerr_N33a_t0_212min_Mann_3uL_a.raw	43751	MS Amanda 2.0 (A5)	Unambiguous	1	0	624.883	1248.76	1248.76	2.5	0.00156	HCD (High Energy Collision Dissociation)	MS2	11.046	60	88.7413	275.84	FALSE	FLT woIdent;Gi	4.501e-06	9.197e-06
High	VNLFPGLSPSALK	FLT10559	FLT10559		170724_1380_AlDoerr_N33a_t0_212min_Mann_3uL_a.raw	43671	MS Amanda 2.0 (A5)	Unambiguous	1	0	671.892	1342.78	1342.77	2.7	0.00181	HCD (High Energy Collision Dissociation)	MS2	33.2131	60	88.5991	238.57	FALSE	FLT woIdent	4.501e-06	1.571e-06
High	SSAYESLMEIVK	FLT1192	FLT1192		170724_1380_AlDoerr_N33a_t0_212min_Mann_3uL_a.raw	43593	MS Amanda 2.0 (A5)	Unambiguous	0.8665	0	678.842	1356.68	1356.67	3.25	0.0022	HCD (High Energy Collision Dissociation)	MS2	50.8979	42.275	88.4594	220.29	FALSE	FLT woIdent	4.501e-06	6.217e-05
High	LAVNNIAGIEEVNMIK	FLT11914	FLT11914		170724_1380_AlDoerr_N33a_t0_212min_Mann_3uL_a.raw	43951	MS Amanda 2.0 (A5)	Unambiguous	1	0	864.475	1727.94	1727.94	3.77	0.00326	HCD (High Energy Collision Dissociation)	MS2	18.1804	60	89.0979	375.89	FALSE	FLT woIdent;Gi	4.501e-06	5.972e-09
High	ASLNPNDLGPLPPGWEER	FLT7131 FLT7129 FLT7125 FLT7128 FLT7130 FLT7127 FLT7126	FLT7124; FLT7131 FLT7129 FLT7125 FLT7128 FLT7130 FLT7127 FLT7126		170724_1380_AlDoerr_N33a_t0_212min_Mann_3uL_a.raw	43591	MS Amanda 2.0 (A5)	Unambiguous	0.8453	0	981.492	1961.98	1961.97	2.88	0.00283	HCD (High Energy Collision Dissociation)	MS2	0	60	88.4566	424.7	FALSE	FLT woIdent	4.501e-06	3.912e-10
High	RLLGLPQPVEMGGLDEGEGLPSK	FLT1627	FLT1628; FLT1629; FLT1627; FLT1623; FLT1625 FLT1624; FLT1626		170724_1380_AlDoerr_N33a_t0_212min_Mann_3uL_a.raw	43475	MS Amanda 2.0 (A5)	Unambiguous	0.9049	0	798.093	2392.26	2392.25	4.28	0.00342	HCD (High Energy Collision Dissociation)	MS2	18.6087	60	88.248	387.73	FALSE	FLT woIdent;Gi	4.501e-06	2.992e-08
High	ALQMILSQPVTYEAYREcTVETAVHASGWNK	FLT11126	FLT11126	C18(Carbamidomethyl)	170724_1380_AlDoerr_N33a_t0_212min_Mann_3uL_a.raw	43400	MS Amanda 2.0 (A5)	Unambiguous	0.8551	0	1184.91	3552.72	3552.72	-2.04	-0.00242	HCD (High Energy Collision Dissociation)	MS2	0	60	88.1134	354.81	FALSE	FLT woIdent;Gi	4.501e-06	1.847e-08
High	RcFIEEIPDETMVIGNYR	FLT4976	FLT4976; FLT4975	C2(Carbamidomethyl)	170724_1380_AlDoerr_N33a_t0_212min_Mann_3uL_a.raw	43353	MS Amanda 2.0 (A5)	Unambiguous	0.792	0	748.027	2242.07	2242.06	1.46	0.00109	HCD (High Energy Collision Dissociation)	MS2	39.7997	60	88.03	388.26	FALSE	FLT woIdent;Gi	4.501e-06	2.089e-08
High	EScLEAYTGIVQGLK	FLT1192	FLT1192	C3(Carbamidomethyl)	170724_1380_AlDoerr_N33a_t0_212min_Mann_3uL_a.raw	43331	MS Amanda 2.0 (A5)	Unambiguous	0.7824	0	834.42	1667.83	1667.83	1.51	0.00126	HCD (High Energy Collision Dissociation)	MS2	32.483	60	87.9907	237.16	FALSE	FLT woIdent	4.501e-06	9e-06
High	ILSFIPPDGNFR	FLT6018	FLT6018		170724_1380_AlDoerr_N33a_t0_212min_Mann_3uL_a.raw	43182	MS Amanda 2.0 (A5)	Unambiguous	0.801	0	688.373	1375.74	1375.74	2.04	0.0014	HCD (High Energy Collision Dissociation)	MS2	29.1556	60	87.7221	267.41	FALSE	FLT woIdent	4.501e-06	1.005e-05
High	YMSPMEAQEFGILDK	FLT15624	FLT15624; FLT15623; FLT15625		170724_1380_AlDoerr_N33a_t0_212min_Mann_3uL_a.raw	43155	MS Amanda 2.0 (A5)	Unambiguous	0.7367	0	879.91	1758.81	1758.81	2.4	0.00211	HCD (High Energy Collision Dissociation)	MS2	10.4322	60	87.6719	322.42	FALSE	FLT woIdent	4.501e-06	1.386e-07
High	DTVDFLNYTVK	FLT11235	FLT11235		170724_1380_AlDoerr_N33a_t0_212min_Mann_3uL_a.raw	43477	MS Amanda 2.0 (A5)	Unambiguous	0.7034	0	657.833	1314.66	1314.66	1.6	0.00105	HCD (High Energy Collision Dissociation)	MS2	52.2521	60	88.2511	210.19	FALSE	FLT woIdent;Gi	4.501e-06	2.339e-05
High	VMTIPYQPMPASSPVIcAGGQDR	FLT10895	FLT10895	C17(Carbamidomethyl)	170724_1380_AlDoerr_N33a_t0_212min_Mann_3uL_a.raw	43977	MS Amanda 2.0 (A5)	Unambiguous	1	0	1238.1	2475.19	2475.18	2.87	0.00355	HCD (High Energy Collision Dissociation)	MS2	0	60	89.1463	415.93	FALSE	FLT woIdent;Gi	4.501e-06	2.044e-09
High	RISAEGVDIVLDcLcGDNTGK	FLT7707	FLT7707	C13(Carbamidomethyl); C15(Carbamidomethyl)	170724_1380_AlDoerr_N33a_t0_212min_Mann_3uL_a.raw	43992	MS Amanda 2.0 (A5)	Unambiguous	0.5481	0	764.705	2292.1	2292.1	1.47	0.00112	HCD (High Energy Collision Dissociation)	MS2	3.24087	60	89.172	462.39	FALSE	FLT woIdent	4.501e-06	1.313e-08
High	LLSYHVSAQNLVAIPVYVK	FLT6018	FLT6018		170724_1380_AlDoerr_N33a_t0_212min_Mann_3uL_a.raw	44027	MS Amanda 2.0 (A5)	Unambiguous	0.8906	0	705.407	2114.21	2114.2	2.28	0.00161	HCD (High Energy Collision Dissociation)	MS2	28.3496	60	89.2341	268.16	FALSE	FLT woIdent	4.501e-06	2.931e-05
High	IQPGNPSFTDLELSLK	FLT4942	FLT4942		170724_1380_AlDoerr_N33a_t0_212min_Mann_3uL_a.raw	45556	MS Amanda 2.0 (A5)	Unambiguous	0.7166	0	879.97	1758.93	1758.93	2.67	0.00235	HCD (High Energy Collision Dissociation)	MS2	0	60	91.9885	325.76	FALSE	FLT woIdent	4.501e-06	2.845e-07
High	GWWYAHFDGPWIAR	FLT15575	FLT15575		170724_1380_AlDoerr_N33a_t0_212min_Mann_3uL_a.raw	45453	MS Amanda 2.0 (A5)	Unambiguous	0.7269	0	587.95	1761.83	1761.83	3.36	0.00197	HCD (High Energy Collision Dissociation)	MS2	44.4776	60	91.8059	193.2	FALSE	FLT woIdent	4.501e-06	3.724e-05
High	QITLNDMESVDSEYYNSLK	FLT7131 FLT7129 FLT7125 FLT7128 FLT7130 FLT7127 FLT7126	FLT7124; FLT7131 FLT7129 FLT7125 FLT7128 FLT7130 FLT7127 FLT7126; FLT7132		170724_1380_AlDoerr_N33a_t0_212min_Mann_3uL_a.raw	45426	MS Amanda 2.0 (A5)	Unambiguous	0.9119	0	1125.02	2249.04	2249.03	4.8	0.0054	HCD (High Energy Collision Dissociation)	MS2	0	60	91.7557	376.25	FALSE	FLT woIdent	4.501e-06	4.211e-09
High	SEVILFIMSK	FLT13225	FLT13225		170724_1380_AlDoerr_N33a_t0_212min_Mann_3uL_a.raw	45399	MS Amanda 2.0 (A5)	Unambiguous	0.7436	0	583.831	1166.65	1166.65	4.09	0.00239	HCD (High Energy Collision Dissociation)	MS2	23.7295	60	91.7087	260.29	FALSE	FLT woIdent	4.501e-06	9.397e-06
High	VIIEGGGALAALQAMK	FLT5736	FLT5736		170724_1380_AlDoerr_N33a_t0_212min_Mann_3uL_a.raw	45162	MS Amanda 2.0 (A5)	Unambiguous	0.7815	0	771.441	1541.87	1541.87	1.2	0.00093	HCD (High Energy Collision Dissociation)	MS2	43.3937	60	91.2809	299.1	FALSE	FLT woIdent	4.501e-06	2.463e-08
High	GYYFGTSSITGDLSDNHDVISLK	FLT15851	FLT15850; FLT15851		170724_1380_AlDoerr_N33a_t0_212min_Mann_3uL_a.raw	44915	MS Amanda 2.0 (A5)	Unambiguous	0.8496	0	830.402	2489.19	2489.18	3.63	0.00301	HCD (High Energy Collision Dissociation)	MS2	12.7583	60	90.8275	327.06	FALSE	FLT woIdent;Gi	4.501e-06	5.181e-08
High	IYADTFGDINYQEFAK	FLT1345	FLT1345; FLT1346		170724_1380_AlDoerr_N33a_t0_212min_Mann_3uL_a.raw	44857	MS Amanda 2.0 (A5)	Unambiguous	0.7672	0	947.95	1894.89	1894.89	3.49	0.00331	HCD (High Energy Collision Dissociation)	MS2	11.3954	60	90.725	349.32	FALSE	FLT woIdent;Gi	4.501e-06	1.002e-08
High	FHLLVANRDFIDSVLVR	FLT655	FLT655; FLT656; FLT654; FLT651; FLT652		170724_1380_AlDoerr_N33a_t0_212min_Mann_3uL_a.raw	44811	MS Amanda 2.0 (A5)	Unambiguous	0.6972	0	672.048	2014.13	2014.12	2.67	0.00179	HCD (High Energy Collision Dissociation)	MS2	31.9807	60	90.6432	286.74	FALSE	FLT woIdent;Gi	4.501e-06	2.352e-07
High	TVLEHYALEDDPLEAFK	FLT7064 FLT7063	FLT7064 FLT7063		170724_1380_AlDoerr_N33a_t0_212min_Mann_3uL_a.raw	44744	MS Amanda 2.0 (A5)	Unambiguous	0.7388	0	664	1989.99	1989.98	3	0.00199	HCD (High Energy Collision Dissociation)	MS2	34.3822	60	90.5249	344.73	FALSE	FLT woIdent;Gi	4.501e-06	1.799e-08
High	GVTIPYRPKPSSSPVIFAGGQAYTIQGQYAIPQPDLTK	FLT14101	FLT14101; FLT14099; FLT14102 FLT14100 FLT14106		170724_1380_AlDoerr_N33a_t0_212min_Mann_3uL_a.raw	44471	MS Amanda 2.0 (A5)	Unambiguous	0.9239	0	1012.29	4046.14	4046.14	0.18	0.00018	HCD (High Energy Collision Dissociation)	MS2	9.97785	60	90.0324	359.72	FALSE	FLT woIdent;Gi	4.501e-06	2.925e-08
High	QGIFPITYVDVLKRPLVK	FLT3691	FLT3691; FLT3690		170724_1380_AlDoerr_N33a_t0_212min_Mann_3uL_a.raw	44432	MS Amanda 2.0 (A5)	Unambiguous	0.8817	0	522.317	2086.25	2086.24	2.59	0.00135	HCD (High Energy Collision Dissociation)	MS2	11.6462	60	89.9643	253.16	FALSE	FLT woIdent	4.501e-06	1.672e-05
High	GLLPQLLGVAPEK	FLT11397	FLT11397		170724_1380_AlDoerr_N33a_t0_212min_Mann_3uL_a.raw	44365	MS Amanda 2.0 (A5)	Unambiguous	0.8108	0	667.908	1334.81	1334.8	3.23	0.00215	HCD (High Energy Collision Dissociation)	MS2	46.9444	60	89.8412	229.97	FALSE	FLT woIdent;Gi	4.501e-06	1.615e-05
High	AELGLESPKPVESFASMLR	FLT9407	FLT9407		170724_1380_AlDoerr_N33a_t0_212min_Mann_3uL_a.raw	44334	MS Amanda 2.0 (A5)	Unambiguous	1	0	687.695	2061.07	2061.07	0.78	0.00053	HCD (High Energy Collision Dissociation)	MS2	38.4985	60	89.785	346.6	FALSE	FLT woIdent;Gi	4.501e-06	4.899e-09
High	LLSYHVSAQNLVAIPVYVK	FLT6018	FLT6018		170724_1380_AlDoerr_N33a_t0_212min_Mann_3uL_a.raw	44094	MS Amanda 2.0 (A5)	Unambiguous	0.9225	0	1057.61	2114.21	2114.2	4.57	0.00483	HCD (High Energy Collision Dissociation)	MS2	0	60	89.354	401.98	FALSE	FLT woIdent	4.501e-06	1.026e-07
High	LTDAFLLLR	FLT10126	FLT10127; FLT10125; FLT10126		170724_1380_AlDoerr_N33a_t0_212min_Mann_3uL_a.raw	44034	MS Amanda 2.0 (A5)	Unambiguous	0.6487	0	531.324	1061.64	1061.64	4.32	0.00229	HCD (High Energy Collision Dissociation)	MS2	7.31719	60	89.2478	229.32	FALSE	FLT woIdent;Gi	4.501e-06	4.04e-05
High	LQVVPVESADLGIGDLIPVDVNHLNIcKPK	FLT4734	FLT4735; FLT4733 FLT4732; FLT4734; FLT4731; FLT4736	C27(Carbamidomethyl)	170724_1380_AlDoerr_N33a_t0_212min_Mann_3uL_a.raw	58645	MS Amanda 2.0 (A5)	Unambiguous	0.864	0	813.949	3252.77	3252.77	2.61	0.00212	HCD (High Energy Collision Dissociation)	MS2	28.38	60	115.564	341.85	FALSE	FLT woIdent;Gi	4.501e-06	6.326e-08
High	QAIGWNINIPALLQEK	FLT6425 FLT6424	FLT6425 FLT6424		170724_1380_AlDoerr_N33a_t0_212min_Mann_3uL_a.raw	58551	MS Amanda 2.0 (A5)	Unambiguous	0.8757	0	904.511	1808.01	1808.01	4.06	0.00367	HCD (High Energy Collision Dissociation)	MS2	45.6826	60	115.393	287.76	FALSE	FLT woIdent	4.501e-06	2.576e-07
High	TVQLSVTSQVQELQNLLR	FLT5111	FLT5111; FLT5113		170724_1380_AlDoerr_N33a_t0_212min_Mann_3uL_a.raw	58487	MS Amanda 2.0 (A5)	Unambiguous	0.8827	0	1028.58	2056.15	2056.14	4.51	0.00464	HCD (High Energy Collision Dissociation)	MS2	0	60	115.277	418.4	FALSE	FLT woIdent	4.501e-06	9.886e-11
High	FYLLSMFPYPSGK	FLT14977 FLT14976	FLT14975; FLT14977 FLT14976		170724_1380_AlDoerr_N33a_t0_212min_Mann_3uL_a.raw	58474	MS Amanda 2.0 (A5)	Unambiguous	0.8316	0	775.395	1549.78	1549.78	3.92	0.00304	HCD (High Energy Collision Dissociation)	MS2	32.3118	60	115.254	280.84	FALSE	FLT woIdent;Gi	4.501e-06	4.111e-07
High	DSPLLLQQISAMR	FLT10842	FLT10842; FLT10844		170724_1380_AlDoerr_N33a_t0_212min_Mann_3uL_a.raw	49826	MS Amanda 2.0 (A5)	Unambiguous	0.8471	0	736.402	1471.8	1471.79	1.84	0.00135	HCD (High Energy Collision Dissociation)	MS2	30.7807	60	99.6594	322.81	FALSE	FLT woIdent;Gi	4.501e-06	2.283e-07
High	ISSLDQLVEGESYVcGSIEPFKK	FLT8451	FLT8451; FLT8450	C15(Carbamidomethyl)	170724_1380_AlDoerr_N33a_t0_212min_Mann_3uL_a.raw	49732	MS Amanda 2.0 (A5)	Unambiguous	0.8089	0	862.433	2585.28	2585.28	1.43	0.00123	HCD (High Energy Collision Dissociation)	MS2	49.9868	60	99.4893	272.02	FALSE	FLT woIdent;Gi	4.501e-06	9.572e-08
High	QIcLVMLETLSQSPQGR	FLT10895	FLT10895	C3(Carbamidomethyl)	170724_1380_AlDoerr_N33a_t0_212min_Mann_3uL_a.raw	49694	MS Amanda 2.0 (A5)	Unambiguous	1	0	980.508	1960.01	1960	4.75	0.00465	HCD (High Energy Collision Dissociation)	MS2	19.4251	60	99.4222	403.67	FALSE	FLT woIdent;Gi	4.501e-06	1.495e-09
High	SLPVYIFSGAPLAR	FLT16401	FLT16401		170724_1380_AlDoerr_N33a_t0_212min_Mann_3uL_a.raw	49586	MS Amanda 2.0 (A5)	Unambiguous	1	0	745.923	1490.84	1490.84	1.98	0.00147	HCD (High Energy Collision Dissociation)	MS2	48.7309	60	99.2277	289.92	FALSE	FLT woIdent	4.501e-06	1.356e-06
High	VEESGEHVILGTGELYLDcVMHDLRK	FLT1345	FLT1347; FLT1345; FLT1346	C19(Carbamidomethyl)	170724_1380_AlDoerr_N33a_t0_212min_Mann_3uL_a.raw	49511	MS Amanda 2.0 (A5)	Unambiguous	0.8449	0	750.621	2999.46	2999.46	0.57	0.00042	HCD (High Energy Collision Dissociation)	MS2	51.6807	60	99.0923	286.06	FALSE	FLT woIdent;Gi	4.501e-06	6.224e-08
High	GFGFVTFSSMAEVDAAMAARPHSIDGR	FLT11680	FLT11682; FLT11681 FLT11678; FLT11680; FLT11679; FLT11677		170724_1380_AlDoerr_N33a_t0_212min_Mann_3uL_a.raw	49481	MS Amanda 2.0 (A5)	Unambiguous	0.8643	0	707.589	2827.34	2827.33	2.32	0.00164	HCD (High Energy Collision Dissociation)	MS2	23.1019	60	99.0407	299.26	FALSE	FLT woIdent;Gi	4.501e-06	3.431e-06
High	WMTPENIQEMYSAIK	FLT14797	FLT14796; FLT14797; FLT14795; FLT14798		170724_1380_AlDoerr_N33a_t0_212min_Mann_3uL_a.raw	49850	MS Amanda 2.0 (A5)	Unambiguous	0.8406	0	920.935	1840.86	1840.86	1.5	0.00138	HCD (High Energy Collision Dissociation)	MS2	24.0591	60	99.7019	244.35	FALSE	FLT woIdent;Gi	4.501e-06	2.603e-05
High	EQFTVFLSHLLK	FLT7724	FLT7724		170724_1380_AlDoerr_N33a_t0_212min_Mann_3uL_a.raw	49474	MS Amanda 2.0 (A5)	Unambiguous	0.6509	0	731.409	1461.81	1461.81	0.39	0.00028	HCD (High Energy Collision Dissociation)	MS2	43.1847	60	99.027	217.53	FALSE	FLT woIdent	4.501e-06	8.115e-06
High	LEPIWNEVGLEMK	FLT7265	FLT7265		170724_1380_AlDoerr_N33a_t0_212min_Mann_3uL_a.raw	49354	MS Amanda 2.0 (A5)	Unambiguous	0.7946	0	779.403	1557.8	1557.8	0.71	0.00055	HCD (High Energy Collision Dissociation)	MS2	15.7271	60	98.8115	303.71	FALSE	FLT woIdent	4.501e-06	2.046e-06
High	ALLDTLQLGPDALTVHLTHEVTK	FLT3292 FLT3294; FLT3293	FLT3292 FLT3294; FLT3293		170724_1380_AlDoerr_N33a_t0_212min_Mann_3uL_a.raw	49352	MS Amanda 2.0 (A5)	Unambiguous	0.717	0	622.099	2485.37	2485.37	3.16	0.00196	HCD (High Energy Collision Dissociation)	MS2	0.682195	60	98.8085	496.65	FALSE	FLT woIdent;Gi	4.501e-06	8.381e-11
High	RLYVGNIPFGITEEAMMDFFNAQMR	FLT6219	FLT6219		170724_1380_AlDoerr_N33a_t0_212min_Mann_3uL_a.raw	71568	MS Amanda 2.0 (A5)	Unambiguous	0.9304	0	984.143	2950.42	2950.4	3.69	0.00363	HCD (High Energy Collision Dissociation)	MS2	3.48156	60	139.215	484.86	FALSE	FLT woIdent	4.501e-06	2.586e-11
High	VWAEPcLIEAAKEEYNGVIEEFLATGEK	FLT4073	FLT4073	C6(Carbamidomethyl)	170724_1380_AlDoerr_N33a_t0_212min_Mann_3uL_a.raw	71529	MS Amanda 2.0 (A5)	Unambiguous	0.9284	0	1065.86	3195.55	3195.56	-0.78	-0.00084	HCD (High Energy Collision Dissociation)	MS2	16.508	60	139.129	367.28	FALSE	FLT woIdent	4.501e-06	4.211e-08
High	VWAEPcLIEAAKEEYNGVIEEFLATGEK	FLT4073	FLT4073	C6(Carbamidomethyl)	170724_1380_AlDoerr_N33a_t0_212min_Mann_3uL_a.raw	71508	MS Amanda 2.0 (A5)	Unambiguous	0.8704	0	1065.86	3195.56	3195.56	2.42	0.00258	HCD (High Energy Collision Dissociation)	MS2	20.3024	60	139.091	237.85	FALSE	FLT woIdent	4.501e-06	1.783e-05
High	RMQEQDEDATLTQLATAWVNLAMGGEK	FLT5726	FLT5726		170724_1380_AlDoerr_N33a_t0_212min_Mann_3uL_a.raw	71393	MS Amanda 2.0 (A5)	Unambiguous	0.9382	0	1002.82	3006.44	3006.43	3.59	0.0036	HCD (High Energy Collision Dissociation)	MS2	44.5511	60	138.874	344.99	FALSE	FLT woIdent	4.501e-06	1.274e-09
High	VLLVLELQGLQK	FLT3292 FLT3294; FLT3293	FLT3292 FLT3294; FLT3293		170724_1380_AlDoerr_N33a_t0_212min_Mann_3uL_a.raw	49397	MS Amanda 2.0 (A5)	Unambiguous	0.7706	0	676.93	1352.85	1352.85	1.59	0.00108	HCD (High Energy Collision Dissociation)	MS2	12.3099	60	98.889	271.06	FALSE	FLT woIdent;Gi	4.501e-06	5.542e-06
High	FGAQNESLLPSILVLLQR	FLT11516 FLT11517 FLT11513 FLT11515 FLT11514 FLT11512	FLT11516 FLT11517 FLT11513 FLT11515 FLT11514 FLT11512		170724_1380_AlDoerr_N33a_t0_212min_Mann_3uL_a.raw	71049	MS Amanda 2.0 (A5)	Unambiguous	0.9289	0	999.576	1998.15	1998.14	3.42	0.00342	HCD (High Energy Collision Dissociation)	MS2	23.5491	60	138.216	393.36	FALSE	FLT woIdent	4.501e-06	9.468e-10
High	LNIIIVAEGAIDK	FLT14002	FLT14002; FLT14001; FLT14000		170724_1380_AlDoerr_N33a_t0_212min_Mann_3uL_a.raw	49855	MS Amanda 2.0 (A5)	Unambiguous	0.6578	0	684.91	1368.81	1368.81	2.26	0.00155	HCD (High Energy Collision Dissociation)	MS2	18.6225	60	99.7126	330.1	FALSE	FLT woIdent;Gi	4.501e-06	2.589e-07
High	GFGFVTFSSMAEVDAAMAARPHSIDGR	FLT11680	FLT11682; FLT11681 FLT11678; FLT11680; FLT11679; FLT11677		170724_1380_AlDoerr_N33a_t0_212min_Mann_3uL_a.raw	49984	MS Amanda 2.0 (A5)	Unambiguous	0.8551	0	707.59	2827.34	2827.33	3.18	0.00225	HCD (High Energy Collision Dissociation)	MS2	25.1481	60	99.9422	323.56	FALSE	FLT woIdent;Gi	4.501e-06	4.684e-07
High	YGMTEIGMALSNPLTEAR	FLT7757 FLT7758	FLT7757 FLT7758		170724_1380_AlDoerr_N33a_t0_212min_Mann_3uL_a.raw	51381	MS Amanda 2.0 (A5)	Unambiguous	0.9061	0	977.478	1953.95	1953.94	4.43	0.00433	HCD (High Energy Collision Dissociation)	MS2	0	60	102.468	389.13	FALSE	FLT woIdent;Gi	4.501e-06	2.693e-09
High	SQSLTNAFSFSESSFFR	FLT11048 FLT11047	FLT11048 FLT11047		170724_1380_AlDoerr_N33a_t0_212min_Mann_3uL_a.raw	51160	MS Amanda 2.0 (A5)	Unambiguous	1	0	971.452	1941.9	1941.9	-0.68	-0.00066	HCD (High Energy Collision Dissociation)	MS2	25.9072	60	102.071	409.12	FALSE	FLT woIdent	4.501e-06	1.578e-10
High	TLTSGSLVLLTLDAR	FLT1834	FLT1833; FLT1835; FLT1834; FLT1832		170724_1380_AlDoerr_N33a_t0_212min_Mann_3uL_a.raw	51080	MS Amanda 2.0 (A5)	Unambiguous	0.8046	0	780.456	1559.91	1559.9	3.3	0.00257	HCD (High Energy Collision Dissociation)	MS2	29.673	60	101.928	361.65	FALSE	FLT woIdent;Gi	4.501e-06	1.334e-08
High	SNGWILPTVYQGMYNATTR	FLT12285	FLT12285		170724_1380_AlDoerr_N33a_t0_212min_Mann_3uL_a.raw	51008	MS Amanda 2.0 (A5)	Unambiguous	0.8927	0	1086.54	2172.06	2172.05	3.93	0.00427	HCD (High Energy Collision Dissociation)	MS2	0	60	101.798	400.83	FALSE	FLT woIdent	4.501e-06	2.559e-10
High	GHPEPLDLHLGMFLPTLLHQATAEQQER	FLT76	FLT76		170724_1380_AlDoerr_N33a_t0_212min_Mann_3uL_a.raw	50942	MS Amanda 2.0 (A5)	Unambiguous	0.8801	0	795.408	3178.61	3178.61	0.54	0.00043	HCD (High Energy Collision Dissociation)	MS2	19.1048	60	101.68	360.33	FALSE	FLT woIdent	4.501e-06	7.184e-09
High	GHPEPLDLHLGMFLPTLLHQATAEQQER	FLT76	FLT76		170724_1380_AlDoerr_N33a_t0_212min_Mann_3uL_a.raw	50932	MS Amanda 2.0 (A5)	Unambiguous	0.8163	0	636.531	3178.63	3178.61	4.84	0.00308	HCD (High Energy Collision Dissociation)	MS2	35.202	60	101.661	180.3	FALSE	FLT woIdent	4.501e-06	0.0001036
High	MDIVHLLETNTEPLQER	FLT9032	FLT9032		170724_1380_AlDoerr_N33a_t0_212min_Mann_3uL_a.raw	49971	MS Amanda 2.0 (A5)	Unambiguous	0.8581	0	1019.52	2038.03	2038.03	1.03	0.00105	HCD (High Energy Collision Dissociation)	MS2	0	60	99.9195	453.47	FALSE	FLT woIdent	4.501e-06	4.498e-11
High	VSQLDLFQLLDQNHDGR	FLT14797	FLT14796; FLT14797; FLT14795; FLT14798		170724_1380_AlDoerr_N33a_t0_212min_Mann_3uL_a.raw	50715	MS Amanda 2.0 (A5)	Unambiguous	0.7504	0	666.673	1998	1998	-0.05	-4e-05	HCD (High Energy Collision Dissociation)	MS2	74.09	60	101.271	230.91	FALSE	FLT woIdent;Gi	4.501e-06	1.36e-08
High	GLDLEQITSATLMK	FLT15516	FLT15516		170724_1380_AlDoerr_N33a_t0_212min_Mann_3uL_a.raw	50506	MS Amanda 2.0 (A5)	Unambiguous	0.7845	0	760.407	1519.81	1519.8	2.58	0.00196	HCD (High Energy Collision Dissociation)	MS2	15.7292	60	100.886	231.65	FALSE	FLT woIdent	4.501e-06	3.04e-05
High	RLGPGGLDPVEVYESLPEELQK	FLT15043	FLT15043; FLT15042		170724_1380_AlDoerr_N33a_t0_212min_Mann_3uL_a.raw	50401	MS Amanda 2.0 (A5)	Unambiguous	0.9093	0	809.092	2425.26	2425.26	0.26	0.00021	HCD (High Energy Collision Dissociation)	MS2	2.59542	60	100.695	465.21	FALSE	FLT woIdent	4.501e-06	4.766e-11
High	DYSLIMQTLQEER	FLT11068	FLT11066 FLT11067; FLT11068		170724_1380_AlDoerr_N33a_t0_212min_Mann_3uL_a.raw	50356	MS Amanda 2.0 (A5)	Unambiguous	0.8421	0	813.395	1625.78	1625.78	-0.73	-0.00059	HCD (High Energy Collision Dissociation)	MS2	23.8937	60	100.615	290.48	FALSE	FLT woIdent;Gi	4.501e-06	4.797e-06
High	LNIIIVAEGAIDK	FLT14002	FLT14002; FLT14001; FLT14000		170724_1380_AlDoerr_N33a_t0_212min_Mann_3uL_a.raw	50142	MS Amanda 2.0 (A5)	Unambiguous	0.6975	0	684.911	1368.82	1368.81	3.96	0.00271	HCD (High Energy Collision Dissociation)	MS2	34.2791	60	100.228	294.06	FALSE	FLT woIdent;Gi	4.501e-06	1.46e-06
High	MDEYVASLHLPSFDAHLTELTDDQAK	FLT8912	FLT8912		170724_1380_AlDoerr_N33a_t0_212min_Mann_3uL_a.raw	50125	MS Amanda 2.0 (A5)	Unambiguous	0.9173	0	982.802	2946.39	2946.38	3.14	0.00308	HCD (High Energy Collision Dissociation)	MS2	0	60	100.196	420.55	FALSE	FLT woIdent;Gi	4.501e-06	8.648e-10
High	ISSLDQLVEGESYVcGSIEPFKK	FLT8451	FLT8451; FLT8450	C15(Carbamidomethyl)	170724_1380_AlDoerr_N33a_t0_212min_Mann_3uL_a.raw	50061	MS Amanda 2.0 (A5)	Unambiguous	0.786	0	862.434	2585.29	2585.28	2.91	0.00251	HCD (High Energy Collision Dissociation)	MS2	33.9625	60	100.08	242.29	FALSE	FLT woIdent;Gi	4.501e-06	8.525e-06
High	SDEDDWSKPLPPSERLEQELFSGGNTGINFEK	FLT16229	FLT16229		170724_1380_AlDoerr_N33a_t0_212min_Mann_3uL_a.raw	50605	MS Amanda 2.0 (A5)	Unambiguous	0.7225	0	906.182	3621.7	3621.7	1.93	0.00175	HCD (High Energy Collision Dissociation)	MS2	35.1932	60	101.073	238.96	FALSE	FLT woIdent;Gi	4.501e-06	9.119e-05
High	SLEAIELGLGEAQVILALSSHLGAVESEKQK	FLT3090 FLT3089 FLT3095 FLT3093 FLT3092 FLT3094	FLT3090 FLT3089 FLT3095 FLT3093 FLT3092 FLT3094; FLT3096		170724_1380_AlDoerr_N33a_t0_212min_Mann_3uL_a.raw	70792	MS Amanda 2.0 (A5)	Unambiguous	1	0	805.696	3219.76	3219.75	4.28	0.00345	HCD (High Energy Collision Dissociation)	MS2	11.9543	60	137.709	476.03	FALSE	FLT woIdent;Gi	4.501e-06	3.852e-11
High	EVLLALLPELSIPAHQNYADWLQEVK	FLT9788	FLT9788; FLT9787; FLT9789		170724_1380_AlDoerr_N33a_t0_212min_Mann_3uL_a.raw	70770	MS Amanda 2.0 (A5)	Unambiguous	0.8337	0	997.205	2989.6	2989.6	-0.76	-0.00076	HCD (High Energy Collision Dissociation)	MS2	31.5026	60	137.67	334.65	FALSE	FLT woIdent	4.501e-06	2.512e-08
High	SVKPQILSVFGDIALAIGGEFK	FLT1192	FLT1192		170724_1380_AlDoerr_N33a_t0_212min_Mann_3uL_a.raw	70535	MS Amanda 2.0 (A5)	Unambiguous	0.907	0	763.767	2289.29	2289.29	0.86	0.00066	HCD (High Energy Collision Dissociation)	MS2	20.4601	60	137.246	311.03	FALSE	FLT woIdent	4.501e-06	8.094e-07
High	QVMcLQDFFGDDDIFIAcGPEK	FLT8451	FLT8451; FLT8450	C4(Carbamidomethyl); C18(Carbamidomethyl)	170724_1380_AlDoerr_N33a_t0_212min_Mann_3uL_a.raw	66856	MS Amanda 2.0 (A5)	Unambiguous	1	0	1303.08	2605.15	2605.14	3.25	0.00423	HCD (High Energy Collision Dissociation)	MS2	0	60	130.429	388.81	FALSE	FLT woIdent;Gi	4.501e-06	8.76e-09
High	LLVRPTSSETPSAAELVSAIEELVK	FLT9366	FLT9366		170724_1380_AlDoerr_N33a_t0_212min_Mann_3uL_a.raw	66745	MS Amanda 2.0 (A5)	Unambiguous	0.8712	0	880.49	2639.46	2639.45	2.47	0.00217	HCD (High Energy Collision Dissociation)	MS2	9.29557	60	130.229	439.6	FALSE	FLT woIdent	4.501e-06	2.013e-11
High	AAGVcLMLLSTccEDDIVPHVLPFIK	FLT1192	FLT1192	C5(Carbamidomethyl); C12(Carbamidomethyl); C13(Carbamidomethyl)	170724_1380_AlDoerr_N33a_t0_212min_Mann_3uL_a.raw	66624	MS Amanda 2.0 (A5)	Unambiguous	1	0	986.825	2958.46	2958.46	-0.13	-0.00013	HCD (High Energy Collision Dissociation)	MS2	50.1093	60	130.007	387.46	FALSE	FLT woIdent	4.501e-06	9.49e-10
High	VAEQVGIDKGDIPDLTQAPSSLMETLEQHLNTLEGK	FLT15596	FLT15596		170724_1380_AlDoerr_N33a_t0_212min_Mann_3uL_a.raw	66434	MS Amanda 2.0 (A5)	Unambiguous	0.8616	0	969.997	3876.97	3876.95	3.77	0.00366	HCD (High Energy Collision Dissociation)	MS2	1.55873	60	129.664	575.7	FALSE	FLT woIdent;Gi	4.501e-06	6.355e-14
High	VAEQVGIDKGDIPDLTQAPSSLMETLEQHLNTLEGK	FLT15596	FLT15596		170724_1380_AlDoerr_N33a_t0_212min_Mann_3uL_a.raw	66425	MS Amanda 2.0 (A5)	Unambiguous	0.852	0	1292.99	3876.96	3876.95	0.67	0.00087	HCD (High Energy Collision Dissociation)	MS2	0	60	129.647	583.76	FALSE	FLT woIdent;Gi	4.501e-06	2.184e-13
High	VLALIQAWADAFR	FLT655	FLT655; FLT656; FLT654; FLT651; FLT652		170724_1380_AlDoerr_N33a_t0_212min_Mann_3uL_a.raw	66366	MS Amanda 2.0 (A5)	Unambiguous	0.8128	0	737.418	1473.83	1473.82	4.61	0.0034	HCD (High Energy Collision Dissociation)	MS2	11.4467	60	129.542	343.55	FALSE	FLT woIdent;Gi	4.501e-06	6.709e-08
High	AFLQGGQEATDIALLLRDLETScSDIR	FLT10842	FLT10842; FLT10843	C23(Carbamidomethyl)	170724_1380_AlDoerr_N33a_t0_212min_Mann_3uL_a.raw	66937	MS Amanda 2.0 (A5)	Unambiguous	0.8222	0	998.178	2992.52	2992.5	4.88	0.00486	HCD (High Energy Collision Dissociation)	MS2	23.7696	60	130.574	252.65	FALSE	FLT woIdent;Gi	4.501e-06	2.287e-05
High	ELPEPLLTDRLYPAFMEGIALSDPAAK	FLT959	FLT959		170724_1380_AlDoerr_N33a_t0_212min_Mann_3uL_a.raw	66274	MS Amanda 2.0 (A5)	Unambiguous	1	0	986.517	2957.54	2957.53	0.87	0.00085	HCD (High Energy Collision Dissociation)	MS2	11.6576	60	129.373	195.98	FALSE	FLT woIdent	4.501e-06	1.968e-05
High	VLALIQAWADAFR	FLT655	FLT655; FLT656; FLT654; FLT651; FLT652		170724_1380_AlDoerr_N33a_t0_212min_Mann_3uL_a.raw	66057	MS Amanda 2.0 (A5)	Unambiguous	0.8173	0	737.417	1473.83	1473.82	3.94	0.00291	HCD (High Energy Collision Dissociation)	MS2	6.79543	60	128.983	283.11	FALSE	FLT woIdent;Gi	4.501e-06	1.155e-05
High	LIEVGPSGAQFLGPVIVEIPHFAALR	FLT9032	FLT9032		170724_1380_AlDoerr_N33a_t0_212min_Mann_3uL_a.raw	66040	MS Amanda 2.0 (A5)	Unambiguous	0.9237	0	910.851	2730.54	2730.53	1.93	0.00176	HCD (High Energy Collision Dissociation)	MS2	31.6614	60	128.951	327.67	FALSE	FLT woIdent	4.501e-06	5.952e-10
High	GALQYLVPILTQTLTK	FLT1192	FLT1192		170724_1380_AlDoerr_N33a_t0_212min_Mann_3uL_a.raw	65818	MS Amanda 2.0 (A5)	Unambiguous	1	0	880.025	1759.04	1759.04	3.69	0.00325	HCD (High Energy Collision Dissociation)	MS2	28.9174	60	128.55	291.64	FALSE	FLT woIdent	4.501e-06	3.492e-08
High	NVFDEAILAALEPPETQPK	FLT12256 FLT12254 FLT12255	FLT12256 FLT12254 FLT12255		170724_1380_AlDoerr_N33a_t0_212min_Mann_3uL_a.raw	65595	MS Amanda 2.0 (A5)	Unambiguous	0.9002	0	1041.54	2082.08	2082.08	2.76	0.00287	HCD (High Energy Collision Dissociation)	MS2	2.44	60	128.147	467.03	FALSE	FLT woIdent;Gi	4.501e-06	8.704e-11
High	FGLGSIAGAVGATAVYPIDLVK	FLT11397	FLT11397		170724_1380_AlDoerr_N33a_t0_212min_Mann_3uL_a.raw	65438	MS Amanda 2.0 (A5)	Unambiguous	0.7142	0	1060.1	2119.19	2119.18	3.33	0.00352	HCD (High Energy Collision Dissociation)	MS2	10.8816	60	127.862	265	FALSE	FLT woIdent;Gi	4.501e-06	4.814e-07
High	NVFDEAILAALEPPETQPK	FLT12256 FLT12254 FLT12255	FLT12256 FLT12254 FLT12255		170724_1380_AlDoerr_N33a_t0_212min_Mann_3uL_a.raw	65308	MS Amanda 2.0 (A5)	Unambiguous	0.8787	0	1041.54	2082.08	2082.08	1.23	0.00128	HCD (High Energy Collision Dissociation)	MS2	14.178	60	127.625	490.89	FALSE	FLT woIdent;Gi	4.501e-06	2.992e-11
High	VLALIQAWADAFR	FLT655	FLT655; FLT656; FLT654; FLT651; FLT652		170724_1380_AlDoerr_N33a_t0_212min_Mann_3uL_a.raw	66082	MS Amanda 2.0 (A5)	Unambiguous	0.8086	0	737.417	1473.83	1473.82	3.61	0.00266	HCD (High Energy Collision Dissociation)	MS2	9.77083	60	129.027	354.24	FALSE	FLT woIdent;Gi	4.501e-06	5.034e-08
High	EQLLPFDLSIFK	FLT6004	FLT6004; FLT6003; FLT6002		170724_1380_AlDoerr_N33a_t0_212min_Mann_3uL_a.raw	67198	MS Amanda 2.0 (A5)	Unambiguous	0.8312	0	725.403	1449.8	1449.8	0.23	0.00016	HCD (High Energy Collision Dissociation)	MS2	6.14471	60	131.047	256.66	FALSE	FLT woIdent;Gi	4.501e-06	1.721e-05
High	GLAEDIENEVVQITWNR	FLT1345	FLT1347; FLT1345; FLT1346		170724_1380_AlDoerr_N33a_t0_212min_Mann_3uL_a.raw	67264	MS Amanda 2.0 (A5)	Unambiguous	1	0	993.499	1985.99	1985.99	-1.21	-0.00121	HCD (High Energy Collision Dissociation)	MS2	30.0424	60	131.166	349.77	FALSE	FLT woIdent;Gi	4.501e-06	3.574e-08
High	YNIQGLVIIGGFEAYTGGLELMEGRK	FLT14002	FLT14002; FLT14001		170724_1380_AlDoerr_N33a_t0_212min_Mann_3uL_a.raw	67409	MS Amanda 2.0 (A5)	Unambiguous	0.8493	0	943.494	2828.47	2828.47	0.71	0.00067	HCD (High Energy Collision Dissociation)	MS2	33.2445	60	131.427	318.89	FALSE	FLT woIdent;Gi	4.501e-06	6.004e-07
High	IPFPLSLILPGR	FLT9003	FLT9003; FLT9004		170724_1380_AlDoerr_N33a_t0_212min_Mann_3uL_a.raw	70314	MS Amanda 2.0 (A5)	Unambiguous	0.9472	0	661.915	1322.82	1322.82	2.98	0.00197	HCD (High Energy Collision Dissociation)	MS2	34.1656	60	136.843	250.38	FALSE	FLT woIdent;Gi	4.501e-06	2.087e-05
High	GILSTVDTcESSFTPLVVIELAQDVKEETK	FLT14957	FLT14957	C9(Carbamidomethyl)	170724_1380_AlDoerr_N33a_t0_212min_Mann_3uL_a.raw	70313	MS Amanda 2.0 (A5)	Unambiguous	0.802	0	1103.57	3308.69	3308.68	3.09	0.0034	HCD (High Energy Collision Dissociation)	MS2	16.0794	60	136.841	283.51	FALSE	FLT woIdent	4.501e-06	3.682e-06
High	SVKPQILSVFGDIALAIGGEFK	FLT1192	FLT1192		170724_1380_AlDoerr_N33a_t0_212min_Mann_3uL_a.raw	70255	MS Amanda 2.0 (A5)	Unambiguous	0.9186	0	763.767	2289.29	2289.29	0.78	0.0006	HCD (High Energy Collision Dissociation)	MS2	22.9926	60	136.734	231.84	FALSE	FLT woIdent	4.501e-06	1.33e-05
High	DAEELATQLQMLFSK	FLT82	FLT80 FLT81; FLT82		170724_1380_AlDoerr_N33a_t0_212min_Mann_3uL_a.raw	70052	MS Amanda 2.0 (A5)	Unambiguous	0.7434	0	862.432	1723.86	1723.86	0.07	6e-05	HCD (High Energy Collision Dissociation)	MS2	56.2208	60	136.365	297.58	FALSE	FLT woIdent;Gi	4.501e-06	2.055e-06
High	QDDVLISFLPLAHMFER	FLT556	FLT563; FLT561; FLT556; FLT559		170724_1380_AlDoerr_N33a_t0_212min_Mann_3uL_a.raw	69984	MS Amanda 2.0 (A5)	Unambiguous	0.846	0	1016.03	2031.04	2031.04	3.66	0.00371	HCD (High Energy Collision Dissociation)	MS2	5.92982	60	136.24	358.07	FALSE	FLT woIdent;Gi	4.501e-06	1.088e-07
High	VADPWGGSYMMESLTNDVYEAALK	FLT15811 FLT15812 FLT15813	FLT15814; FLT15811 FLT15812 FLT15813		170724_1380_AlDoerr_N33a_t0_212min_Mann_3uL_a.raw	69801	MS Amanda 2.0 (A5)	Unambiguous	0.9595	0	1324.11	2647.21	2647.21	2.55	0.00337	HCD (High Energy Collision Dissociation)	MS2	14.6871	60	135.901	493.62	FALSE	FLT woIdent;Gi	4.501e-06	3.036e-12
High	LVSIGYPQELLNFAYDSTFPTR	FLT3786 FLT3781 FLT3787 FLT3785 FLT3783 FLT3782 FLT3784	FLT3786 FLT3781 FLT3787 FLT3785 FLT3783 FLT3782 FLT3784		170724_1380_AlDoerr_N33a_t0_212min_Mann_3uL_a.raw	69794	MS Amanda 2.0 (A5)	Unambiguous	0.8093	0	1266.15	2531.29	2531.28	3.13	0.00397	HCD (High Energy Collision Dissociation)	MS2	11.6181	60	135.887	410.77	FALSE	FLT woIdent;Gi	4.501e-06	2.07e-10
High	IPFPLSLILPGR	FLT9003	FLT9003; FLT9004		170724_1380_AlDoerr_N33a_t0_212min_Mann_3uL_a.raw	69781	MS Amanda 2.0 (A5)	Unambiguous	0.8004	0	661.915	1322.82	1322.82	2.61	0.00173	HCD (High Energy Collision Dissociation)	MS2	21.1058	60	135.864	251.21	FALSE	FLT woIdent;Gi	4.501e-06	1.66e-05
High	LAPSRQDIFQEQLAAIPEFVNLGPLFK	FLT11516 FLT11517 FLT11513 FLT11515 FLT11514 FLT11512	FLT11516 FLT11517 FLT11513 FLT11515 FLT11514 FLT11512		170724_1380_AlDoerr_N33a_t0_212min_Mann_3uL_a.raw	69414	MS Amanda 2.0 (A5)	Unambiguous	1	0	1014.55	3041.65	3041.65	1.5	0.00152	HCD (High Energy Collision Dissociation)	MS2	4.16616	60	135.176	413.13	FALSE	FLT woIdent	4.501e-06	6.569e-10
High	LAPSRQDIFQEQLAAIPEFVNLGPLFK	FLT11516 FLT11517 FLT11513 FLT11515 FLT11514 FLT11512	FLT11516 FLT11517 FLT11513 FLT11515 FLT11514 FLT11512		170724_1380_AlDoerr_N33a_t0_212min_Mann_3uL_a.raw	69379	MS Amanda 2.0 (A5)	Unambiguous	0.9005	0	1014.56	3041.65	3041.65	1.98	0.00201	HCD (High Energy Collision Dissociation)	MS2	0	60	135.113	323.02	FALSE	FLT woIdent	4.501e-06	3.659e-07
High	QDSNLIGPEGGVLSSTVVSQVQAVFPEGALTK	FLT9032	FLT9032		170724_1380_AlDoerr_N33a_t0_212min_Mann_3uL_a.raw	69348	MS Amanda 2.0 (A5)	Unambiguous	0.8216	0	1076.57	3227.69	3227.68	2.88	0.00309	HCD (High Energy Collision Dissociation)	MS2	30.7215	60	135.056	259.01	FALSE	FLT woIdent	4.501e-06	1.061e-05
High	IGSEEFEELLLMMDR	FLT16243	FLT16243		170724_1380_AlDoerr_N33a_t0_212min_Mann_3uL_a.raw	69012	MS Amanda 2.0 (A5)	Unambiguous	0.8031	0	906.432	1811.86	1811.86	0.87	0.00079	HCD (High Energy Collision Dissociation)	MS2	39.2397	60	134.41	296.92	FALSE	FLT woIdent	4.501e-06	2.14e-06
High	SLSLFHAQLAYcIVQFLEKDPSLTEPVIR	FLT13497	FLT13497	C12(Carbamidomethyl)	170724_1380_AlDoerr_N33a_t0_212min_Mann_3uL_a.raw	68510	MS Amanda 2.0 (A5)	Unambiguous	0.9365	0	844.454	3374.79	3374.78	3.38	0.00285	HCD (High Energy Collision Dissociation)	MS2	8.53387	60	133.47	401.26	FALSE	FLT woIdent;Gi	4.501e-06	1.142e-08
High	VFLYEVIPEAPFFLEcNSFTSPDPHK	FLT246	FLT246	C16(Carbamidomethyl)	170724_1380_AlDoerr_N33a_t0_212min_Mann_3uL_a.raw	68139	MS Amanda 2.0 (A5)	Unambiguous	0.907	0	1028.5	3083.48	3083.49	-1.58	-0.00162	HCD (High Energy Collision Dissociation)	MS2	15.9405	60	132.764	317.28	FALSE	FLT woIdent	4.501e-06	8.574e-08
High	LEVLTNLANETNIPTVLREFQTYIR	FLT1834	FLT1836; FLT1833; FLT1835; FLT1834		170724_1380_AlDoerr_N33a_t0_212min_Mann_3uL_a.raw	68107	MS Amanda 2.0 (A5)	Unambiguous	0.8434	0	983.203	2947.59	2947.59	1.63	0.0016	HCD (High Energy Collision Dissociation)	MS2	28.0599	60	132.706	403.69	FALSE	FLT woIdent;Gi	4.501e-06	1.129e-10
High	LFIGGLSFETTEESLR	FLT11680	FLT11682; FLT11681 FLT11678; FLT11680; FLT11679; FLT11677		170724_1380_AlDoerr_N33a_t0_212min_Mann_3uL_a.raw	51476	MS Amanda 2.0 (A5)	Unambiguous	0.7728	0	899.967	1798.93	1798.92	2.65	0.00239	HCD (High Energy Collision Dissociation)	MS2	57.426	60	102.639	331.27	FALSE	FLT woIdent;Gi	4.501e-06	1.794e-08
High	LNQEAQQYSEALASTR	FLT12733	FLT12733		160611_1207_AlDoerr_N16_t0_212min_Mann_3uL_a.raw	24474	MS Amanda 2.0 (A5)	Unambiguous	0.8753	0	904.946	1808.89	1808.88	4.47	0.00405	HCD (High Energy Collision Dissociation)	MS2	0	60	56.112	388.31	FALSE	FLT woIdent;Gi	4.501e-06	4.006e-10
High	RMPGTDAPGIPAALAFGSQVSDTLLDcRK	FLT10842	FLT10842; FLT10843	C27(Carbamidomethyl)	170724_1380_AlDoerr_N33a_t0_212min_Mann_3uL_a.raw	51511	MS Amanda 2.0 (A5)	Unambiguous	0.8937	0	761.889	3044.53	3044.53	1.6	0.00122	HCD (High Energy Collision Dissociation)	MS2	35.2146	60	102.701	428.35	FALSE	FLT woIdent;Gi	4.501e-06	5.742e-09
High	WAESVPQEAPGLSNTSLIVLHQLEDK	FLT7810	FLT7810		170724_1380_AlDoerr_N33a_t0_212min_Mann_3uL_a.raw	51616	MS Amanda 2.0 (A5)	Unambiguous	0.8092	0	954.497	2861.48	2861.47	3.1	0.00296	HCD (High Energy Collision Dissociation)	MS2	18.4452	60	102.891	228.09	FALSE	FLT woIdent;Gi	4.501e-06	2.201e-05
High	GLAEDIENEVVQITWNRK	FLT1345	FLT1347; FLT1345; FLT1346		170724_1380_AlDoerr_N33a_t0_212min_Mann_3uL_a.raw	56803	MS Amanda 2.0 (A5)	Unambiguous	1	0	705.369	2114.09	2114.09	2.72	0.00192	HCD (High Energy Collision Dissociation)	MS2	6.25059	60	112.237	346.64	FALSE	FLT woIdent;Gi	4.501e-06	1.228e-08
High	EVFEAFPETPINIDIK	FLT1087	FLT1087; FLT1088 FLT1089		170724_1380_AlDoerr_N33a_t0_212min_Mann_3uL_a.raw	56782	MS Amanda 2.0 (A5)	Unambiguous	0.7618	0	931.484	1861.96	1861.96	1.3	0.00121	HCD (High Energy Collision Dissociation)	MS2	2.75347	60	112.199	311.92	FALSE	FLT woIdent	4.501e-06	1.041e-06
High	NTWEILEHGKIPGSVNIPLDEVGEALQMNPR	FLT12591	FLT12591		170724_1380_AlDoerr_N33a_t0_212min_Mann_3uL_a.raw	56720	MS Amanda 2.0 (A5)	Unambiguous	0.9564	0	1152.92	3456.76	3456.76	-0.31	-0.00036	HCD (High Energy Collision Dissociation)	MS2	0	60	112.086	562.01	FALSE	FLT woIdent	4.501e-06	1.217e-11
High	SLDFLIELLHK	FLT10842	FLT10842; FLT10843		170724_1380_AlDoerr_N33a_t0_212min_Mann_3uL_a.raw	56647	MS Amanda 2.0 (A5)	Unambiguous	0.7886	0	664.386	1327.76	1327.76	2.11	0.0014	HCD (High Energy Collision Dissociation)	MS2	29.2923	60	111.957	274.98	FALSE	FLT woIdent;Gi	4.501e-06	4.04e-06
High	ESTLEAIGYIcQDIDPEQLQDK	FLT1192	FLT1192	C11(Carbamidomethyl)	170724_1380_AlDoerr_N33a_t0_212min_Mann_3uL_a.raw	56623	MS Amanda 2.0 (A5)	Unambiguous	1	0	1283.1	2565.2	2565.2	-2.3	-0.00295	HCD (High Energy Collision Dissociation)	MS2	0	60	111.911	466.69	FALSE	FLT woIdent	4.501e-06	8.362e-11
High	SLDFLIELLHK	FLT10842	FLT10842; FLT10843		170724_1380_AlDoerr_N33a_t0_212min_Mann_3uL_a.raw	56364	MS Amanda 2.0 (A5)	Unambiguous	0.7993	0	664.386	1327.76	1327.76	2.11	0.0014	HCD (High Energy Collision Dissociation)	MS2	22.4506	60	111.446	268.57	FALSE	FLT woIdent;Gi	4.501e-06	9.604e-06
High	IYLTADNLVLNLQDESFTRGSDSLIK	FLT11150	FLT11150		170724_1380_AlDoerr_N33a_t0_212min_Mann_3uL_a.raw	56840	MS Amanda 2.0 (A5)	Unambiguous	0.6932	0	975.845	2925.52	2925.52	-0.2	-0.00019	HCD (High Energy Collision Dissociation)	MS2	41.6289	60	112.302	275.65	FALSE	FLT woIdent	4.501e-06	3.94e-07
High	LGAGDAIAEESVDDIISTEFIHK	FLT9134	FLT9134		170724_1380_AlDoerr_N33a_t0_212min_Mann_3uL_a.raw	56244	MS Amanda 2.0 (A5)	Unambiguous	0.789	0	810.739	2430.2	2430.2	-1.01	-0.00082	HCD (High Energy Collision Dissociation)	MS2	15.727	60	111.229	309.23	FALSE	FLT woIdent	4.501e-06	2.297e-07
High	SVEELLEVELLK	FLT5111; FLT5110	FLT5111; FLT5110; FLT5113; FLT5112		170724_1380_AlDoerr_N33a_t0_212min_Mann_3uL_a.raw	56072	MS Amanda 2.0 (A5)	Unambiguous	0.3514	0	700.9	1400.79	1400.79	3.55	0.00249	HCD (High Energy Collision Dissociation)	MS2	36.4575	60	110.918	291.71	FALSE	FLT woIdent;Gi	4.501e-06	1.032e-06
High	QGIFPITYVDVLK	FLT3691	FLT3691; FLT3690		170724_1380_AlDoerr_N33a_t0_212min_Mann_3uL_a.raw	56023	MS Amanda 2.0 (A5)	Unambiguous	0.7642	0	746.926	1492.85	1492.84	3.02	0.00226	HCD (High Energy Collision Dissociation)	MS2	31.2592	60	110.832	274.94	FALSE	FLT woIdent	4.501e-06	5.739e-06
High	DLTQNTAISINFKDPQFAEDYVFK	FLT9837 FLT9836	FLT9839; FLT9841; FLT9838; FLT9842; FLT9837 FLT9836; FLT9840		170724_1380_AlDoerr_N33a_t0_212min_Mann_3uL_a.raw	55773	MS Amanda 2.0 (A5)	Unambiguous	0.8487	0	935.468	2804.39	2804.38	4.32	0.00404	HCD (High Energy Collision Dissociation)	MS2	38.1361	60	110.38	309.44	FALSE	FLT woIdent;Gi	4.501e-06	3.971e-08
High	SVDETTQAMAFDGIIFQGQSLK	FLT6219	FLT6219		170724_1380_AlDoerr_N33a_t0_212min_Mann_3uL_a.raw	55727	MS Amanda 2.0 (A5)	Unambiguous	0.8509	0	1193.59	2386.17	2386.16	4.39	0.00523	HCD (High Energy Collision Dissociation)	MS2	45.2889	60	110.298	400.03	FALSE	FLT woIdent	4.501e-06	1.258e-09
High	NYREVMLALTVLETcVK	FLT655	FLT655; FLT656; FLT654; FLT651; FLT652	C15(Carbamidomethyl)	170724_1380_AlDoerr_N33a_t0_212min_Mann_3uL_a.raw	55587	MS Amanda 2.0 (A5)	Unambiguous	1	0	680.363	2039.08	2039.07	4.63	0.00315	HCD (High Energy Collision Dissociation)	MS2	57.4853	60	110.045	299.16	FALSE	FLT woIdent;Gi	4.501e-06	1.121e-06
High	QVLPPSELLDHLFFHYEFQNQR	FLT15217	FLT15216; FLT15217; FLT15215		170724_1380_AlDoerr_N33a_t0_212min_Mann_3uL_a.raw	55556	MS Amanda 2.0 (A5)	Unambiguous	0.8101	0	690.101	2757.38	2757.38	0.78	0.00054	HCD (High Energy Collision Dissociation)	MS2	11.6449	60	109.989	263.83	FALSE	FLT woIdent	4.501e-06	1.098e-06
High	QIFFGLAPGWIVNMADKK	FLT12121	FLT12121		170724_1380_AlDoerr_N33a_t0_212min_Mann_3uL_a.raw	56240	MS Amanda 2.0 (A5)	Unambiguous	0.7479	0	679.035	2035.09	2035.08	3.26	0.00221	HCD (High Energy Collision Dissociation)	MS2	13.4875	60	111.223	285.46	FALSE	FLT woIdent;Gi	4.501e-06	1.088e-06
High	FGDILHVINASDDEWWQAR	FLT2173	FLT2173; FLT2172		170724_1380_AlDoerr_N33a_t0_212min_Mann_3uL_a.raw	55553	MS Amanda 2.0 (A5)	Unambiguous	0.8886	0	758.032	2272.08	2272.08	1.59	0.0012	HCD (High Energy Collision Dissociation)	MS2	47.3456	60	109.984	428.81	FALSE	FLT woIdent	4.501e-06	1.202e-10
High	LLSSAFDEVYPALPSDVQTAIK	FLT5019	FLT5019		170724_1380_AlDoerr_N33a_t0_212min_Mann_3uL_a.raw	57007	MS Amanda 2.0 (A5)	Unambiguous	0.8543	0	1182.62	2364.24	2364.23	3.56	0.00421	HCD (High Energy Collision Dissociation)	MS2	0	60	112.603	322.06	FALSE	FLT woIdent;Gi	4.501e-06	5.129e-08
High	QGLSLVDSFVcWETPK	FLT15937	FLT15937; FLT15938	C11(Carbamidomethyl)	170724_1380_AlDoerr_N33a_t0_212min_Mann_3uL_a.raw	57049	MS Amanda 2.0 (A5)	Unambiguous	0.6189	0	933.457	1865.91	1865.91	-1.7	-0.00159	HCD (High Energy Collision Dissociation)	MS2	54.7207	60	112.678	198.84	FALSE	FLT woIdent;Gi	4.501e-06	0.0001058
High	IWDMTPVVGcSLATGFSPH	FLT16141	FLT16140; FLT16141	C10(Carbamidomethyl)	170724_1380_AlDoerr_N33a_t0_212min_Mann_3uL_a.raw	58448	MS Amanda 2.0 (A5)	Unambiguous	0.8462	0	1037.99	2074.98	2074.97	3.28	0.0034	HCD (High Energy Collision Dissociation)	MS2	0	60	115.209	280.6	FALSE	FLT woIdent;Gi	4.501e-06	9.722e-07
High	EFQQYLPVVMGPLMK	FLT5019	FLT5019		170724_1380_AlDoerr_N33a_t0_212min_Mann_3uL_a.raw	58385	MS Amanda 2.0 (A5)	Unambiguous	0.6729	0	890.463	1779.92	1779.92	0.73	0.00065	HCD (High Energy Collision Dissociation)	MS2	5.71613	60	115.094	245.93	FALSE	FLT woIdent;Gi	4.501e-06	7.095e-07
High	SLPWLFTFNVK	FLT2756; FLT2755 FLT2753 FLT2752 FLT2754	FLT2756; FLT2755 FLT2753 FLT2752 FLT2754		170724_1380_AlDoerr_N33a_t0_212min_Mann_3uL_a.raw	58375	MS Amanda 2.0 (A5)	Unambiguous	1	0	676.376	1351.74	1351.74	2.71	0.00183	HCD (High Energy Collision Dissociation)	MS2	29.5032	60	115.076	220.08	FALSE	FLT woIdent;Gi	4.501e-06	4.915e-05
High	AHcLLVDFLHQVGLFR	FLT7810	FLT7810	C3(Carbamidomethyl)	170724_1380_AlDoerr_N33a_t0_212min_Mann_3uL_a.raw	58212	MS Amanda 2.0 (A5)	Unambiguous	1	0	642.348	1925.03	1925.02	4.29	0.00275	HCD (High Energy Collision Dissociation)	MS2	44.3623	60	114.782	314.38	FALSE	FLT woIdent;Gi	4.501e-06	3.757e-07
High	IIKEPAPDSGLLGLFQGQNPLLLNSRP	FLT6244	FLT6244; FLT6243; FLT6241; FLT6242		170724_1380_AlDoerr_N33a_t0_212min_Mann_3uL_a.raw	58185	MS Amanda 2.0 (A5)	Unambiguous	0.9398	0	963.209	2887.61	2887.6	2.78	0.00268	HCD (High Energy Collision Dissociation)	MS2	9.06814	60	114.734	392.28	FALSE	FLT woIdent;Gi	4.501e-06	1.345e-08
High	FKPDcVNVEEVLPHWLSWLPLHEDK	FLT5019	FLT5019	C5(Carbamidomethyl)	170724_1380_AlDoerr_N33a_t0_212min_Mann_3uL_a.raw	58166	MS Amanda 2.0 (A5)	Unambiguous	0.8308	0	618.315	3087.54	3087.54	1.72	0.00106	HCD (High Energy Collision Dissociation)	MS2	28.935	60	114.699	228.32	FALSE	FLT woIdent;Gi	4.501e-06	1.578e-05
High	QVTITGSAASISLAQYLINAR	FLT10895	FLT10895		170724_1380_AlDoerr_N33a_t0_212min_Mann_3uL_a.raw	57013	MS Amanda 2.0 (A5)	Unambiguous	0.8767	0	1089.1	2177.2	2177.19	2.79	0.00304	HCD (High Energy Collision Dissociation)	MS2	33.5141	60	112.615	503.38	FALSE	FLT woIdent;Gi	4.501e-06	3.15e-13
High	FKPDcVNVEEVLPHWLSWLPLHEDK	FLT5019	FLT5019	C5(Carbamidomethyl)	170724_1380_AlDoerr_N33a_t0_212min_Mann_3uL_a.raw	58135	MS Amanda 2.0 (A5)	Unambiguous	1	0	772.641	3087.54	3087.54	1.19	0.00092	HCD (High Energy Collision Dissociation)	MS2	31.1697	60	114.643	366.41	FALSE	FLT woIdent;Gi	4.501e-06	4.771e-09
High	LVTFPEGcESVAGFLAcVPR	FLT7625	FLT7625	C8(Carbamidomethyl); C17(Carbamidomethyl)	170724_1380_AlDoerr_N33a_t0_212min_Mann_3uL_a.raw	57806	MS Amanda 2.0 (A5)	Unambiguous	1	0	1105.04	2209.07	2209.08	-3.36	-0.00371	HCD (High Energy Collision Dissociation)	MS2	0	60	114.05	425.84	FALSE	FLT woIdent	4.501e-06	2.845e-10
High	QAAAYGLGVMAQYGGDNYRPFcTEALPLLVR	FLT5019	FLT5019	C22(Carbamidomethyl)	170724_1380_AlDoerr_N33a_t0_212min_Mann_3uL_a.raw	57791	MS Amanda 2.0 (A5)	Unambiguous	0.898	0	1134.57	3401.68	3401.68	2.27	0.00258	HCD (High Energy Collision Dissociation)	MS2	10.207	60	114.024	454.91	FALSE	FLT woIdent;Gi	4.501e-06	1.469e-12
High	DWVcALGLVPGHPILLSGcR	FLT13962	FLT13962	C4(Carbamidomethyl); C19(Carbamidomethyl)	170724_1380_AlDoerr_N33a_t0_212min_Mann_3uL_a.raw	57648	MS Amanda 2.0 (A5)	Unambiguous	0.4311	0	740.722	2220.15	2220.14	3.83	0.00283	HCD (High Energy Collision Dissociation)	MS2	24.1415	60	113.766	304.24	FALSE	FLT woIdent	4.501e-06	3.78e-08
High	AEYQILLASPEVNGFFGAK	FLT98	FLT98		170724_1380_AlDoerr_N33a_t0_212min_Mann_3uL_a.raw	57193	MS Amanda 2.0 (A5)	Unambiguous	0.8642	0	1027.53	2054.06	2054.06	1.33	0.00137	HCD (High Energy Collision Dissociation)	MS2	0	60	112.938	377.33	FALSE	FLT woIdent	4.501e-06	2.346e-08
High	SVFKPIVQIAVIENSESLDcQLLAVTHAGVR	FLT9328	FLT9328	C20(Carbamidomethyl)	170724_1380_AlDoerr_N33a_t0_212min_Mann_3uL_a.raw	57144	MS Amanda 2.0 (A5)	Unambiguous	0.9073	0	849.211	3393.82	3393.82	0.74	0.00063	HCD (High Energy Collision Dissociation)	MS2	37.3348	60	112.851	385.57	FALSE	FLT woIdent;Gi	4.501e-06	1.386e-08
High	DRFEPGILQLSQWFK	FLT12897 FLT12896	FLT12897 FLT12896		170724_1380_AlDoerr_N33a_t0_212min_Mann_3uL_a.raw	57070	MS Amanda 2.0 (A5)	Unambiguous	0.7701	0	932.493	1863.98	1863.98	1.74	0.00162	HCD (High Energy Collision Dissociation)	MS2	10.6651	60	112.717	373.45	FALSE	FLT woIdent;Gi	4.501e-06	4.847e-08
High	GEGLQEGVDWLQDQIQAVKT	FLT1824	FLT1824		170724_1380_AlDoerr_N33a_t0_212min_Mann_3uL_a.raw	57947	MS Amanda 2.0 (A5)	Unambiguous	0.8484	0	1107.56	2214.11	2214.1	1.7	0.00188	HCD (High Energy Collision Dissociation)	MS2	7.06654	60	114.305	427.53	FALSE	FLT woIdent;Gi	4.501e-06	7.184e-10
High	AFLQGGQEATDIALLLR	FLT10842	FLT10842; FLT10843		170724_1380_AlDoerr_N33a_t0_212min_Mann_3uL_a.raw	55541	MS Amanda 2.0 (A5)	Unambiguous	0.8552	0	908.505	1816	1816	3.4	0.00308	HCD (High Energy Collision Dissociation)	MS2	29.5666	60	109.963	379.74	FALSE	FLT woIdent;Gi	4.501e-06	2.971e-09
High	SFEALLADLTR	FLT8451	FLT8451; FLT8450		170724_1380_AlDoerr_N33a_t0_212min_Mann_3uL_a.raw	55525	MS Amanda 2.0 (A5)	Unambiguous	0.776	0	618.337	1235.67	1235.66	3.05	0.00188	HCD (High Energy Collision Dissociation)	MS2	13.4257	60	109.936	290.15	FALSE	FLT woIdent;Gi	4.501e-06	3.575e-06
High	FQLSEGPSKPSPLVVQFTSEGSTLSGcDIELVGAGYR	FLT11854	FLT11854	C27(Carbamidomethyl)	170724_1380_AlDoerr_N33a_t0_212min_Mann_3uL_a.raw	55389	MS Amanda 2.0 (A5)	Unambiguous	0.8509	0	1304.99	3912.95	3912.93	4.1	0.00535	HCD (High Energy Collision Dissociation)	MS2	25.0589	60	109.688	484.34	FALSE	FLT woIdent	4.501e-06	5.737e-12
High	GcVNPMINIEQLWR	FLT10741	FLT10740; FLT10741	C2(Carbamidomethyl)	170724_1380_AlDoerr_N33a_t0_212min_Mann_3uL_a.raw	53426	MS Amanda 2.0 (A5)	Unambiguous	0.7729	0	865.427	1729.85	1729.85	-2.12	-0.00184	HCD (High Energy Collision Dissociation)	MS2	61.2252	60	106.153	227.26	FALSE	FLT woIdent	4.501e-06	7.931e-06
High	TAHSFEQVLTDITDAIK	FLT8451	FLT8451; FLT8450		170724_1380_AlDoerr_N33a_t0_212min_Mann_3uL_a.raw	53381	MS Amanda 2.0 (A5)	Unambiguous	0.7587	0	630.328	1888.97	1888.97	2.51	0.00158	HCD (High Energy Collision Dissociation)	MS2	48.5925	60	106.072	294.03	FALSE	FLT woIdent;Gi	4.501e-06	2.306e-06
High	TAHSFEQVLTDITDAIK	FLT8451	FLT8451; FLT8450		170724_1380_AlDoerr_N33a_t0_212min_Mann_3uL_a.raw	53105	MS Amanda 2.0 (A5)	Unambiguous	0.8822	0	944.989	1888.97	1888.97	2.81	0.00265	HCD (High Energy Collision Dissociation)	MS2	23.2374	60	105.575	584.73	FALSE	FLT woIdent;Gi	4.501e-06	1.079e-12
High	TAHSFEQVLTDITDAIK	FLT8451	FLT8451; FLT8450		170724_1380_AlDoerr_N33a_t0_212min_Mann_3uL_a.raw	53082	MS Amanda 2.0 (A5)	Unambiguous	1	0	630.329	1888.97	1888.97	3.57	0.00225	HCD (High Energy Collision Dissociation)	MS2	23.2601	55.163	105.534	382.26	FALSE	FLT woIdent;Gi	4.501e-06	1.004e-07
High	SISHYHETLGEALQGVELEFSGLDIK	FLT3694	FLT3694		170724_1380_AlDoerr_N33a_t0_212min_Mann_3uL_a.raw	53031	MS Amanda 2.0 (A5)	Unambiguous	0.8623	0	958.153	2872.44	2872.44	2.65	0.00254	HCD (High Energy Collision Dissociation)	MS2	40.2307	60	105.441	432.31	FALSE	FLT woIdent;Gi	4.501e-06	8.922e-10
High	SISHYHETLGEALQGVELEFSGLDIK	FLT3694	FLT3694		170724_1380_AlDoerr_N33a_t0_212min_Mann_3uL_a.raw	52933	MS Amanda 2.0 (A5)	Unambiguous	0.8741	0	718.867	2872.45	2872.44	3.86	0.00277	HCD (High Energy Collision Dissociation)	MS2	27.5504	60	105.264	604.53	FALSE	FLT woIdent;Gi	4.501e-06	1.51e-13
High	SFSMQDLTLIRDEDALPLQGPDGR	FLT6856	FLT6856		170724_1380_AlDoerr_N33a_t0_212min_Mann_3uL_a.raw	53706	MS Amanda 2.0 (A5)	Unambiguous	0.9044	0	892.111	2674.32	2674.31	1.72	0.00153	HCD (High Energy Collision Dissociation)	MS2	13.9164	60	106.658	501.06	FALSE	FLT woIdent;Gi	4.501e-06	2.719e-12
High	FTEDLVASVVHVLTHR	FLT7724	FLT7724		170724_1380_AlDoerr_N33a_t0_212min_Mann_3uL_a.raw	52912	MS Amanda 2.0 (A5)	Unambiguous	1	0	456.502	1822.99	1822.98	3.87	0.00176	HCD (High Energy Collision Dissociation)	MS2	0	60	105.226	253.17	FALSE	FLT woIdent	4.501e-06	7.268e-06
High	YcNYTSLVFTVSTSYIK	FLT13962	FLT13962	C2(Carbamidomethyl)	170724_1380_AlDoerr_N33a_t0_212min_Mann_3uL_a.raw	52762	MS Amanda 2.0 (A5)	Unambiguous	1	0	1023.5	2045.99	2045.99	-0.14	-0.00014	HCD (High Energy Collision Dissociation)	MS2	0	60	104.958	400.24	FALSE	FLT woIdent	4.501e-06	6.43e-09
High	LQEAYYIFQELADK	FLT5726	FLT5726		170724_1380_AlDoerr_N33a_t0_212min_Mann_3uL_a.raw	52607	MS Amanda 2.0 (A5)	Unambiguous	0.8418	0	865.938	1730.87	1730.86	2.89	0.0025	HCD (High Energy Collision Dissociation)	MS2	43.0162	60	104.676	317.08	FALSE	FLT woIdent	4.501e-06	3.78e-08
High	ETVGDLEAMNEMNDELQENARETELELR	FLT10842	FLT10842; FLT10843		170724_1380_AlDoerr_N33a_t0_212min_Mann_3uL_a.raw	52578	MS Amanda 2.0 (A5)	Unambiguous	0.8057	0	1093.5	3278.48	3278.48	-0.19	-0.00021	HCD (High Energy Collision Dissociation)	MS2	17.4525	60	104.623	258.16	FALSE	FLT woIdent;Gi	4.501e-06	1.591e-05
High	DLVPVVYHDLTccLTMK	FLT9732	FLT9733; FLT9734; FLT9730; FLT9731; FLT9735; FLT9732	C12(Carbamidomethyl); C13(Carbamidomethyl)	170724_1380_AlDoerr_N33a_t0_212min_Mann_3uL_a.raw	52142	MS Amanda 2.0 (A5)	Unambiguous	0.7941	0	1032.5	2064	2064	-0.42	-0.00043	HCD (High Energy Collision Dissociation)	MS2	0	60	103.841	297.9	FALSE	FLT woIdent;Gi	4.501e-06	4.811e-06
High	STFQINLNPLKEPLGFIK	FLT13329	FLT13328 FLT13327; FLT13329		170724_1380_AlDoerr_N33a_t0_212min_Mann_3uL_a.raw	51876	MS Amanda 2.0 (A5)	Unambiguous	0.7393	0	687.059	2059.16	2059.16	1.79	0.00123	HCD (High Energy Collision Dissociation)	MS2	26.9411	60	103.357	213.54	FALSE	FLT woIdent;Gi	4.501e-06	0.000115
High	ASSAAPGYFAEYALGNDLHQDGGLLLNNPSALALHEcK	FLT13370 FLT13371 FLT13372	FLT13373; FLT13374; FLT13370 FLT13371 FLT13372	C37(Carbamidomethyl)	170724_1380_AlDoerr_N33a_t0_212min_Mann_3uL_a.raw	51845	MS Amanda 2.0 (A5)	Unambiguous	0.897	0	996.986	3984.92	3984.92	1.25	0.00125	HCD (High Energy Collision Dissociation)	MS2	28.6843	60	103.3	315.21	FALSE	FLT woIdent;Gi	4.501e-06	9.01e-06
High	QGADTLAYIALLEEK	FLT9003	FLT9003; FLT9004		170724_1380_AlDoerr_N33a_t0_212min_Mann_3uL_a.raw	52888	MS Amanda 2.0 (A5)	Unambiguous	0.2455	0	817.938	1634.87	1634.86	3.43	0.00281	HCD (High Energy Collision Dissociation)	MS2	67.7206	60	105.183	202.36	FALSE	FLT woIdent;Gi	4.501e-06	2.815e-05
High	SNEILTAIIQGMR	FLT1192	FLT1192		170724_1380_AlDoerr_N33a_t0_212min_Mann_3uL_a.raw	53796	MS Amanda 2.0 (A5)	Unambiguous	0.7716	0	723.396	1445.78	1445.78	4.34	0.00314	HCD (High Energy Collision Dissociation)	MS2	37.462	60	106.819	342.63	FALSE	FLT woIdent	4.501e-06	4.661e-07
High	AcGLNFIDLMVR	FLT7707	FLT7707	C2(Carbamidomethyl)	170724_1380_AlDoerr_N33a_t0_212min_Mann_3uL_a.raw	53908	MS Amanda 2.0 (A5)	Unambiguous	1	0	704.858	1408.71	1408.71	1.22	0.00086	HCD (High Energy Collision Dissociation)	MS2	18.4348	60	107.02	305.3	FALSE	FLT woIdent	4.501e-06	1.834e-06
High	NINIGDISIKVPNLPSFK	FLT6997	FLT6997; FLT6998		170724_1380_AlDoerr_N33a_t0_212min_Mann_3uL_a.raw	53940	MS Amanda 2.0 (A5)	Unambiguous	0.8494	0	657.044	1969.12	1969.11	2.93	0.00193	HCD (High Energy Collision Dissociation)	MS2	43.8001	60	107.078	295.88	FALSE	FLT woIdent;Gi	4.501e-06	1.152e-06
High	VPSRVTNGELLAQYMAEAASELGPNTPYGK	FLT10684; FLT10689	FLT10684; FLT10687; FLT10691; FLT10690; FLT10689; FLT10688		170724_1380_AlDoerr_N33a_t0_212min_Mann_3uL_a.raw	55280	MS Amanda 2.0 (A5)	Unambiguous	0.881	0	1055.2	3163.58	3163.57	2.78	0.00293	HCD (High Energy Collision Dissociation)	MS2	31.2004	60	109.492	278.49	FALSE	FLT woIdent;Gi	4.501e-06	6.419e-07
High	YLEVVLNTLQQASQAQVDK	FLT1192	FLT1192		170724_1380_AlDoerr_N33a_t0_212min_Mann_3uL_a.raw	55254	MS Amanda 2.0 (A5)	Unambiguous	0.832	0	1074.07	2147.14	2147.13	3.89	0.00418	HCD (High Energy Collision Dissociation)	MS2	0	60	109.446	369.45	FALSE	FLT woIdent	4.501e-06	1.012e-07
High	SFEALLADLTR	FLT8451	FLT8451; FLT8450		170724_1380_AlDoerr_N33a_t0_212min_Mann_3uL_a.raw	55242	MS Amanda 2.0 (A5)	Unambiguous	0.7826	0	618.337	1235.67	1235.66	3.15	0.00194	HCD (High Energy Collision Dissociation)	MS2	20.0892	60	109.425	292.15	FALSE	FLT woIdent;Gi	4.501e-06	1.229e-06
High	QMDQVPFVSLIEDLKK	FLT5111; FLT5110	FLT5111; FLT5110; FLT5113; FLT5112		170724_1380_AlDoerr_N33a_t0_212min_Mann_3uL_a.raw	55068	MS Amanda 2.0 (A5)	Unambiguous	0.863	0	630.674	1890.01	1890	1.78	0.00112	HCD (High Energy Collision Dissociation)	MS2	39.8319	60	109.11	274.74	FALSE	FLT woIdent;Gi	4.501e-06	4.669e-06
High	YDGNVYENLFEWAK	FLT76	FLT75; FLT76		170724_1380_AlDoerr_N33a_t0_212min_Mann_3uL_a.raw	54947	MS Amanda 2.0 (A5)	Unambiguous	0.885	0	874.404	1747.8	1747.8	2.63	0.0023	HCD (High Energy Collision Dissociation)	MS2	51.057	60	108.893	312.79	FALSE	FLT woIdent	4.501e-06	7.064e-07
High	SYLFNIMDTPGHVNFSDEVTAGLR	FLT1345	FLT1345; FLT1346		170724_1380_AlDoerr_N33a_t0_212min_Mann_3uL_a.raw	54758	MS Amanda 2.0 (A5)	Unambiguous	0.9027	0	895.1	2683.29	2683.28	1.23	0.0011	HCD (High Energy Collision Dissociation)	MS2	16.0403	60	108.552	423.37	FALSE	FLT woIdent;Gi	4.501e-06	9.777e-11
High	SYSPSDLIELVAR	FLT5433 FLT5432	FLT5429; FLT5431; FLT5428; FLT5433 FLT5432; FLT5430; FLT5434		170724_1380_AlDoerr_N33a_t0_212min_Mann_3uL_a.raw	54694	MS Amanda 2.0 (A5)	Unambiguous	0.7927	0	725.385	1449.76	1449.76	3.68	0.00267	HCD (High Energy Collision Dissociation)	MS2	51.4257	60	108.437	293.22	FALSE	FLT woIdent;Gi	4.501e-06	7.856e-07
High	LWDFRDPSIHSVNVFQGHTDTVTSAVFTVGDNVVSGSDDR	FLT6425 FLT6424	FLT6425 FLT6424		170724_1380_AlDoerr_N33a_t0_212min_Mann_3uL_a.raw	54555	MS Amanda 2.0 (A5)	Unambiguous	1	0	876.223	4377.09	4377.08	1.22	0.00107	HCD (High Energy Collision Dissociation)	MS2	40.2662	60	108.185	259.25	FALSE	FLT woIdent	4.501e-06	3.649e-06
High	VQHQDALQISDVVMASLLR	FLT1192	FLT1192		170724_1380_AlDoerr_N33a_t0_212min_Mann_3uL_a.raw	54542	MS Amanda 2.0 (A5)	Unambiguous	0.8789	0	1062.07	2123.13	2123.13	2.41	0.00256	HCD (High Energy Collision Dissociation)	MS2	25.172	60	108.162	557.69	FALSE	FLT woIdent	4.501e-06	7.561e-15
High	GIEFPMADLDALSPIHTPQR	FLT655	FLT655; FLT656; FLT654; FLT651; FLT652		170724_1380_AlDoerr_N33a_t0_212min_Mann_3uL_a.raw	54517	MS Amanda 2.0 (A5)	Unambiguous	1	0	736.71	2208.11	2208.11	1.12	0.00082	HCD (High Energy Collision Dissociation)	MS2	16.8667	60	108.118	392.52	FALSE	FLT woIdent;Gi	4.501e-06	7.514e-11
High	RGDLVIEFEVIFPDRIPISSR	FLT7442	FLT7442		170724_1380_AlDoerr_N33a_t0_212min_Mann_3uL_a.raw	54469	MS Amanda 2.0 (A5)	Unambiguous	0.8611	0	615.344	2458.36	2458.35	4.11	0.00252	HCD (High Energy Collision Dissociation)	MS2	34.9223	60	108.033	364.44	FALSE	FLT woIdent;Gi	4.501e-06	3.718e-07
High	VQHQDALQISDVVMASLLR	FLT1192	FLT1192		170724_1380_AlDoerr_N33a_t0_212min_Mann_3uL_a.raw	54436	MS Amanda 2.0 (A5)	Unambiguous	0.775	0	708.382	2123.13	2123.13	2.03	0.00143	HCD (High Energy Collision Dissociation)	MS2	45.5762	60	107.971	428.42	FALSE	FLT woIdent	4.501e-06	4.491e-10
High	LEVLTNLANETNIPTVLR	FLT1834	FLT1836; FLT1833; FLT1835; FLT1834		170724_1380_AlDoerr_N33a_t0_212min_Mann_3uL_a.raw	54226	MS Amanda 2.0 (A5)	Unambiguous	0.8784	0	1005.57	2010.13	2010.12	3.82	0.00384	HCD (High Energy Collision Dissociation)	MS2	4.01944	60	107.592	483.14	FALSE	FLT woIdent;Gi	4.501e-06	1.501e-12
High	HDELADSLPcAEGEFIFLR	FLT9837 FLT9836	FLT9839; FLT9838; FLT9837 FLT9836; FLT9840	C10(Carbamidomethyl)	170724_1380_AlDoerr_N33a_t0_212min_Mann_3uL_a.raw	54196	MS Amanda 2.0 (A5)	Unambiguous	0.8649	0	740.354	2219.05	2219.04	2.33	0.00173	HCD (High Energy Collision Dissociation)	MS2	33.3418	60	107.537	317.14	FALSE	FLT woIdent;Gi	4.501e-06	1.935e-06
High	NINIGDISIKVPNLPSFK	FLT6997	FLT6997; FLT6998		170724_1380_AlDoerr_N33a_t0_212min_Mann_3uL_a.raw	53975	MS Amanda 2.0 (A5)	Unambiguous	0.8592	0	985.062	1969.12	1969.11	2.51	0.00247	HCD (High Energy Collision Dissociation)	MS2	27.7699	60	107.14	393.98	FALSE	FLT woIdent;Gi	4.501e-06	3.358e-09
High	VFVPLPGSTVMLcDYK	FLT4114 FLT4113	FLT4114 FLT4113	C13(Carbamidomethyl)	170724_1380_AlDoerr_N33a_t0_212min_Mann_3uL_a.raw	51535	MS Amanda 2.0 (A5)	Unambiguous	0.8204	0	913.469	1825.93	1825.92	4.06	0.00371	HCD (High Energy Collision Dissociation)	MS2	38.2479	60	102.744	298.36	FALSE	FLT woIdent;Gi	4.501e-06	2.317e-07
High	TTYGTSAPSMTSAALR	FLT12285	FLT12285		160611_1207_AlDoerr_N16_t0_212min_Mann_3uL_a.raw	24417	MS Amanda 2.0 (A5)	Unambiguous	0.8008	0	807.895	1614.78	1614.78	2.51	0.00203	HCD (High Energy Collision Dissociation)	MS2	0	60	56.0118	321.3	FALSE	FLT woIdent	4.501e-06	3.628e-08
High	VPSALAPASQEPSPAASAEADGK	FLT2509 FLT2512; FLT2514 FLT2519	FLT2510; FLT2509 FLT2512; FLT2517; FLT2514 FLT2519; FLT2521; FLT2518 FLT2520		160611_1207_AlDoerr_N16_t0_212min_Mann_3uL_a.raw	24394	MS Amanda 2.0 (A5)	Unambiguous	0.9347	0	1076.04	2151.06	2151.06	3.42	0.00368	HCD (High Energy Collision Dissociation)	MS2	8.57469	60	55.9712	580.56	FALSE	FLT woIdent;Gi	4.501e-06	3.476e-14
High	RLAEAPScSVSISHVGPIADSSPAGSSSQSQEK	FLT12704	FLT12704	C8(Carbamidomethyl)	160611_1207_AlDoerr_N16_t0_212min_Mann_3uL_a.raw	24393	MS Amanda 2.0 (A5)	Unambiguous	0.9133	0	832.407	3326.61	3326.59	4.46	0.00371	HCD (High Energy Collision Dissociation)	MS2	1.27679	60	55.9697	726.14	FALSE	FLT woIdent;Gi	4.501e-06	6.525e-16
High	KLAVNNIAGIEEVNMIKDDGTVIHFNNPK	FLT11914	FLT11914		160611_1207_AlDoerr_N16_t0_212min_Mann_3uL_a.raw	42856	MS Amanda 2.0 (A5)	Unambiguous	0.9429	0	799.176	3193.68	3193.67	4.2	0.00335	HCD (High Energy Collision Dissociation)	MS2	29.345	60	88.787	705.96	FALSE	FLT woIdent;Gi	4.501e-06	6.305e-16
High	LFLAPKPAPILESSFK	FLT1834	FLT1836; FLT1833; FLT1835; FLT1834; FLT1832		160611_1207_AlDoerr_N16_t0_212min_Mann_3uL_a.raw	42843	MS Amanda 2.0 (A5)	Unambiguous	0.8159	0	586.681	1758.03	1758.02	4.43	0.0026	HCD (High Energy Collision Dissociation)	MS2	49.5586	60	88.7643	354.81	FALSE	FLT woIdent;Gi	4.501e-06	2.311e-09
High	LQQENSILRDALNQATSQVESK	FLT9788	FLT9788; FLT9787; FLT9789		160611_1207_AlDoerr_N16_t0_212min_Mann_3uL_a.raw	42832	MS Amanda 2.0 (A5)	Unambiguous	0.8598	0	824.762	2472.27	2472.27	1.22	0.00101	HCD (High Energy Collision Dissociation)	MS2	18.298	60	88.7446	442.08	FALSE	FLT woIdent	4.501e-06	2.554e-11
High	KLEPIWNEVGLEMK	FLT7265	FLT7265		160611_1207_AlDoerr_N16_t0_212min_Mann_3uL_a.raw	42810	MS Amanda 2.0 (A5)	Unambiguous	0.8077	0	843.453	1685.9	1685.89	3.7	0.00312	HCD (High Energy Collision Dissociation)	MS2	29.7013	60	88.7054	560.12	FALSE	FLT woIdent	4.501e-06	6.692e-14
High	KLEPIWNEVGLEMK	FLT7265	FLT7265		160611_1207_AlDoerr_N16_t0_212min_Mann_3uL_a.raw	42791	MS Amanda 2.0 (A5)	Unambiguous	0.8456	0	562.637	1685.9	1685.89	2.57	0.00144	HCD (High Energy Collision Dissociation)	MS2	48.8795	60	88.6708	262.94	FALSE	FLT woIdent	4.501e-06	1.218e-05
High	NLDAVHDITVAYPYNIPQTEK	FLT13149	FLT13149		160611_1207_AlDoerr_N16_t0_212min_Mann_3uL_a.raw	42646	MS Amanda 2.0 (A5)	Unambiguous	0.7437	0	801.076	2401.21	2401.2	3.55	0.00284	HCD (High Energy Collision Dissociation)	MS2	30.941	60	88.4127	321.36	FALSE	FLT woIdent;Gi	4.501e-06	1.553e-07
High	DSAMIDDTVVIPSHQVSALAK	FLT9032	FLT9032		160611_1207_AlDoerr_N16_t0_212min_Mann_3uL_a.raw	42891	MS Amanda 2.0 (A5)	Unambiguous	0.9217	0	1099.07	2197.13	2197.12	4.59	0.00505	HCD (High Energy Collision Dissociation)	MS2	0	60	88.8491	538.83	FALSE	FLT woIdent	4.501e-06	8.327e-12
High	VLETVGVFEVPK	FLT995 FLT994	FLT995 FLT994		160611_1207_AlDoerr_N16_t0_212min_Mann_3uL_a.raw	42645	MS Amanda 2.0 (A5)	Unambiguous	0.6406	0	658.879	1316.75	1316.75	3.7	0.00244	HCD (High Energy Collision Dissociation)	MS2	38.0085	60	88.4112	237.92	FALSE	FLT woIdent;Gi	4.501e-06	7.213e-06
High	SPPSGSQSLLEGIMPASGSK	FLT10559	FLT10559		160611_1207_AlDoerr_N16_t0_212min_Mann_3uL_a.raw	42614	MS Amanda 2.0 (A5)	Unambiguous	0.8974	0	965.487	1929.97	1929.96	4.14	0.00399	HCD (High Energy Collision Dissociation)	MS2	0	60	88.3554	625.41	FALSE	FLT woIdent	4.501e-06	1.123e-15
High	LLSLQPPGMTPVSQAPR	FLT246	FLT246		160611_1207_AlDoerr_N16_t0_212min_Mann_3uL_a.raw	42561	MS Amanda 2.0 (A5)	Unambiguous	0.8817	0	896.495	1791.98	1791.98	1.97	0.00177	HCD (High Energy Collision Dissociation)	MS2	0	60	88.2601	255.02	FALSE	FLT woIdent	4.501e-06	1.131e-05
High	NNTLMGKPTEGALIALAMK	FLT14678 FLT14677	FLT14678 FLT14677		160611_1207_AlDoerr_N16_t0_212min_Mann_3uL_a.raw	42542	MS Amanda 2.0 (A5)	Unambiguous	0.7145	0	658.36	1973.07	1973.06	4.67	0.00307	HCD (High Energy Collision Dissociation)	MS2	67.9742	60	88.2287	317.04	FALSE	FLT woIdent	4.501e-06	1.128e-07
High	IDGGAGGDSGVLLTAQTITSESASTTTTTHITK	FLT2755 FLT2753 FLT2752 FLT2754	FLT2755 FLT2753 FLT2752 FLT2754		160611_1207_AlDoerr_N16_t0_212min_Mann_3uL_a.raw	42541	MS Amanda 2.0 (A5)	Unambiguous	0.8879	0	1064.54	3191.59	3191.59	0.43	0.00045	HCD (High Energy Collision Dissociation)	MS2	0	60	88.2272	653.01	FALSE	FLT woIdent;Gi	4.501e-06	6.708e-15
High	TPVDYIDLPYSSSPSR	FLT3691	FLT3691; FLT3690		160611_1207_AlDoerr_N16_t0_212min_Mann_3uL_a.raw	42535	MS Amanda 2.0 (A5)	Unambiguous	0.8085	0	898.938	1796.87	1796.87	-0.99	-0.00089	HCD (High Energy Collision Dissociation)	MS2	0	60	88.215	416.2	FALSE	FLT woIdent	4.501e-06	5.504e-09
High	TSLVIVESTDDQPQVFEK	FLT9032	FLT9032		160611_1207_AlDoerr_N16_t0_212min_Mann_3uL_a.raw	42523	MS Amanda 2.0 (A5)	Unambiguous	0.9011	0	1018.02	2035.03	2035.02	4.26	0.00434	HCD (High Energy Collision Dissociation)	MS2	0	60	88.1938	361.95	FALSE	FLT woIdent	4.501e-06	1.184e-08
High	QARPTYATAMLQNLLK	FLT15575	FLT15575		160611_1207_AlDoerr_N16_t0_212min_Mann_3uL_a.raw	42622	MS Amanda 2.0 (A5)	Unambiguous	0.8386	0	607.003	1818.99	1818.99	2.42	0.00147	HCD (High Energy Collision Dissociation)	MS2	23.0287	60	88.3706	378.42	FALSE	FLT woIdent	4.501e-06	3.465e-07
High	SLEGFFIYEEEGSGVPGSNRR	FLT15937	FLT15937; FLT15938		160611_1207_AlDoerr_N16_t0_212min_Mann_3uL_a.raw	42417	MS Amanda 2.0 (A5)	Unambiguous	0.6893	0	777.372	2330.1	2330.1	-1.57	-0.00122	HCD (High Energy Collision Dissociation)	MS2	0	60	88.0028	390.08	FALSE	FLT woIdent;Gi	4.501e-06	3.939e-10
High	DSAMIDDTVVIPSHQVSALAK	FLT9032	FLT9032		160611_1207_AlDoerr_N16_t0_212min_Mann_3uL_a.raw	42896	MS Amanda 2.0 (A5)	Unambiguous	0.764	0	733.046	2197.12	2197.12	3.09	0.00226	HCD (High Energy Collision Dissociation)	MS2	28.2321	60	88.8598	350.91	FALSE	FLT woIdent	4.501e-06	7.752e-09
High	VTWAHPEFGQVLAScSFDR	FLT7147	FLT7147; FLT7146	C15(Carbamidomethyl)	160611_1207_AlDoerr_N16_t0_212min_Mann_3uL_a.raw	43163	MS Amanda 2.0 (A5)	Unambiguous	0.8383	0	736.349	2207.03	2207.03	-0.8	-0.00059	HCD (High Energy Collision Dissociation)	MS2	34.3464	60	89.3367	383.11	FALSE	FLT woIdent;Gi	4.501e-06	1.287e-09
High	LLLGAEAVGLVK	FLT14957	FLT14957		160611_1207_AlDoerr_N16_t0_212min_Mann_3uL_a.raw	44192	MS Amanda 2.0 (A5)	Unambiguous	0.6668	0	591.878	1182.75	1182.75	2.8	0.00166	HCD (High Energy Collision Dissociation)	MS2	35.5366	60	91.1808	237.57	FALSE	FLT woIdent	4.501e-06	4.055e-05
High	GQATDIAIQAEEIMK	FLT15624	FLT15624; FLT15623		160611_1207_AlDoerr_N16_t0_212min_Mann_3uL_a.raw	44168	MS Amanda 2.0 (A5)	Unambiguous	0.8211	0	809.413	1617.82	1617.82	1.65	0.00134	HCD (High Energy Collision Dissociation)	MS2	35.9874	60	91.1351	330.15	FALSE	FLT woIdent	4.501e-06	2.009e-08
High	MAENLGFLGSLK	FLT10966	FLT10965; FLT10966		160611_1207_AlDoerr_N16_t0_212min_Mann_3uL_a.raw	44154	MS Amanda 2.0 (A5)	Unambiguous	1	0	640.341	1279.67	1279.67	2.63	0.00168	HCD (High Energy Collision Dissociation)	MS2	51.0696	60	91.1108	280.94	FALSE	FLT woIdent	4.501e-06	1.607e-06
High	YFPAGNIVNQGFFEENVPPPKK	FLT12733	FLT12733		160611_1207_AlDoerr_N16_t0_212min_Mann_3uL_a.raw	43928	MS Amanda 2.0 (A5)	Unambiguous	0.7783	0	831.427	2492.27	2492.26	2.83	0.00235	HCD (High Energy Collision Dissociation)	MS2	44.1272	60	90.7059	277.12	FALSE	FLT woIdent;Gi	4.501e-06	4.621e-06
High	EGLIVGFIR	FLT3150	FLT3150; FLT3151		160611_1207_AlDoerr_N16_t0_212min_Mann_3uL_a.raw	43873	MS Amanda 2.0 (A5)	Unambiguous	0.7095	0	502.302	1003.6	1003.59	2.8	0.0014	HCD (High Energy Collision Dissociation)	MS2	10.4701	60	90.6075	238.55	FALSE	FLT woIdent	4.501e-06	0.0001207
High	SYNFQQPGFTSGTGHFTAMVWK	FLT12733	FLT12733		160611_1207_AlDoerr_N16_t0_212min_Mann_3uL_a.raw	43759	MS Amanda 2.0 (A5)	Unambiguous	1	0	831.057	2491.16	2491.15	2.62	0.00218	HCD (High Energy Collision Dissociation)	MS2	5.25817	60	90.4042	386.18	FALSE	FLT woIdent;Gi	4.501e-06	1.437e-09
High	RTIEGLRGPPPSGIATLVSGIAGEEQQR	FLT10842	FLT10842; FLT10844		160611_1207_AlDoerr_N16_t0_212min_Mann_3uL_a.raw	43130	MS Amanda 2.0 (A5)	Unambiguous	0.9666	0	723.146	2889.56	2889.55	2.79	0.00202	HCD (High Energy Collision Dissociation)	MS2	73.097	60	89.2778	272.13	FALSE	FLT woIdent;Gi	4.501e-06	3.65e-06
High	YPILFLTQGK	FLT9732	FLT9733; FLT9734; FLT9730; FLT9731; FLT9732		160611_1207_AlDoerr_N16_t0_212min_Mann_3uL_a.raw	43751	MS Amanda 2.0 (A5)	Unambiguous	0.8653	0	590.344	1179.68	1179.68	3.17	0.00187	HCD (High Energy Collision Dissociation)	MS2	44.0087	60	90.3891	241.82	FALSE	FLT woIdent;Gi	4.501e-06	4.777e-05
High	FIGYTLGSDTDTVVGLPRPIHESIK	FLT8911	FLT8910; FLT8911		160611_1207_AlDoerr_N16_t0_212min_Mann_3uL_a.raw	43461	MS Amanda 2.0 (A5)	Unambiguous	0.8554	0	679.617	2715.45	2715.44	4.04	0.00275	HCD (High Energy Collision Dissociation)	MS2	35.7899	60	89.8723	229.88	FALSE	FLT woIdent	4.501e-06	1.743e-05
High	cSDAAGYPHATHDLEGPPLDAYSIQGQHTISPLDLAK	FLT10895	FLT10895	C1(Carbamidomethyl)	160611_1207_AlDoerr_N16_t0_212min_Mann_3uL_a.raw	43444	MS Amanda 2.0 (A5)	Unambiguous	1	0	789.983	3945.89	3945.87	4.23	0.00334	HCD (High Energy Collision Dissociation)	MS2	32.1002	60	89.8404	390.32	FALSE	FLT woIdent;Gi	4.501e-06	3.242e-09
High	LLVPDIQEIR	FLT15613	FLT15613		160611_1207_AlDoerr_N16_t0_212min_Mann_3uL_a.raw	43384	MS Amanda 2.0 (A5)	Unambiguous	0.6436	0	598.357	1195.71	1195.7	2.26	0.00135	HCD (High Energy Collision Dissociation)	MS2	23.4647	60	89.735	228.45	FALSE	FLT woIdent	4.501e-06	8.517e-05
High	DAAHLLNDALAIR	FLT3090 FLT3089 FLT3095 FLT3093 FLT3092 FLT3094	FLT3090 FLT3089 FLT3095 FLT3093 FLT3092 FLT3094; FLT3091; FLT3096		160611_1207_AlDoerr_N16_t0_212min_Mann_3uL_a.raw	43382	MS Amanda 2.0 (A5)	Unambiguous	0.8248	0	464.927	1392.76	1392.76	4.02	0.00187	HCD (High Energy Collision Dissociation)	MS2	0	60	89.732	348.89	FALSE	FLT woIdent;Gi	4.501e-06	1.877e-07
High	DAAHLLNDALAIR	FLT3090 FLT3089 FLT3095 FLT3093 FLT3092 FLT3094	FLT3090 FLT3089 FLT3095 FLT3093 FLT3092 FLT3094; FLT3091; FLT3096		160611_1207_AlDoerr_N16_t0_212min_Mann_3uL_a.raw	43365	MS Amanda 2.0 (A5)	Unambiguous	0.8274	0	696.887	1392.77	1392.76	4.69	0.00326	HCD (High Energy Collision Dissociation)	MS2	0	60	89.7003	384.51	FALSE	FLT woIdent;Gi	4.501e-06	4.648e-09
High	GQIEEAGWSYVGGWTGQGGSK	FLT14002	FLT14002; FLT14001		160611_1207_AlDoerr_N16_t0_212min_Mann_3uL_a.raw	43312	MS Amanda 2.0 (A5)	Unambiguous	1	0	1077.49	2153.98	2153.99	-4.58	-0.00493	HCD (High Energy Collision Dissociation)	MS2	0	60	89.6049	551.99	FALSE	FLT woIdent;Gi	4.501e-06	4.483e-12
High	SLGDSSLATDLPSAKEDFEEDNNE	FLT9032	FLT9032		160611_1207_AlDoerr_N16_t0_212min_Mann_3uL_a.raw	43741	MS Amanda 2.0 (A5)	Unambiguous	0.9617	0	1292.07	2583.13	2583.12	3.01	0.00389	HCD (High Energy Collision Dissociation)	MS2	0	60	90.3709	394.89	FALSE	FLT woIdent	4.501e-06	3.238e-09
High	KPAQGNPLPPQIFNGDRYcGDYDSFFESK	FLT15585	FLT15585; FLT15586; FLT15587	C19(Carbamidomethyl)	160611_1207_AlDoerr_N16_t0_212min_Mann_3uL_a.raw	44198	MS Amanda 2.0 (A5)	Unambiguous	0.9158	0	837.642	3347.54	3347.54	0.66	0.00055	HCD (High Energy Collision Dissociation)	MS2	39.9131	60	91.193	288.39	FALSE	FLT woIdent;Gi	4.501e-06	4.327e-06
High	QTEITSATQNQLLFHMLK	FLT13962	FLT13962		160611_1207_AlDoerr_N16_t0_212min_Mann_3uL_a.raw	42306	MS Amanda 2.0 (A5)	Unambiguous	0.8161	0	701.703	2103.1	2103.09	2.41	0.00169	HCD (High Energy Collision Dissociation)	MS2	15.8376	60	87.8051	295.4	FALSE	FLT woIdent	4.501e-06	1.15e-06
High	EGEEAGPGDPLLEAVPK	FLT15043	FLT15043; FLT15042		160611_1207_AlDoerr_N16_t0_212min_Mann_3uL_a.raw	41736	MS Amanda 2.0 (A5)	Unambiguous	0.8537	0	854.427	1707.85	1707.84	1.35	0.00115	HCD (High Energy Collision Dissociation)	MS2	6.25398	60	86.7883	314.92	FALSE	FLT woIdent	4.501e-06	7.181e-08
High	SISPSPDILTDRPDSGPPLNVEDK	FLT13370 FLT13371 FLT13372	FLT13373; FLT13369; FLT13370 FLT13371 FLT13372		160611_1207_AlDoerr_N16_t0_212min_Mann_3uL_a.raw	40424	MS Amanda 2.0 (A5)	Unambiguous	0.8418	0	850.428	2549.27	2549.27	-1.83	-0.00156	HCD (High Energy Collision Dissociation)	MS2	0	60	84.4462	443.8	FALSE	FLT woIdent;Gi	4.501e-06	7.048e-11
High	VLRYEGFFGLYR	FLT11397	FLT11397		160611_1207_AlDoerr_N16_t0_212min_Mann_3uL_a.raw	40370	MS Amanda 2.0 (A5)	Unambiguous	0.8648	0	507.275	1519.81	1519.81	3.05	0.00155	HCD (High Energy Collision Dissociation)	MS2	19.9158	60	84.3501	380.23	FALSE	FLT woIdent;Gi	4.501e-06	1.556e-07
High	NSLINYLEQIHR	FLT5788	FLT5788		160611_1207_AlDoerr_N16_t0_212min_Mann_3uL_a.raw	40248	MS Amanda 2.0 (A5)	Unambiguous	0.793	0	750.405	1499.8	1499.8	3.54	0.00265	HCD (High Energy Collision Dissociation)	MS2	36.099	60	84.1332	312.7	FALSE	FLT woIdent	4.501e-06	2.201e-06
High	NSLINYLEQIHR	FLT5788	FLT5788		160611_1207_AlDoerr_N16_t0_212min_Mann_3uL_a.raw	40219	MS Amanda 2.0 (A5)	Unambiguous	0.7619	0	500.606	1499.8	1499.8	3.87	0.00194	HCD (High Energy Collision Dissociation)	MS2	52.5806	60	84.0802	284.68	FALSE	FLT woIdent	4.501e-06	1.596e-07
High	FQHQGFGMLLMEEAER	FLT5433 FLT5432	FLT5429; FLT5431; FLT5428; FLT5433 FLT5432; FLT5430		160611_1207_AlDoerr_N16_t0_212min_Mann_3uL_a.raw	40164	MS Amanda 2.0 (A5)	Unambiguous	0.645	0	641.636	1922.89	1922.89	3.18	0.00204	HCD (High Energy Collision Dissociation)	MS2	51.8797	60	83.9821	270.21	FALSE	FLT woIdent;Gi	4.501e-06	5.885e-06
High	LLSYASYcIEHGDLELAAK	FLT11775 FLT11774; FLT11770	FLT11772; FLT11775 FLT11774; FLT11770; FLT11776; FLT11771; FLT11773	C8(Carbamidomethyl)	160611_1207_AlDoerr_N16_t0_212min_Mann_3uL_a.raw	40150	MS Amanda 2.0 (A5)	Unambiguous	0.7754	0	718.357	2153.06	2153.06	-1.39	-0.001	HCD (High Energy Collision Dissociation)	MS2	23.2392	39.685	83.9578	402.89	FALSE	FLT woIdent;Gi	4.501e-06	1.011e-09
High	SAQDLSSVSMDEVGIPLRNTER	FLT3691	FLT3691		160611_1207_AlDoerr_N16_t0_212min_Mann_3uL_a.raw	40456	MS Amanda 2.0 (A5)	Unambiguous	0.7188	0	802.066	2404.18	2404.18	3.15	0.00252	HCD (High Energy Collision Dissociation)	MS2	21.1181	60	84.5037	371.34	FALSE	FLT woIdent	4.501e-06	5.219e-09
High	LSSIEEGPLFDQVPQQK	FLT14826	FLT14824; FLT14827; FLT14826; FLT14825		160611_1207_AlDoerr_N16_t0_212min_Mann_3uL_a.raw	40128	MS Amanda 2.0 (A5)	Unambiguous	0.8505	0	957.997	1914.99	1914.98	3.07	0.00294	HCD (High Energy Collision Dissociation)	MS2	15.9833	60	83.9189	317.78	FALSE	FLT woIdent	4.501e-06	4.221e-09
High	AAFLScLTDVR	FLT3150	FLT3150	C6(Carbamidomethyl)	160611_1207_AlDoerr_N16_t0_212min_Mann_3uL_a.raw	40031	MS Amanda 2.0 (A5)	Unambiguous	0.7214	0	626.822	1252.64	1252.64	0.87	0.00054	HCD (High Energy Collision Dissociation)	MS2	29.9058	60	83.7461	239.08	FALSE	FLT woIdent	4.501e-06	3.308e-05
High	HVSSVAVAPVTSENVNPASSGITDPVASGDTETLSSGK	FLT6143	FLT6143		160611_1207_AlDoerr_N16_t0_212min_Mann_3uL_a.raw	39915	MS Amanda 2.0 (A5)	Unambiguous	1	0	1223.27	3667.81	3667.79	3.29	0.00402	HCD (High Energy Collision Dissociation)	MS2	0	60	83.538	607.41	FALSE	FLT woIdent	4.501e-06	3.506e-14
High	GFGFVTFDDHDPVDK	FLT11680	FLT11682; FLT11681 FLT11678; FLT11680; FLT11679; FLT11677		160611_1207_AlDoerr_N16_t0_212min_Mann_3uL_a.raw	39896	MS Amanda 2.0 (A5)	Unambiguous	0.8809	0	848.388	1695.77	1695.76	2.46	0.00208	HCD (High Energy Collision Dissociation)	MS2	5.34533	60	83.5031	379.03	FALSE	FLT woIdent;Gi	4.501e-06	1.296e-09
High	NLIDEDGNNQWPEGLK	FLT5019	FLT5019		160611_1207_AlDoerr_N16_t0_212min_Mann_3uL_a.raw	39816	MS Amanda 2.0 (A5)	Unambiguous	0.875	0	921.44	1841.87	1841.87	3.09	0.00284	HCD (High Energy Collision Dissociation)	MS2	0	60	83.362	354.57	FALSE	FLT woIdent;Gi	4.501e-06	7.181e-09
High	YSLDISHIDYPENEEIK	FLT2721	FLT2721		160611_1207_AlDoerr_N16_t0_212min_Mann_3uL_a.raw	39770	MS Amanda 2.0 (A5)	Unambiguous	0.7967	0	688.998	2064.98	2064.98	2.07	0.00143	HCD (High Energy Collision Dissociation)	MS2	47.6517	60	83.2806	252.43	FALSE	FLT woIdent;Gi	4.501e-06	8.857e-07
High	EVVNIQTWINKPDIK	FLT1856	FLT1855; FLT1857; FLT1856		160611_1207_AlDoerr_N16_t0_212min_Mann_3uL_a.raw	39737	MS Amanda 2.0 (A5)	Unambiguous	1	0	599.671	1797	1796.99	3.64	0.00218	HCD (High Energy Collision Dissociation)	MS2	73.3571	60	83.2217	192.15	FALSE	FLT woIdent;Gi	4.501e-06	9.56e-05
High	QQLSAEELDAQLDAYNAR	FLT171	FLT171		160611_1207_AlDoerr_N16_t0_212min_Mann_3uL_a.raw	40085	MS Amanda 2.0 (A5)	Unambiguous	0.8098	0	1017.99	2034.98	2034.97	4.21	0.00428	HCD (High Energy Collision Dissociation)	MS2	0	60	83.8419	447.37	FALSE	FLT woIdent	4.501e-06	6.057e-11
High	IcIDPWLLDHR	FLT15875	FLT15875	C2(Carbamidomethyl)	160611_1207_AlDoerr_N16_t0_212min_Mann_3uL_a.raw	42172	MS Amanda 2.0 (A5)	Unambiguous	0.6755	0	479.916	1437.73	1437.73	2.43	0.00117	HCD (High Energy Collision Dissociation)	MS2	0	60	87.5668	249.15	FALSE	FLT woIdent;Gi	4.501e-06	5.854e-05
High	ALDSDMQTLVYENYNK	FLT3150	FLT3150; FLT3151		160611_1207_AlDoerr_N16_t0_212min_Mann_3uL_a.raw	40514	MS Amanda 2.0 (A5)	Unambiguous	0.8819	0	952.444	1903.88	1903.87	3.64	0.00347	HCD (High Energy Collision Dissociation)	MS2	20.8649	60	84.6097	394.37	FALSE	FLT woIdent	4.501e-06	1.917e-09
High	VRPGELEQFESTIGFK	FLT2756; FLT2755 FLT2753 FLT2752 FLT2754	FLT2756; FLT2755 FLT2753 FLT2752 FLT2754		160611_1207_AlDoerr_N16_t0_212min_Mann_3uL_a.raw	40740	MS Amanda 2.0 (A5)	Unambiguous	0.6383	0	612.989	1836.95	1836.95	2.48	0.00152	HCD (High Energy Collision Dissociation)	MS2	31.8207	60	85.0113	287.04	FALSE	FLT woIdent;Gi	4.501e-06	2.822e-09
High	ELDFTEEQIHQIRIENPNSLQDQSHALLK	FLT9032	FLT9032		160611_1207_AlDoerr_N16_t0_212min_Mann_3uL_a.raw	41669	MS Amanda 2.0 (A5)	Unambiguous	0.8347	0	689.951	3445.72	3445.73	-2.82	-0.00194	HCD (High Energy Collision Dissociation)	MS2	49.061	60	86.6689	245.01	FALSE	FLT woIdent	4.501e-06	0.0001063
High	QVLLPFRKPLIVFTPK	FLT6124	FLT6124		160611_1207_AlDoerr_N16_t0_212min_Mann_3uL_a.raw	41667	MS Amanda 2.0 (A5)	Unambiguous	1	0	474.803	1896.19	1896.18	3.94	0.00187	HCD (High Energy Collision Dissociation)	MS2	7.12061	60	86.666	181.21	FALSE	FLT woIdent;Gi	4.501e-06	0.0001029
High	ATFSPIVTLEPR	FLT9032	FLT9032		160611_1207_AlDoerr_N16_t0_212min_Mann_3uL_a.raw	41598	MS Amanda 2.0 (A5)	Unambiguous	0.8285	0	665.873	1330.74	1330.74	1.9	0.00127	HCD (High Energy Collision Dissociation)	MS2	13.6165	60	86.5443	291.67	FALSE	FLT woIdent	4.501e-06	3.394e-06
High	IEDSEPHIPLIDDTDAEDDAPTK	FLT14348	FLT14348		160611_1207_AlDoerr_N16_t0_212min_Mann_3uL_a.raw	41543	MS Amanda 2.0 (A5)	Unambiguous	0.8936	0	846.06	2536.17	2536.16	3.64	0.00308	HCD (High Energy Collision Dissociation)	MS2	17.1838	60	86.4426	379.95	FALSE	FLT woIdent;Gi	4.501e-06	6.434e-09
High	YGNSSASGIEILAIER	FLT1856	FLT1855; FLT1856		160611_1207_AlDoerr_N16_t0_212min_Mann_3uL_a.raw	41514	MS Amanda 2.0 (A5)	Unambiguous	0.7264	0	840.435	1679.86	1679.86	2.12	0.00178	HCD (High Energy Collision Dissociation)	MS2	0	60	86.394	414.02	FALSE	FLT woIdent;Gi	4.501e-06	2.058e-09
High	KLAPVQVLEYGEAIAK	FLT3691	FLT3691; FLT3690		160611_1207_AlDoerr_N16_t0_212min_Mann_3uL_a.raw	41384	MS Amanda 2.0 (A5)	Unambiguous	0.8299	0	577.002	1728.99	1728.99	1.92	0.00111	HCD (High Energy Collision Dissociation)	MS2	42.9153	60	86.1618	309.4	FALSE	FLT woIdent	4.501e-06	1.519e-07
High	ETLENQNLYLVGASNIR	FLT14957	FLT14957		160611_1207_AlDoerr_N16_t0_212min_Mann_3uL_a.raw	40702	MS Amanda 2.0 (A5)	Unambiguous	0.791	0	967.505	1934	1934	2.37	0.00229	HCD (High Energy Collision Dissociation)	MS2	0	60	84.9454	410.91	FALSE	FLT woIdent	4.501e-06	2.986e-10
High	LAIEGLQDSFPAR	FLT3637; FLT12547 FLT12548	FLT3637; FLT12547 FLT12548		160611_1207_AlDoerr_N16_t0_212min_Mann_3uL_a.raw	41373	MS Amanda 2.0 (A5)	Unambiguous	0.0538	0	708.881	1416.75	1416.75	4.18	0.00296	HCD (High Energy Collision Dissociation)	MS2	21.1878	60	86.1422	276.44	FALSE	FLT woIdent;Gi	4.501e-06	3.131e-06
High	YVISGTcQISEGNLVQQKPAEFHLGLTEGQDK	FLT14826	FLT14824; FLT14827; FLT14826; FLT14825	C7(Carbamidomethyl)	160611_1207_AlDoerr_N16_t0_212min_Mann_3uL_a.raw	41186	MS Amanda 2.0 (A5)	Unambiguous	0.889	0	887.446	3546.76	3546.75	2.06	0.00183	HCD (High Energy Collision Dissociation)	MS2	2.82127	60	85.8083	598.76	FALSE	FLT woIdent	4.501e-06	8.532e-14
High	GVDSIPGFEFNR	FLT4073	FLT4073		160611_1207_AlDoerr_N16_t0_212min_Mann_3uL_a.raw	41168	MS Amanda 2.0 (A5)	Unambiguous	0.8706	0	669.33	1337.65	1337.65	2.5	0.00167	HCD (High Energy Collision Dissociation)	MS2	32.6966	60	85.7748	306.32	FALSE	FLT woIdent	4.501e-06	1.445e-06
High	DSVSSVSDVSQYRVEHLTTFVLDRK	FLT11235	FLT11235		160611_1207_AlDoerr_N16_t0_212min_Mann_3uL_a.raw	41152	MS Amanda 2.0 (A5)	Unambiguous	0.9108	0	717.621	2867.46	2867.45	3.45	0.00248	HCD (High Energy Collision Dissociation)	MS2	10.4375	60	85.7477	387.54	FALSE	FLT woIdent;Gi	4.501e-06	2.472e-10
High	IVVADSNNQcIQVFSNEGQFK	FLT2129	FLT2127; FLT2126 FLT2128; FLT2129	C10(Carbamidomethyl)	160611_1207_AlDoerr_N16_t0_212min_Mann_3uL_a.raw	40823	MS Amanda 2.0 (A5)	Unambiguous	0.8538	0	1199.08	2397.16	2397.15	3.91	0.00469	HCD (High Energy Collision Dissociation)	MS2	0	60	85.1611	556.21	FALSE	FLT woIdent;Gi	4.501e-06	2.338e-14
High	QGLFFGSLTSR	FLT7064 FLT7063	FLT7064 FLT7063		160611_1207_AlDoerr_N16_t0_212min_Mann_3uL_a.raw	40804	MS Amanda 2.0 (A5)	Unambiguous	0.7836	0	606.824	1212.64	1212.64	3.21	0.00195	HCD (High Energy Collision Dissociation)	MS2	43.8283	60	85.1261	246.99	FALSE	FLT woIdent;Gi	4.501e-06	1.574e-05
High	QYEQQTYQVIPEVIK	FLT13703	FLT13703; FLT13706 FLT13704 FLT13705		160611_1207_AlDoerr_N16_t0_212min_Mann_3uL_a.raw	40756	MS Amanda 2.0 (A5)	Unambiguous	0.8527	0	933.489	1865.97	1865.96	3.36	0.00314	HCD (High Energy Collision Dissociation)	MS2	38.5875	60	85.0416	397.7	FALSE	FLT woIdent;Gi	4.501e-06	7.03e-10
High	QNVPVINITYDSSPEEVK	FLT11235	FLT11235		160611_1207_AlDoerr_N16_t0_212min_Mann_3uL_a.raw	41269	MS Amanda 2.0 (A5)	Unambiguous	0.8242	0	1016.52	2032.03	2032.02	4.1	0.00417	HCD (High Energy Collision Dissociation)	MS2	15.6421	60	85.9551	375.02	FALSE	FLT woIdent;Gi	4.501e-06	1.018e-09
High	YGAAEPHTVAAFLGGAAAQEVIK	FLT7843 FLT7844	FLT7843 FLT7844		160611_1207_AlDoerr_N16_t0_212min_Mann_3uL_a.raw	44401	MS Amanda 2.0 (A5)	Unambiguous	1	0	757.734	2271.19	2271.18	4.45	0.00337	HCD (High Energy Collision Dissociation)	MS2	2.926	60	91.5538	347.13	FALSE	FLT woIdent	4.501e-06	5.982e-08
High	VAAAESMPLLLEcAR	FLT5019	FLT5019	C13(Carbamidomethyl)	160611_1207_AlDoerr_N16_t0_212min_Mann_3uL_a.raw	44422	MS Amanda 2.0 (A5)	Unambiguous	0.1532	0	815.92	1630.83	1630.83	2.49	0.00203	HCD (High Energy Collision Dissociation)	MS2	30.6501	60	91.5917	303.71	FALSE	FLT woIdent;Gi	4.501e-06	5.344e-06
High	ATGYQELPDWPEEAPDPSVR	FLT1834	FLT1836; FLT1833; FLT1835; FLT1834; FLT1832		160611_1207_AlDoerr_N16_t0_212min_Mann_3uL_a.raw	44496	MS Amanda 2.0 (A5)	Unambiguous	0.8821	0	1129.03	2257.05	2257.04	3.92	0.00442	HCD (High Energy Collision Dissociation)	MS2	0	60	91.7248	459.99	FALSE	FLT woIdent;Gi	4.501e-06	1.273e-10
High	KLSLQDVAELLR	FLT2855	FLT2855		160611_1207_AlDoerr_N16_t0_212min_Mann_3uL_a.raw	48144	MS Amanda 2.0 (A5)	Unambiguous	0.6396	0	462.278	1384.82	1384.82	2.97	0.00137	HCD (High Energy Collision Dissociation)	MS2	0	60	98.258	286.7	FALSE	FLT woIdent	4.501e-06	2.462e-05
High	KLLLDPEFTLLQR	FLT2721	FLT2721		160611_1207_AlDoerr_N16_t0_212min_Mann_3uL_a.raw	48111	MS Amanda 2.0 (A5)	Unambiguous	0.709	0	529.316	1585.93	1585.93	1.14	0.0006	HCD (High Energy Collision Dissociation)	MS2	7.84108	60	98.1989	313.32	FALSE	FLT woIdent;Gi	4.501e-06	1.946e-06
High	GYYFGTSSITGDLSDNHDVISLK	FLT15851	FLT15850; FLT15851		160611_1207_AlDoerr_N16_t0_212min_Mann_3uL_a.raw	48047	MS Amanda 2.0 (A5)	Unambiguous	0.8367	0	830.403	2489.2	2489.18	4.81	0.00399	HCD (High Energy Collision Dissociation)	MS2	2.6976	60	98.0839	473.37	FALSE	FLT woIdent;Gi	4.501e-06	9.798e-12
High	VNLFPGLSPSALK	FLT10559	FLT10559		160611_1207_AlDoerr_N16_t0_212min_Mann_3uL_a.raw	47927	MS Amanda 2.0 (A5)	Unambiguous	0.769	0	671.893	1342.78	1342.77	3.61	0.00242	HCD (High Energy Collision Dissociation)	MS2	22.8122	60	97.869	227.66	FALSE	FLT woIdent	4.501e-06	3.839e-06
High	TVLEHYALEDDPLEAFK	FLT7064 FLT7063	FLT7064 FLT7063		160611_1207_AlDoerr_N16_t0_212min_Mann_3uL_a.raw	47890	MS Amanda 2.0 (A5)	Unambiguous	0.8641	0	664	1989.99	1989.98	3.09	0.00205	HCD (High Energy Collision Dissociation)	MS2	25.6014	60	97.8037	448.96	FALSE	FLT woIdent;Gi	4.501e-06	2.812e-09
High	LLTQYVLSLAK	FLT1834	FLT1836; FLT1833; FLT1835; FLT1834; FLT1832		160611_1207_AlDoerr_N16_t0_212min_Mann_3uL_a.raw	47824	MS Amanda 2.0 (A5)	Unambiguous	1	0	624.884	1248.76	1248.76	3.58	0.00223	HCD (High Energy Collision Dissociation)	MS2	20.8424	60	97.6854	277.54	FALSE	FLT woIdent;Gi	4.501e-06	2.441e-05
High	AELGLESPKPVESFASMLR	FLT9407	FLT9407		160611_1207_AlDoerr_N16_t0_212min_Mann_3uL_a.raw	48244	MS Amanda 2.0 (A5)	Unambiguous	0.8016	0	687.698	2061.08	2061.07	4.86	0.00334	HCD (High Energy Collision Dissociation)	MS2	36.5842	60	98.4364	414.65	FALSE	FLT woIdent;Gi	4.501e-06	1.084e-10
High	IYADTFGDINYQEFAK	FLT1345	FLT1345; FLT1346		160611_1207_AlDoerr_N16_t0_212min_Mann_3uL_a.raw	47807	MS Amanda 2.0 (A5)	Unambiguous	0.7997	0	947.95	1894.89	1894.89	3.55	0.00337	HCD (High Energy Collision Dissociation)	MS2	22.8016	60	97.6536	449.91	FALSE	FLT woIdent;Gi	4.501e-06	1.691e-10
High	YHIEVNRVPAGNWVLIEGVDQPIVK	FLT1345	FLT1347; FLT1345; FLT1346		160611_1207_AlDoerr_N16_t0_212min_Mann_3uL_a.raw	47787	MS Amanda 2.0 (A5)	Unambiguous	0.8966	0	712.142	2845.55	2845.54	3.9	0.00277	HCD (High Energy Collision Dissociation)	MS2	48.8355	60	97.6203	443.64	FALSE	FLT woIdent;Gi	4.501e-06	1e-09
High	NPEDLIWHTPEGISIKPLYSR	FLT15811 FLT15812 FLT15813	FLT15814; FLT15811 FLT15812 FLT15813		160611_1207_AlDoerr_N16_t0_212min_Mann_3uL_a.raw	47616	MS Amanda 2.0 (A5)	Unambiguous	0.9088	0	822.435	2465.29	2465.28	3.66	0.00301	HCD (High Energy Collision Dissociation)	MS2	24.5249	60	97.3119	513.67	FALSE	FLT woIdent;Gi	4.501e-06	3.965e-14
High	EITDLcNELESLK	FLT5111; FLT5110	FLT5111; FLT5110; FLT5113; FLT5112	C6(Carbamidomethyl)	160611_1207_AlDoerr_N16_t0_212min_Mann_3uL_a.raw	47497	MS Amanda 2.0 (A5)	Unambiguous	1	0	782.385	1563.76	1563.76	3.16	0.00247	HCD (High Energy Collision Dissociation)	MS2	7.92082	60	97.0985	246.9	FALSE	FLT woIdent;Gi	4.501e-06	1.302e-06
High	VSPDGTAFcSGSWDHTLRVWA	FLT15548	FLT15548	C9(Carbamidomethyl)	160611_1207_AlDoerr_N16_t0_212min_Mann_3uL_a.raw	47370	MS Amanda 2.0 (A5)	Unambiguous	0.8915	0	783.695	2349.07	2349.07	-0.99	-0.00077	HCD (High Energy Collision Dissociation)	MS2	47.0601	60	96.8736	340.74	FALSE	FLT woIdent	4.501e-06	1.397e-07
High	MSLHNLATVFGPTLLRPSEVESK	FLT959	FLT959		160611_1207_AlDoerr_N16_t0_212min_Mann_3uL_a.raw	47226	MS Amanda 2.0 (A5)	Unambiguous	0.8842	0	632.341	2526.34	2526.34	1.37	0.00087	HCD (High Energy Collision Dissociation)	MS2	22.346	60	96.615	394.35	FALSE	FLT woIdent	4.501e-06	1.48e-08
High	NQEQLAAELAEFTAK	FLT15318	FLT15318		160611_1207_AlDoerr_N16_t0_212min_Mann_3uL_a.raw	47186	MS Amanda 2.0 (A5)	Unambiguous	0.7467	0	831.923	1662.84	1662.83	2.99	0.00248	HCD (High Energy Collision Dissociation)	MS2	14.0948	60	96.5424	428.23	FALSE	FLT woIdent	4.501e-06	4.749e-10
High	MKGELGMMLSLQNVIQK	FLT8289	FLT8289; FLT8288		160611_1207_AlDoerr_N16_t0_212min_Mann_3uL_a.raw	47806	MS Amanda 2.0 (A5)	Unambiguous	0.7809	0	640.677	1920.02	1920.01	3.24	0.00207	HCD (High Energy Collision Dissociation)	MS2	29.956	60	97.6521	294.4	FALSE	FLT woIdent;Gi	4.501e-06	1.448e-05
High	SSAYESLMEIVK	FLT1192	FLT1192		160611_1207_AlDoerr_N16_t0_212min_Mann_3uL_a.raw	47146	MS Amanda 2.0 (A5)	Unambiguous	0.8522	0	678.84	1356.67	1356.67	1.27	0.00086	HCD (High Energy Collision Dissociation)	MS2	40.1496	60	96.4695	223.82	FALSE	FLT woIdent	4.501e-06	2.322e-05
High	GVTIPYRPKPSSSPVIFAGGQAYTIQGQYAIPQPDLTK	FLT14101	FLT14101; FLT14099; FLT14102 FLT14100 FLT14106		160611_1207_AlDoerr_N16_t0_212min_Mann_3uL_a.raw	48246	MS Amanda 2.0 (A5)	Unambiguous	0.9192	0	1012.29	4046.15	4046.14	3.92	0.00397	HCD (High Energy Collision Dissociation)	MS2	19.5474	60	98.4395	420.27	FALSE	FLT woIdent;Gi	4.501e-06	1.357e-10
High	FRPSIAYFPQIVSVAAR	FLT6244	FLT6244; FLT6245; FLT6243		160611_1207_AlDoerr_N16_t0_212min_Mann_3uL_a.raw	48373	MS Amanda 2.0 (A5)	Unambiguous	0.876	0	641.363	1922.07	1922.06	4.66	0.00299	HCD (High Energy Collision Dissociation)	MS2	34.8952	60	98.6682	351.8	FALSE	FLT woIdent;Gi	4.501e-06	6.562e-09
High	VVTQLPGATSPGKVEAPSLQK	FLT6143	FLT6143		160611_1207_AlDoerr_N16_t0_212min_Mann_3uL_a.raw	27455	MS Amanda 2.0 (A5)	Unambiguous	0.8121	0	1054.1	2107.19	2107.18	4.91	0.00517	HCD (High Energy Collision Dissociation)	MS2	0	60	61.3788	535.79	FALSE	FLT woIdent	4.501e-06	1.591e-12
High	INFDDNAEFR	FLT10966	FLT10966		160611_1207_AlDoerr_N16_t0_212min_Mann_3uL_a.raw	27451	MS Amanda 2.0 (A5)	Unambiguous	0.7751	0	620.786	1240.56	1240.56	4.2	0.0026	HCD (High Energy Collision Dissociation)	MS2	27.4762	60	61.3727	267.28	FALSE	FLT woIdent	4.501e-06	5.952e-05
High	SRDVEVLEGKPIYVDcFGNLVPLTK	FLT9032	FLT9032	C16(Carbamidomethyl)	160611_1207_AlDoerr_N16_t0_212min_Mann_3uL_a.raw	49478	MS Amanda 2.0 (A5)	Unambiguous	1	0	712.88	2848.5	2848.49	1.89	0.00135	HCD (High Energy Collision Dissociation)	MS2	19.9089	60	100.656	464.12	FALSE	FLT woIdent	4.501e-06	3.771e-10
High	GWWYAHFDGPWIAR	FLT15575	FLT15575		160611_1207_AlDoerr_N16_t0_212min_Mann_3uL_a.raw	49164	MS Amanda 2.0 (A5)	Unambiguous	0.9017	0	587.95	1761.84	1761.83	4.19	0.00246	HCD (High Energy Collision Dissociation)	MS2	31.1869	60	100.091	336.3	FALSE	FLT woIdent	4.501e-06	6.118e-08
High	ANHGPGMAMNWPQFEDEEWSADLNR	FLT13834	FLT13828; FLT13834		160611_1207_AlDoerr_N16_t0_212min_Mann_3uL_a.raw	49091	MS Amanda 2.0 (A5)	Unambiguous	0.9559	0	968.083	2902.24	2902.23	1.65	0.00159	HCD (High Energy Collision Dissociation)	MS2	53.1632	60	99.9614	412.3	FALSE	FLT woIdent;Gi	4.501e-06	2.116e-08
High	ANHGPGMAMNWPQFEDEEWSADLNR	FLT13834	FLT13828; FLT13834		160611_1207_AlDoerr_N16_t0_212min_Mann_3uL_a.raw	49053	MS Amanda 2.0 (A5)	Unambiguous	0.9395	0	968.083	2902.23	2902.23	1.21	0.00117	HCD (High Energy Collision Dissociation)	MS2	24.1414	60	99.8915	423.97	FALSE	FLT woIdent;Gi	4.501e-06	5.104e-09
High	GLLPQLLGVAPEK	FLT11397	FLT11397		160611_1207_AlDoerr_N16_t0_212min_Mann_3uL_a.raw	48351	MS Amanda 2.0 (A5)	Unambiguous	0.8006	0	667.908	1334.81	1334.8	2.95	0.00197	HCD (High Energy Collision Dissociation)	MS2	24.5989	60	98.6289	246.62	FALSE	FLT woIdent;Gi	4.501e-06	7.753e-06
High	IQPGNPSFTDLELSLK	FLT4942	FLT4942		160611_1207_AlDoerr_N16_t0_212min_Mann_3uL_a.raw	49012	MS Amanda 2.0 (A5)	Unambiguous	0.7199	0	879.969	1758.93	1758.93	2.18	0.00192	HCD (High Energy Collision Dissociation)	MS2	0	60	99.814	325.82	FALSE	FLT woIdent	4.501e-06	3.473e-07
High	VIIEGGGALAALQAMK	FLT5736	FLT5736		160611_1207_AlDoerr_N16_t0_212min_Mann_3uL_a.raw	48915	MS Amanda 2.0 (A5)	Unambiguous	0.656	0	771.441	1541.87	1541.87	1.91	0.00148	HCD (High Energy Collision Dissociation)	MS2	61.9303	60	99.6396	335.13	FALSE	FLT woIdent	4.501e-06	1.308e-07
High	VRNASGDSGFVPNNILDIMR	FLT11235	FLT11235		160611_1207_AlDoerr_N16_t0_212min_Mann_3uL_a.raw	48745	MS Amanda 2.0 (A5)	Unambiguous	0.7462	0	725.706	2175.1	2175.1	3.14	0.00228	HCD (High Energy Collision Dissociation)	MS2	23.7669	60	99.3352	307.76	FALSE	FLT woIdent;Gi	4.501e-06	1.085e-05
High	FHLLVANRDFIDSVLVR	FLT655	FLT655; FLT656; FLT654; FLT651; FLT652		160611_1207_AlDoerr_N16_t0_212min_Mann_3uL_a.raw	48726	MS Amanda 2.0 (A5)	Unambiguous	1	0	672.044	2014.12	2014.12	-2.6	-0.00175	HCD (High Energy Collision Dissociation)	MS2	5.36568	60	99.3002	268.73	FALSE	FLT woIdent;Gi	4.501e-06	5.693e-06
High	MDATSYSSIASEFGVR	FLT7265	FLT7265		160611_1207_AlDoerr_N16_t0_212min_Mann_3uL_a.raw	48689	MS Amanda 2.0 (A5)	Unambiguous	0.8889	0	860.898	1720.79	1720.78	2.79	0.0024	HCD (High Energy Collision Dissociation)	MS2	34.168	60	99.2348	416.95	FALSE	FLT woIdent	4.501e-06	8.63e-10
High	ESESSDHPPMVSEEDISVGYSTFQDcIPK	FLT9032	FLT9032	C26(Carbamidomethyl)	160611_1207_AlDoerr_N16_t0_212min_Mann_3uL_a.raw	48641	MS Amanda 2.0 (A5)	Unambiguous	0.9556	0	1090.81	3270.42	3270.41	4.4	0.00479	HCD (High Energy Collision Dissociation)	MS2	0	60	99.1467	510.84	FALSE	FLT woIdent	4.501e-06	4.018e-11
High	TLVSTVGSMVFSEGEAQR	FLT9788	FLT9788; FLT9787; FLT9789		160611_1207_AlDoerr_N16_t0_212min_Mann_3uL_a.raw	48610	MS Amanda 2.0 (A5)	Unambiguous	0.8885	0	949.473	1897.94	1897.93	3.03	0.00288	HCD (High Energy Collision Dissociation)	MS2	0	60	99.0904	426.03	FALSE	FLT woIdent	4.501e-06	5.997e-11
High	GFGFVTFSSMAEVDAAMAARPHSIDGRVVEPK	FLT11680	FLT11682; FLT11681 FLT11678; FLT11680; FLT11679; FLT11677		160611_1207_AlDoerr_N16_t0_212min_Mann_3uL_a.raw	48962	MS Amanda 2.0 (A5)	Unambiguous	1	0	676.74	3379.67	3379.66	3.88	0.00263	HCD (High Energy Collision Dissociation)	MS2	22.2065	60	99.7229	273.15	FALSE	FLT woIdent;Gi	4.501e-06	6.502e-07
High	LEEQLNDLTELHQNEILNLK	FLT11068	FLT11066 FLT11067; FLT11068		160611_1207_AlDoerr_N16_t0_212min_Mann_3uL_a.raw	47117	MS Amanda 2.0 (A5)	Unambiguous	1	0	802.758	2406.26	2406.25	4.07	0.00327	HCD (High Energy Collision Dissociation)	MS2	18.3259	60	96.4195	387.03	FALSE	FLT woIdent;Gi	4.501e-06	9.53e-09
High	GFGFVTFSSMAEVDAAmAARPHSIDGR	FLT11680	FLT11682; FLT11681 FLT11678; FLT11680; FLT11679; FLT11677	M17(Oxidation)	160611_1207_AlDoerr_N16_t0_212min_Mann_3uL_a.raw	46971	MS Amanda 2.0 (A5)	Unambiguous	0.4972	0	711.589	2843.33	2843.32	3.49	0.00248	HCD (High Energy Collision Dissociation)	MS2	19.9687	60	96.1556	383.16	FALSE	FLT woIdent;Gi	4.501e-06	6.49e-06
High	TcMIATISPGMAScENTLNTLR	FLT9243	FLT9243; FLT9241 FLT9242	C2(Carbamidomethyl); C14(Carbamidomethyl)	160611_1207_AlDoerr_N16_t0_212min_Mann_3uL_a.raw	46825	MS Amanda 2.0 (A5)	Unambiguous	0.8925	0	1221.07	2441.14	2441.13	3.52	0.0043	HCD (High Energy Collision Dissociation)	MS2	0	60	95.8945	550.42	FALSE	FLT woIdent	4.501e-06	1.4e-12
High	LPTAVFEGPSFGYTEQSAR	FLT6726 FLT6724	FLT6726 FLT6724; FLT6727; FLT6729; FLT6721; FLT6723 FLT6725 FLT6722; FLT6718; FLT6720 FLT6719		160611_1207_AlDoerr_N16_t0_212min_Mann_3uL_a.raw	45282	MS Amanda 2.0 (A5)	Unambiguous	0.904	0	1029	2057	2057	1.98	0.00203	HCD (High Energy Collision Dissociation)	MS2	0	60	93.1293	433.16	FALSE	FLT woIdent;Gi	4.501e-06	1.823e-10
High	YTDHLQSYVIYSLGQPLEK	FLT4627	FLT4627		160611_1207_AlDoerr_N16_t0_212min_Mann_3uL_a.raw	45227	MS Amanda 2.0 (A5)	Unambiguous	0.7826	0	752.053	2254.14	2254.14	2.46	0.00185	HCD (High Energy Collision Dissociation)	MS2	18.3009	60	93.0309	292.01	FALSE	FLT woIdent	4.501e-06	9.639e-06
High	SSIHNFMTHPEFRIEDSEPHIPLIDDTDAEDDAPTK	FLT14348	FLT14348		160611_1207_AlDoerr_N16_t0_212min_Mann_3uL_a.raw	45220	MS Amanda 2.0 (A5)	Unambiguous	0.852	0	824.786	4119.9	4119.89	3.6	0.00297	HCD (High Energy Collision Dissociation)	MS2	39.7229	60	93.0203	359.69	FALSE	FLT woIdent;Gi	4.501e-06	5.428e-08
High	FLSQIESDRLALLQVR	FLT8047	FLT8047		160611_1207_AlDoerr_N16_t0_212min_Mann_3uL_a.raw	45138	MS Amanda 2.0 (A5)	Unambiguous	0.8061	0	944.539	1888.07	1888.07	2.87	0.00271	HCD (High Energy Collision Dissociation)	MS2	14.4003	60	92.8719	387.41	FALSE	FLT woIdent	4.501e-06	2.229e-07
High	YAAcNAVGQMATDFAPGFQK	FLT5019	FLT5019	C4(Carbamidomethyl)	160611_1207_AlDoerr_N16_t0_212min_Mann_3uL_a.raw	45103	MS Amanda 2.0 (A5)	Unambiguous	1	0	1073.99	2146.97	2146.97	0.61	0.00065	HCD (High Energy Collision Dissociation)	MS2	0	60	92.8097	481.81	FALSE	FLT woIdent;Gi	4.501e-06	3.74e-11
High	FLSQIESDRLALLQVR	FLT8047	FLT8047		160611_1207_AlDoerr_N16_t0_212min_Mann_3uL_a.raw	45092	MS Amanda 2.0 (A5)	Unambiguous	0.8643	0	630.029	1888.07	1888.07	3.5	0.00221	HCD (High Energy Collision Dissociation)	MS2	37.9688	60	92.7899	296.08	FALSE	FLT woIdent	4.501e-06	6.735e-07
High	FLSQIESDRLALLQVR	FLT8047	FLT8047		160611_1207_AlDoerr_N16_t0_212min_Mann_3uL_a.raw	45551	MS Amanda 2.0 (A5)	Unambiguous	1	0	630.028	1888.07	1888.07	2.05	0.00129	HCD (High Energy Collision Dissociation)	MS2	15.3173	60	93.6117	329.45	FALSE	FLT woIdent	4.501e-06	1.414e-06
High	IITLTGPTNAIFK	FLT10895	FLT10895		160611_1207_AlDoerr_N16_t0_212min_Mann_3uL_a.raw	45059	MS Amanda 2.0 (A5)	Unambiguous	0.8121	0	694.913	1388.82	1388.81	3.23	0.00224	HCD (High Energy Collision Dissociation)	MS2	37.0683	60	92.7309	254.61	FALSE	FLT woIdent;Gi	4.501e-06	1.566e-05
High	RVTNDARENEMDENLEQVSGIIGNLR	FLT9760	FLT9760		160611_1207_AlDoerr_N16_t0_212min_Mann_3uL_a.raw	44994	MS Amanda 2.0 (A5)	Unambiguous	0.8286	0	743.869	2972.46	2972.45	2.16	0.00161	HCD (High Energy Collision Dissociation)	MS2	42.1071	60	92.614	294.99	FALSE	FLT woIdent	4.501e-06	0.000114
High	ELGIVGLYLHSKLEQIPEGSSK	FLT14828; FLT14826	FLT14824; FLT14829; FLT14828; FLT14826; FLT14825		160611_1207_AlDoerr_N16_t0_212min_Mann_3uL_a.raw	44773	MS Amanda 2.0 (A5)	Unambiguous	0.9083	0	799.775	2397.31	2397.3	3.84	0.00307	HCD (High Energy Collision Dissociation)	MS2	33.2821	60	92.2197	371.66	FALSE	FLT woIdent	4.501e-06	1.283e-08
High	VYEIQDIYENSWTK	FLT13703	FLT13703; FLT13706 FLT13704 FLT13705		160611_1207_AlDoerr_N16_t0_212min_Mann_3uL_a.raw	44726	MS Amanda 2.0 (A5)	Unambiguous	0.8346	0	894.429	1787.85	1787.85	1.04	0.00093	HCD (High Energy Collision Dissociation)	MS2	4.62682	60	92.1361	352.74	FALSE	FLT woIdent;Gi	4.501e-06	9.383e-08
High	VDLFYLHAPDHGTPIVETLQAcQQLHQEGK	FLT12285	FLT12285	C22(Carbamidomethyl)	160611_1207_AlDoerr_N16_t0_212min_Mann_3uL_a.raw	44666	MS Amanda 2.0 (A5)	Unambiguous	0.9232	0	861.934	3444.71	3444.7	3.99	0.00344	HCD (High Energy Collision Dissociation)	MS2	1.92444	60	92.0268	668.98	FALSE	FLT woIdent	4.501e-06	1.677e-14
High	LQAVLPPAVWNAEQQR	FLT11854	FLT11854		160611_1207_AlDoerr_N16_t0_212min_Mann_3uL_a.raw	44642	MS Amanda 2.0 (A5)	Unambiguous	0.7705	0	910.497	1819.99	1819.98	3.37	0.00307	HCD (High Energy Collision Dissociation)	MS2	22.1578	60	91.9843	353.56	FALSE	FLT woIdent	4.501e-06	2.312e-08
High	LIAMYTDGAEVWDTK	FLT2721	FLT2721		160611_1207_AlDoerr_N16_t0_212min_Mann_3uL_a.raw	44509	MS Amanda 2.0 (A5)	Unambiguous	0.7651	0	856.912	1712.82	1712.82	-2.14	-0.00183	HCD (High Energy Collision Dissociation)	MS2	6.34361	60	91.7476	280.9	FALSE	FLT woIdent;Gi	4.501e-06	3.133e-06
High	RVTNDARENEMDENLEQVSGIIGNLR	FLT9760	FLT9760		160611_1207_AlDoerr_N16_t0_212min_Mann_3uL_a.raw	45037	MS Amanda 2.0 (A5)	Unambiguous	0.9192	0	991.492	2972.46	2972.45	3.93	0.0039	HCD (High Energy Collision Dissociation)	MS2	5.23891	60	92.6914	580.82	FALSE	FLT woIdent	4.501e-06	1.576e-14
High	LYLVSDVLYNSSAK	FLT14609	FLT14605; FLT14608; FLT14606; FLT14607; FLT14609		160611_1207_AlDoerr_N16_t0_212min_Mann_3uL_a.raw	45588	MS Amanda 2.0 (A5)	Unambiguous	0.8241	0	786.421	1571.83	1571.83	2.05	0.00161	HCD (High Energy Collision Dissociation)	MS2	26.5747	60	93.6769	277.31	FALSE	FLT woIdent;Gi	4.501e-06	8.525e-07
High	FSLIDLAGNER	FLT9243	FLT9243; FLT9241 FLT9242		160611_1207_AlDoerr_N16_t0_212min_Mann_3uL_a.raw	45806	MS Amanda 2.0 (A5)	Unambiguous	1	0	617.827	1234.65	1234.64	2.97	0.00183	HCD (High Energy Collision Dissociation)	MS2	26.9375	60	94.0674	256.42	FALSE	FLT woIdent	4.501e-06	8.074e-06
High	FLSQIESDRLALLQVR	FLT8047	FLT8047		160611_1207_AlDoerr_N16_t0_212min_Mann_3uL_a.raw	45858	MS Amanda 2.0 (A5)	Unambiguous	0.6873	0	630.029	1888.07	1888.07	4.57	0.00288	HCD (High Energy Collision Dissociation)	MS2	53.1613	60	94.1614	270.74	FALSE	FLT woIdent	4.501e-06	1.899e-06
High	YPGITLcNVYPGPVQSNVVK	FLT13485	FLT13485	C7(Carbamidomethyl)	160611_1207_AlDoerr_N16_t0_212min_Mann_3uL_a.raw	46824	MS Amanda 2.0 (A5)	Unambiguous	0.8881	0	1103.08	2205.15	2205.14	4.21	0.00464	HCD (High Energy Collision Dissociation)	MS2	0	60	95.893	529.78	FALSE	FLT woIdent	4.501e-06	3.726e-12
High	RcFIEEIPDETMVIGNYR	FLT4976	FLT4976; FLT4975	C2(Carbamidomethyl)	160611_1207_AlDoerr_N16_t0_212min_Mann_3uL_a.raw	46723	MS Amanda 2.0 (A5)	Unambiguous	0.8499	0	748.027	2242.07	2242.06	1.38	0.00103	HCD (High Energy Collision Dissociation)	MS2	30.9954	60	95.7125	431.98	FALSE	FLT woIdent;Gi	4.501e-06	1.449e-09
High	ASLNPNDLGPLPPGWEER	FLT7131 FLT7129 FLT7125 FLT7128 FLT7130 FLT7127 FLT7126	FLT7124; FLT7131 FLT7129 FLT7125 FLT7128 FLT7130 FLT7127 FLT7126		160611_1207_AlDoerr_N16_t0_212min_Mann_3uL_a.raw	46627	MS Amanda 2.0 (A5)	Unambiguous	0.8644	0	981.492	1961.98	1961.97	2.14	0.0021	HCD (High Energy Collision Dissociation)	MS2	0	60	95.5397	449.11	FALSE	FLT woIdent	4.501e-06	1.012e-10
High	ILSFIPPDGNFR	FLT6018	FLT6018		160611_1207_AlDoerr_N16_t0_212min_Mann_3uL_a.raw	46582	MS Amanda 2.0 (A5)	Unambiguous	0.747	0	688.375	1375.74	1375.74	4.08	0.00281	HCD (High Energy Collision Dissociation)	MS2	30.258	60	95.4593	258.33	FALSE	FLT woIdent	4.501e-06	1.405e-05
High	DTFNHLTTWLEDAR	FLT12546	FLT12546		160611_1207_AlDoerr_N16_t0_212min_Mann_3uL_a.raw	46580	MS Amanda 2.0 (A5)	Unambiguous	0.5749	0	859.913	1718.82	1718.81	3.34	0.00287	HCD (High Energy Collision Dissociation)	MS2	26.0172	60	95.4563	485	FALSE	FLT woIdent;Gi	4.501e-06	1.673e-11
High	YGYVLPDVTKDELFR	FLT12121	FLT12121		160611_1207_AlDoerr_N16_t0_212min_Mann_3uL_a.raw	46539	MS Amanda 2.0 (A5)	Unambiguous	0.8461	0	605.651	1814.94	1814.93	3.17	0.00192	HCD (High Energy Collision Dissociation)	MS2	13.5477	60	95.3819	376.34	FALSE	FLT woIdent;Gi	4.501e-06	8.343e-10
High	IIADIFQYTAQHMPK	FLT15811 FLT15812 FLT15813	FLT15814; FLT15811 FLT15812 FLT15813		160611_1207_AlDoerr_N16_t0_212min_Mann_3uL_a.raw	46529	MS Amanda 2.0 (A5)	Unambiguous	1	0	592.646	1775.92	1775.91	4.29	0.00254	HCD (High Energy Collision Dissociation)	MS2	26.0527	60	95.3636	230.2	FALSE	FLT woIdent;Gi	4.501e-06	2.342e-06
High	DTFNHLTTWLEDAR	FLT12546	FLT12546		160611_1207_AlDoerr_N16_t0_212min_Mann_3uL_a.raw	46528	MS Amanda 2.0 (A5)	Unambiguous	0.3589	0	573.611	1718.82	1718.81	3.05	0.00175	HCD (High Energy Collision Dissociation)	MS2	51.5275	60	95.3622	228.58	FALSE	FLT woIdent;Gi	4.501e-06	4.051e-05
High	QYNGVPLDGRPMNIQLVTSQIDTQR	FLT171	FLT171		160611_1207_AlDoerr_N16_t0_212min_Mann_3uL_a.raw	46501	MS Amanda 2.0 (A5)	Unambiguous	0.8731	0	948.49	2843.46	2843.45	3.4	0.00322	HCD (High Energy Collision Dissociation)	MS2	12.4302	60	95.3153	416	FALSE	FLT woIdent	4.501e-06	2.116e-11
High	TADQQYMEGFKYELEAFK	FLT15043; FLT15041	FLT15043; FLT15041		160611_1207_AlDoerr_N16_t0_212min_Mann_3uL_a.raw	46170	MS Amanda 2.0 (A5)	Unambiguous	0.8811	0	733.344	2198.02	2198.01	2.4	0.00176	HCD (High Energy Collision Dissociation)	MS2	13.4405	60	94.7177	418.25	FALSE	FLT woIdent	4.501e-06	4.608e-09
High	FNPVIcENIPLDESRNEKLDQLQLEGMK	FLT13370 FLT13371 FLT13372	FLT13373; FLT13374; FLT13370 FLT13371 FLT13372	C6(Carbamidomethyl)	160611_1207_AlDoerr_N16_t0_212min_Mann_3uL_a.raw	46155	MS Amanda 2.0 (A5)	Unambiguous	0.8134	0	833.169	3329.65	3329.65	1.28	0.00106	HCD (High Energy Collision Dissociation)	MS2	37.3698	60	94.6922	258.02	FALSE	FLT woIdent;Gi	4.501e-06	1.469e-06
High	LMLISMANDLK	FLT13485	FLT13485		160611_1207_AlDoerr_N16_t0_212min_Mann_3uL_a.raw	46016	MS Amanda 2.0 (A5)	Unambiguous	0.7915	0	624.84	1248.67	1248.67	3.48	0.00217	HCD (High Energy Collision Dissociation)	MS2	48.3571	60	94.4429	258.28	FALSE	FLT woIdent	4.501e-06	1.092e-05
High	LMLISMANDLK	FLT13485	FLT13485		160611_1207_AlDoerr_N16_t0_212min_Mann_3uL_a.raw	46013	MS Amanda 2.0 (A5)	Unambiguous	0.7	0	624.84	1248.67	1248.67	3.48	0.00217	HCD (High Energy Collision Dissociation)	MS2	68.1725	60	94.4383	225.45	FALSE	FLT woIdent	4.501e-06	5.831e-05
High	RASQEESMQIQVQDILEQNEALK	FLT5111; FLT5110	FLT5111; FLT5110; FLT5113; FLT5112		160611_1207_AlDoerr_N16_t0_212min_Mann_3uL_a.raw	45970	MS Amanda 2.0 (A5)	Unambiguous	0.937	0	896.452	2687.34	2687.33	4.11	0.00368	HCD (High Energy Collision Dissociation)	MS2	5.68377	60	94.3612	569.11	FALSE	FLT woIdent;Gi	4.501e-06	3.481e-13
High	FTcTFTYASQGGTNEQWQMSLGTSEDSQHFTcTVWRPQGK	FLT15671	FLT15671	C3(Carbamidomethyl); C32(Carbamidomethyl)	160611_1207_AlDoerr_N16_t0_212min_Mann_3uL_a.raw	45960	MS Amanda 2.0 (A5)	Unambiguous	1	0	1165.52	4659.06	4659.04	3.96	0.00461	HCD (High Energy Collision Dissociation)	MS2	0	60	94.3429	598.52	FALSE	FLT woIdent	4.501e-06	7.999e-14
High	FLSDVYPDGFK	FLT5027	FLT5027		160611_1207_AlDoerr_N16_t0_212min_Mann_3uL_a.raw	39557	MS Amanda 2.0 (A5)	Unambiguous	0.7688	0	644.317	1287.63	1287.63	1.39	0.00089	HCD (High Energy Collision Dissociation)	MS2	36.6284	60	82.8993	247.93	FALSE	FLT woIdent	4.501e-06	2.368e-05
High	TTLEGTPATYQGDVYYcAGYDPPMKPYGR	FLT11226	FLT11226	C17(Carbamidomethyl)	160611_1207_AlDoerr_N16_t0_212min_Mann_3uL_a.raw	39550	MS Amanda 2.0 (A5)	Unambiguous	0.9176	0	1091.17	3271.49	3271.47	4.47	0.00487	HCD (High Energy Collision Dissociation)	MS2	35.287	60	82.8889	466.38	FALSE	FLT woIdent;Gi	4.501e-06	8.896e-16
High	SPSAQLMEQVAQLK	FLT10842	FLT10842; FLT10844		160611_1207_AlDoerr_N16_t0_212min_Mann_3uL_a.raw	39543	MS Amanda 2.0 (A5)	Unambiguous	0.759	0	765.405	1529.8	1529.8	2.58	0.00197	HCD (High Energy Collision Dissociation)	MS2	59.2633	60	82.8752	418.09	FALSE	FLT woIdent;Gi	4.501e-06	1.556e-09
High	RVAEAHVPNFIFDEFR	FLT14596	FLT14596		160611_1207_AlDoerr_N16_t0_212min_Mann_3uL_a.raw	39288	MS Amanda 2.0 (A5)	Unambiguous	0.796	0	649.669	1946.99	1946.99	2.92	0.00189	HCD (High Energy Collision Dissociation)	MS2	28.8816	60	82.4208	333.8	FALSE	FLT woIdent;Gi	4.501e-06	1.17e-07
High	VHPLHDFILELYQTGSTEPVDVPPELcHGIQGK	FLT9837 FLT9836	FLT9839; FLT9841; FLT9838; FLT9842; FLT9837 FLT9836; FLT9840	C27(Carbamidomethyl)	160611_1207_AlDoerr_N16_t0_212min_Mann_3uL_a.raw	54801	MS Amanda 2.0 (A5)	Unambiguous	0.7991	0	745.979	3725.86	3725.86	0.07	5e-05	HCD (High Energy Collision Dissociation)	MS2	28.3721	60	110.237	386.24	FALSE	FLT woIdent;Gi	4.501e-06	2.179e-08
High	LLPDAVLEQLTTASEADIKK	FLT6236	FLT6236		160611_1207_AlDoerr_N16_t0_212min_Mann_3uL_a.raw	54797	MS Amanda 2.0 (A5)	Unambiguous	0.8347	0	719.067	2155.19	2155.19	0.23	0.00016	HCD (High Energy Collision Dissociation)	MS2	8.66708	60	110.231	286.72	FALSE	FLT woIdent	4.501e-06	7.043e-05
High	INESIGQGDLSELPELHALTAGLK	FLT76	FLT75; FLT76		160611_1207_AlDoerr_N16_t0_212min_Mann_3uL_a.raw	54763	MS Amanda 2.0 (A5)	Unambiguous	0.8807	0	835.782	2505.33	2505.32	4.31	0.0036	HCD (High Energy Collision Dissociation)	MS2	38.2271	60	110.17	380.45	FALSE	FLT woIdent	4.501e-06	1.449e-10
High	AcFLRDIPFSAIYFPcYAHVK	FLT11397	FLT11397	C2(Carbamidomethyl); C16(Carbamidomethyl)	160611_1207_AlDoerr_N16_t0_212min_Mann_3uL_a.raw	54746	MS Amanda 2.0 (A5)	Unambiguous	1	0	644.573	2575.27	2575.26	2.8	0.0018	HCD (High Energy Collision Dissociation)	MS2	2.35747	60	110.138	285.27	FALSE	FLT woIdent;Gi	4.501e-06	1.562e-05
High	SQSLTNAFSFSESSFFR	FLT11048 FLT11047	FLT11048 FLT11047		160611_1207_AlDoerr_N16_t0_212min_Mann_3uL_a.raw	54741	MS Amanda 2.0 (A5)	Unambiguous	0.884	0	971.45	1941.89	1941.9	-2.57	-0.00249	HCD (High Energy Collision Dissociation)	MS2	41.4167	60	110.131	436.25	FALSE	FLT woIdent	4.501e-06	4.626e-10
High	LFIGGLSFETTEESLR	FLT11680	FLT11682; FLT11681 FLT11678; FLT11680; FLT11679; FLT11677		160611_1207_AlDoerr_N16_t0_212min_Mann_3uL_a.raw	54641	MS Amanda 2.0 (A5)	Unambiguous	0.8433	0	899.967	1798.93	1798.92	2.31	0.00208	HCD (High Energy Collision Dissociation)	MS2	10.8361	33.664	109.951	383.27	FALSE	FLT woIdent;Gi	4.501e-06	1.07e-09
High	YAEEQQDLALLSISTFQR	FLT9051; FLT1834	FLT9051; FLT1836; FLT1833; FLT1835; FLT1834		160611_1207_AlDoerr_N16_t0_212min_Mann_3uL_a.raw	54819	MS Amanda 2.0 (A5)	Unambiguous	0.8942	0	1056.54	2112.07	2112.06	3.5	0.00369	HCD (High Energy Collision Dissociation)	MS2	0	60	110.27	500.8	FALSE	FLT woIdent;Gi	4.501e-06	1.045e-11
High	IAVDHNQMFQYFITVVPTK	FLT11329 FLT11331 FLT11328 FLT11327 FLT11333	FLT11325; FLT11332; FLT11329 FLT11331 FLT11328 FLT11327 FLT11333; FLT11335; FLT11330; FLT11334; FLT11326; FLT11324		160611_1207_AlDoerr_N16_t0_212min_Mann_3uL_a.raw	54614	MS Amanda 2.0 (A5)	Unambiguous	0.8695	0	751.061	2251.17	2251.16	4.37	0.00328	HCD (High Energy Collision Dissociation)	MS2	48.3919	60	109.901	333.61	FALSE	FLT woIdent;Gi	4.501e-06	1.466e-07
High	DYFEEYGKIDTIEIITDR	FLT11680	FLT11682; FLT11681 FLT11678; FLT11680; FLT11679; FLT11677		160611_1207_AlDoerr_N16_t0_212min_Mann_3uL_a.raw	54535	MS Amanda 2.0 (A5)	Unambiguous	0.8699	0	740.697	2220.08	2220.07	2.38	0.00176	HCD (High Energy Collision Dissociation)	MS2	24.5337	60	109.759	434.7	FALSE	FLT woIdent;Gi	4.501e-06	1.706e-10
High	SNGWILPTVYQGMYNATTR	FLT12285	FLT12285		160611_1207_AlDoerr_N16_t0_212min_Mann_3uL_a.raw	54513	MS Amanda 2.0 (A5)	Unambiguous	0.7998	0	1086.53	2172.06	2172.05	1.57	0.00171	HCD (High Energy Collision Dissociation)	MS2	15.1289	60	109.719	378.15	FALSE	FLT woIdent	4.501e-06	1.825e-09
High	YNSLGDLVQVLGTPGK	FLT8395	FLT8394; FLT8395		160611_1207_AlDoerr_N16_t0_212min_Mann_3uL_a.raw	54510	MS Amanda 2.0 (A5)	Unambiguous	0.8205	0	830.952	1660.9	1660.89	3.95	0.00328	HCD (High Energy Collision Dissociation)	MS2	38.5152	60	109.715	306.25	FALSE	FLT woIdent;Gi	4.501e-06	6.775e-07
High	DLNLcQAELEADLEKVETVNK	FLT3691	FLT3691	C5(Carbamidomethyl)	160611_1207_AlDoerr_N16_t0_212min_Mann_3uL_a.raw	54392	MS Amanda 2.0 (A5)	Unambiguous	1	0	811.075	2431.21	2431.2	3	0.00243	HCD (High Energy Collision Dissociation)	MS2	4.86774	60	109.501	392.61	FALSE	FLT woIdent	4.501e-06	1.167e-09
High	TLTSGSLVLLTLDAR	FLT1834	FLT1833; FLT1835; FLT1834; FLT1832		160611_1207_AlDoerr_N16_t0_212min_Mann_3uL_a.raw	54390	MS Amanda 2.0 (A5)	Unambiguous	0.8201	0	780.456	1559.9	1559.9	2.91	0.00227	HCD (High Energy Collision Dissociation)	MS2	28.9337	60	109.499	342.8	FALSE	FLT woIdent;Gi	4.501e-06	8.824e-09
High	YGMTEIGMALSNPLTEAR	FLT7757 FLT7758	FLT7757 FLT7758		160611_1207_AlDoerr_N16_t0_212min_Mann_3uL_a.raw	54284	MS Amanda 2.0 (A5)	Unambiguous	0.8787	0	977.473	1953.94	1953.94	-1.19	-0.00117	HCD (High Energy Collision Dissociation)	MS2	55.8019	60	109.307	356.45	FALSE	FLT woIdent;Gi	4.501e-06	5.765e-08
High	IPASMTAEELTLEILDRR	FLT2030	FLT2030		160611_1207_AlDoerr_N16_t0_212min_Mann_3uL_a.raw	54592	MS Amanda 2.0 (A5)	Unambiguous	1	0	686.703	2058.1	2058.09	2.72	0.00186	HCD (High Energy Collision Dissociation)	MS2	32.7218	60	109.861	230.39	FALSE	FLT woIdent	4.501e-06	3.355e-06
High	KFHGILDQGEGVLIIFDEPPVDK	FLT1015 FLT1017 FLT1016	FLT1019; FLT1015 FLT1017 FLT1016; FLT1018		160611_1207_AlDoerr_N16_t0_212min_Mann_3uL_a.raw	54280	MS Amanda 2.0 (A5)	Unambiguous	0.8261	0	642.345	2566.36	2566.36	1.6	0.00103	HCD (High Energy Collision Dissociation)	MS2	36.6006	60	109.298	300.15	FALSE	FLT woIdent;Gi	4.501e-06	8.769e-08
High	LSPEIVELSEPLQVVR	FLT14797	FLT14796; FLT14797; FLT14795; FLT14798		160611_1207_AlDoerr_N16_t0_212min_Mann_3uL_a.raw	54890	MS Amanda 2.0 (A5)	Unambiguous	0.8938	0	904.516	1808.02	1808.02	4.73	0.00428	HCD (High Energy Collision Dissociation)	MS2	0	60	110.4	362.12	FALSE	FLT woIdent;Gi	4.501e-06	1.521e-08
High	DIPFSAIYFPcYAHVK	FLT11397	FLT11397	C11(Carbamidomethyl)	160611_1207_AlDoerr_N16_t0_212min_Mann_3uL_a.raw	54989	MS Amanda 2.0 (A5)	Unambiguous	0.7021	0	964.477	1927.95	1927.94	3.28	0.00316	HCD (High Energy Collision Dissociation)	MS2	18.2076	60	110.578	272.39	FALSE	FLT woIdent;Gi	4.501e-06	2.649e-06
High	SENNSSNSDIVHVEKEEVPEEAFPGATGPLLPQVTPMEASEMMR	FLT11126	FLT11127; FLT11126		160611_1207_AlDoerr_N16_t0_212min_Mann_3uL_a.raw	56074	MS Amanda 2.0 (A5)	Unambiguous	0.9268	0	1196.56	4783.22	4783.22	-0.36	-0.00042	HCD (High Energy Collision Dissociation)	MS2	0	60	112.531	640.92	FALSE	FLT woIdent;Gi	4.501e-06	1.138e-15
High	SADcYNEVYNFKADEVETYLENLK	FLT9489	FLT9489; FLT9490; FLT9491	C4(Carbamidomethyl)	160611_1207_AlDoerr_N16_t0_212min_Mann_3uL_a.raw	55979	MS Amanda 2.0 (A5)	Unambiguous	1	0	972.108	2914.31	2914.31	0.27	0.00027	HCD (High Energy Collision Dissociation)	MS2	5.86526	60	112.359	319.11	FALSE	FLT woIdent	4.501e-06	1.221e-09
High	ERVDELTTDLEILKAEIEEK	FLT10842	FLT10842; FLT10843		160611_1207_AlDoerr_N16_t0_212min_Mann_3uL_a.raw	55909	MS Amanda 2.0 (A5)	Unambiguous	0.8637	0	791.754	2373.25	2373.24	3.06	0.00242	HCD (High Energy Collision Dissociation)	MS2	40.1289	60	112.235	550.75	FALSE	FLT woIdent;Gi	4.501e-06	2.864e-13
High	ILVHGFQNEVFPEPMFTWTR	FLT12293	FLT12293		160611_1207_AlDoerr_N16_t0_212min_Mann_3uL_a.raw	55840	MS Amanda 2.0 (A5)	Unambiguous	0.8513	0	816.747	2448.23	2448.22	4.36	0.00356	HCD (High Energy Collision Dissociation)	MS2	0	60	112.112	471.64	FALSE	FLT woIdent	4.501e-06	6.148e-11
High	KVAVPFSPAVGVDFELESFSER	FLT5788	FLT5788		160611_1207_AlDoerr_N16_t0_212min_Mann_3uL_a.raw	55802	MS Amanda 2.0 (A5)	Unambiguous	0.8725	0	804.083	2410.23	2410.23	1.93	0.00155	HCD (High Energy Collision Dissociation)	MS2	17.6614	60	112.041	397.47	FALSE	FLT woIdent	4.501e-06	1.529e-08
High	VQLQELSEKLELAEQALASK	FLT6496 FLT6495	FLT6496 FLT6495; FLT6498; FLT6497		160611_1207_AlDoerr_N16_t0_212min_Mann_3uL_a.raw	55709	MS Amanda 2.0 (A5)	Unambiguous	0.7218	0	743.08	2227.22	2227.22	3.12	0.00232	HCD (High Energy Collision Dissociation)	MS2	4.79254	60	111.875	336.73	FALSE	FLT woIdent;Gi	4.501e-06	8.391e-08
High	LYPAFMEGIALSDPAAK	FLT959	FLT959		160611_1207_AlDoerr_N16_t0_212min_Mann_3uL_a.raw	54936	MS Amanda 2.0 (A5)	Unambiguous	0.7343	0	897.464	1793.92	1793.91	3.13	0.00281	HCD (High Energy Collision Dissociation)	MS2	16.0133	60	110.482	327.81	FALSE	FLT woIdent	4.501e-06	4.42e-08
High	EAFDLFDADGTGTIDMK	FLT16425	FLT16425		160611_1207_AlDoerr_N16_t0_212min_Mann_3uL_a.raw	55647	MS Amanda 2.0 (A5)	Unambiguous	0.8674	0	923.416	1845.83	1845.82	2.23	0.00206	HCD (High Energy Collision Dissociation)	MS2	0	60	111.762	352.26	FALSE	FLT woIdent;Gi	4.501e-06	3.954e-08
High	ERVEDVPIPVHYPPESQQELWGGEGLILGYR	FLT409	FLT409; FLT408		160611_1207_AlDoerr_N16_t0_212min_Mann_3uL_a.raw	55545	MS Amanda 2.0 (A5)	Unambiguous	0.8869	0	891.457	3562.81	3562.8	2.4	0.00214	HCD (High Energy Collision Dissociation)	MS2	72.2755	60	111.579	412.54	FALSE	FLT woIdent;Gi	4.501e-06	6.014e-09
High	LWNVDTFVPVGEMR	FLT13962	FLT13962		160611_1207_AlDoerr_N16_t0_212min_Mann_3uL_a.raw	55513	MS Amanda 2.0 (A5)	Unambiguous	0.8006	0	831.922	1662.84	1662.83	3.83	0.00318	HCD (High Energy Collision Dissociation)	MS2	24	60	111.521	355.79	FALSE	FLT woIdent	4.501e-06	1.527e-07
High	LWNVDTFVPVGEMR	FLT13962	FLT13962		160611_1207_AlDoerr_N16_t0_212min_Mann_3uL_a.raw	55496	MS Amanda 2.0 (A5)	Unambiguous	0.7994	0	831.922	1662.84	1662.83	2.95	0.00245	HCD (High Energy Collision Dissociation)	MS2	26.0788	60	111.489	356.96	FALSE	FLT woIdent	4.501e-06	5.354e-09
High	LGIWGGNVALDNLQIK	FLT15516	FLT15516		160611_1207_AlDoerr_N16_t0_212min_Mann_3uL_a.raw	55474	MS Amanda 2.0 (A5)	Unambiguous	0.783	0	855.983	1710.96	1710.95	2.81	0.00241	HCD (High Energy Collision Dissociation)	MS2	52.6509	60	111.45	305.61	FALSE	FLT woIdent	4.501e-06	1.919e-07
High	RMPGTDAPGIPAALAFGSQVSDTLLDcRK	FLT10842	FLT10842; FLT10843	C27(Carbamidomethyl)	160611_1207_AlDoerr_N16_t0_212min_Mann_3uL_a.raw	55046	MS Amanda 2.0 (A5)	Unambiguous	0.8994	0	761.888	3044.53	3044.53	0.64	0.00049	HCD (High Energy Collision Dissociation)	MS2	13.9456	60	110.68	657.28	FALSE	FLT woIdent;Gi	4.501e-06	1.186e-14
High	SQSLTNAFSFSESSFFR	FLT11048 FLT11047	FLT11048 FLT11047		160611_1207_AlDoerr_N16_t0_212min_Mann_3uL_a.raw	55038	MS Amanda 2.0 (A5)	Unambiguous	0.887	0	971.449	1941.89	1941.9	-3.38	-0.00329	HCD (High Energy Collision Dissociation)	MS2	12.8173	60	110.668	439.02	FALSE	FLT woIdent	4.501e-06	2.173e-09
High	LQEAYYIFQELADK	FLT5726	FLT5726		160611_1207_AlDoerr_N16_t0_212min_Mann_3uL_a.raw	55595	MS Amanda 2.0 (A5)	Unambiguous	0.8133	0	865.938	1730.87	1730.86	3.1	0.00268	HCD (High Energy Collision Dissociation)	MS2	14.7506	60	111.668	378.49	FALSE	FLT woIdent	4.501e-06	1.423e-08
High	ERYMEEMADTADAIEMATLDK	FLT10842	FLT10842; FLT10843		160611_1207_AlDoerr_N16_t0_212min_Mann_3uL_a.raw	54256	MS Amanda 2.0 (A5)	Unambiguous	0.9327	0	811.696	2433.07	2433.06	4.3	0.00349	HCD (High Energy Collision Dissociation)	MS2	31.0623	60	109.255	496.18	FALSE	FLT woIdent;Gi	4.501e-06	1.146e-12
High	QGLSLVDSFVcWETPKGDQLPK	FLT15937	FLT15937; FLT15938	C11(Carbamidomethyl)	160611_1207_AlDoerr_N16_t0_212min_Mann_3uL_a.raw	54054	MS Amanda 2.0 (A5)	Unambiguous	0.8788	0	835.423	2504.26	2504.25	2.59	0.00216	HCD (High Energy Collision Dissociation)	MS2	5.11368	60	108.887	403.39	FALSE	FLT woIdent;Gi	4.501e-06	3.111e-10
High	ASILWLIGEYcEHVPK	FLT1834	FLT1836; FLT1833; FLT1835; FLT1834; FLT1832	C11(Carbamidomethyl)	160611_1207_AlDoerr_N16_t0_212min_Mann_3uL_a.raw	53751	MS Amanda 2.0 (A5)	Unambiguous	0.7895	0	957.994	1914.98	1914.98	1.77	0.00169	HCD (High Energy Collision Dissociation)	MS2	18.4116	60	108.34	350.51	FALSE	FLT woIdent;Gi	4.501e-06	9.959e-09
High	mDIVHLLETNTEPLQER	FLT9032	FLT9032	M1(Oxidation)	160611_1207_AlDoerr_N16_t0_212min_Mann_3uL_a.raw	52976	MS Amanda 2.0 (A5)	Unambiguous	0.7863	0	685.348	2054.03	2054.02	3.34	0.00229	HCD (High Energy Collision Dissociation)	MS2	11.7133	60	106.945	231	FALSE	FLT woIdent	4.501e-06	1.195e-05
High	FVDWPTFLR	FLT12704	FLT12704		160611_1207_AlDoerr_N16_t0_212min_Mann_3uL_a.raw	52926	MS Amanda 2.0 (A5)	Unambiguous	1	0	590.814	1180.62	1180.61	4.31	0.00254	HCD (High Energy Collision Dissociation)	MS2	21.2188	60	106.857	211.26	FALSE	FLT woIdent;Gi	4.501e-06	9.637e-05
High	MDIVHLLETNTEPLQER	FLT9032	FLT9032		160611_1207_AlDoerr_N16_t0_212min_Mann_3uL_a.raw	52905	MS Amanda 2.0 (A5)	Unambiguous	0.8057	0	680.015	2038.03	2038.03	2.25	0.00153	HCD (High Energy Collision Dissociation)	MS2	13.951	60	106.819	371.3	FALSE	FLT woIdent	4.501e-06	1.32e-08
High	GFGFVTFSSMAEVDAAMAARPHSIDGR	FLT11680	FLT11682; FLT11681 FLT11678; FLT11680; FLT11679; FLT11677		160611_1207_AlDoerr_N16_t0_212min_Mann_3uL_a.raw	52693	MS Amanda 2.0 (A5)	Unambiguous	0.8733	0	707.589	2827.34	2827.33	2.14	0.00152	HCD (High Energy Collision Dissociation)	MS2	0	60	106.435	385.34	FALSE	FLT woIdent;Gi	4.501e-06	5.864e-09
High	DSPLLLQQISAMR	FLT10842	FLT10842; FLT10844		160611_1207_AlDoerr_N16_t0_212min_Mann_3uL_a.raw	52665	MS Amanda 2.0 (A5)	Unambiguous	0.8891	0	736.404	1471.8	1471.79	4.08	0.003	HCD (High Energy Collision Dissociation)	MS2	7.99118	60	106.384	344.34	FALSE	FLT woIdent;Gi	4.501e-06	3.61e-07
High	GFGFVTFSSMAEVDAAMAARPHSIDGR	FLT11680	FLT11682; FLT11681 FLT11678; FLT11680; FLT11679; FLT11677		160611_1207_AlDoerr_N16_t0_212min_Mann_3uL_a.raw	52620	MS Amanda 2.0 (A5)	Unambiguous	0.8263	0	943.118	2827.34	2827.33	3.21	0.00302	HCD (High Energy Collision Dissociation)	MS2	22.1823	60	106.303	368.17	FALSE	FLT woIdent;Gi	4.501e-06	4.513e-09
High	VIPDcSLTLEDFVR	FLT12704	FLT12704	C5(Carbamidomethyl)	160611_1207_AlDoerr_N16_t0_212min_Mann_3uL_a.raw	52977	MS Amanda 2.0 (A5)	Unambiguous	0.7748	0	832.424	1663.84	1663.84	2.72	0.00226	HCD (High Energy Collision Dissociation)	MS2	23.121	60	106.947	287.62	FALSE	FLT woIdent;Gi	4.501e-06	3.743e-06
High	SLEILcKPVPFFLR	FLT12121	FLT12121	C6(Carbamidomethyl)	160611_1207_AlDoerr_N16_t0_212min_Mann_3uL_a.raw	52550	MS Amanda 2.0 (A5)	Unambiguous	0.8497	0	573.663	1718.97	1718.97	4.2	0.0024	HCD (High Energy Collision Dissociation)	MS2	36.8166	60	106.178	315.98	FALSE	FLT woIdent;Gi	4.501e-06	4.326e-08
High	GFGFVTFSSMAEVDAAMAARPHSIDGR	FLT11680	FLT11682; FLT11681 FLT11678; FLT11680; FLT11679; FLT11677		160611_1207_AlDoerr_N16_t0_212min_Mann_3uL_a.raw	52407	MS Amanda 2.0 (A5)	Unambiguous	0.7853	0	707.589	2827.33	2827.33	1.8	0.00127	HCD (High Energy Collision Dissociation)	MS2	2.19171	60	105.921	416.97	FALSE	FLT woIdent;Gi	4.501e-06	2.823e-08
High	LFIGGLPNYLNDDQVK	FLT6219	FLT6219		160611_1207_AlDoerr_N16_t0_212min_Mann_3uL_a.raw	52377	MS Amanda 2.0 (A5)	Unambiguous	0.7913	0	903.478	1805.95	1805.94	3.21	0.0029	HCD (High Energy Collision Dissociation)	MS2	0	60	105.863	315.5	FALSE	FLT woIdent	4.501e-06	1.126e-07
High	DYSLIMQTLQEER	FLT11068	FLT11066 FLT11067; FLT11068		160611_1207_AlDoerr_N16_t0_212min_Mann_3uL_a.raw	52354	MS Amanda 2.0 (A5)	Unambiguous	0.7522	0	813.394	1625.78	1625.78	-2.01	-0.00163	HCD (High Energy Collision Dissociation)	MS2	7.68689	60	105.822	370.13	FALSE	FLT woIdent;Gi	4.501e-06	6.381e-07
High	EAGLAHLcEFIEDcEHTVLATK	FLT11516 FLT11517 FLT11513 FLT11515 FLT11514 FLT11512	FLT11516 FLT11517 FLT11513 FLT11515 FLT11514 FLT11512	C8(Carbamidomethyl); C14(Carbamidomethyl)	160611_1207_AlDoerr_N16_t0_212min_Mann_3uL_a.raw	52323	MS Amanda 2.0 (A5)	Unambiguous	0.7809	0	636.556	2543.2	2543.19	4.45	0.00283	HCD (High Energy Collision Dissociation)	MS2	38.8121	60	105.765	259.08	FALSE	FLT woIdent	4.501e-06	2.022e-06
High	GFGFVTFSSMAEVDAAMAARPHSIDGR	FLT11680	FLT11682; FLT11681 FLT11678; FLT11680; FLT11679; FLT11677		160611_1207_AlDoerr_N16_t0_212min_Mann_3uL_a.raw	52283	MS Amanda 2.0 (A5)	Unambiguous	0.8644	0	943.119	2827.34	2827.33	4.31	0.00406	HCD (High Energy Collision Dissociation)	MS2	0	60	105.695	443.67	FALSE	FLT woIdent;Gi	4.501e-06	5.355e-11
High	AILQQLGLNSTcDDSILVK	FLT8047	FLT8047	C12(Carbamidomethyl)	160611_1207_AlDoerr_N16_t0_212min_Mann_3uL_a.raw	52116	MS Amanda 2.0 (A5)	Unambiguous	0.894	0	1044.56	2088.11	2088.1	3.91	0.00408	HCD (High Energy Collision Dissociation)	MS2	9.41974	60	105.393	463.67	FALSE	FLT woIdent	4.501e-06	1.068e-10
High	LAPVQVLEYGEAIAK	FLT3691	FLT3691; FLT3690		160611_1207_AlDoerr_N16_t0_212min_Mann_3uL_a.raw	52453	MS Amanda 2.0 (A5)	Unambiguous	0.7778	0	800.952	1600.9	1600.89	1.36	0.00108	HCD (High Energy Collision Dissociation)	MS2	27.4309	60	106.003	275.31	FALSE	FLT woIdent	4.501e-06	6.031e-07
High	GFGFVTFSSMAEVDAAMAARPHSIDGR	FLT11680	FLT11682; FLT11681 FLT11678; FLT11680; FLT11679; FLT11677		160611_1207_AlDoerr_N16_t0_212min_Mann_3uL_a.raw	52982	MS Amanda 2.0 (A5)	Unambiguous	0.7481	0	707.589	2827.33	2827.33	1.54	0.00109	HCD (High Energy Collision Dissociation)	MS2	51.2098	60	106.957	370.09	FALSE	FLT woIdent;Gi	4.501e-06	2.683e-08
High	AFSDNPGVLSELcSTLSR	FLT5735 FLT5734; FLT5736	FLT5735 FLT5734; FLT5736	C13(Carbamidomethyl)	160611_1207_AlDoerr_N16_t0_212min_Mann_3uL_a.raw	53083	MS Amanda 2.0 (A5)	Unambiguous	0.906	0	976.976	1952.94	1952.94	3.22	0.00314	HCD (High Energy Collision Dissociation)	MS2	18.774	60	107.139	440.83	FALSE	FLT woIdent	4.501e-06	3.337e-11
High	SDEDDWSKPLPPSERLEQELFSGGNTGINFEK	FLT16229	FLT16229		160611_1207_AlDoerr_N16_t0_212min_Mann_3uL_a.raw	53155	MS Amanda 2.0 (A5)	Unambiguous	0.8589	0	906.182	3621.71	3621.7	2.14	0.00193	HCD (High Energy Collision Dissociation)	MS2	9.42849	60	107.266	340.5	FALSE	FLT woIdent;Gi	4.501e-06	5.047e-09
High	EQFTVFLSHLLK	FLT7724	FLT7724		160611_1207_AlDoerr_N16_t0_212min_Mann_3uL_a.raw	53745	MS Amanda 2.0 (A5)	Unambiguous	0.8104	0	487.942	1461.81	1461.81	0.38	0.00018	HCD (High Energy Collision Dissociation)	MS2	9.15835	60	108.328	163.93	FALSE	FLT woIdent	4.501e-06	5.026e-05
High	VWTNITHDHVKPLLQSLSSGVcVPScITNcLWTK	FLT4845	FLT4845	C22(Carbamidomethyl); C26(Carbamidomethyl); C30(Carbamidomethyl)	160611_1207_AlDoerr_N16_t0_212min_Mann_3uL_a.raw	53731	MS Amanda 2.0 (A5)	Unambiguous	0.8713	0	791.002	3950.98	3950.97	2.89	0.00228	HCD (High Energy Collision Dissociation)	MS2	31.0586	60	108.304	265.99	FALSE	FLT woIdent;Gi	4.501e-06	7.382e-05
High	VSQLDLFQLLDQNHDGR	FLT14797	FLT14796; FLT14797; FLT14795; FLT14798		160611_1207_AlDoerr_N16_t0_212min_Mann_3uL_a.raw	53712	MS Amanda 2.0 (A5)	Unambiguous	0.8526	0	666.673	1998	1998	0.31	0.00021	HCD (High Energy Collision Dissociation)	MS2	17.669	60	108.269	365.58	FALSE	FLT woIdent;Gi	4.501e-06	7.308e-10
High	EQFTVFLSHLLK	FLT7724	FLT7724		160611_1207_AlDoerr_N16_t0_212min_Mann_3uL_a.raw	53711	MS Amanda 2.0 (A5)	Unambiguous	0.5926	0	731.41	1461.81	1461.81	2.14	0.00157	HCD (High Energy Collision Dissociation)	MS2	18.6629	60	108.267	266.62	FALSE	FLT woIdent	4.501e-06	3.967e-06
High	LNIIIVAEGAIDK	FLT14002	FLT14002; FLT14001; FLT14000		160611_1207_AlDoerr_N16_t0_212min_Mann_3uL_a.raw	53701	MS Amanda 2.0 (A5)	Unambiguous	0.6572	0	684.91	1368.81	1368.81	2.89	0.00198	HCD (High Energy Collision Dissociation)	MS2	29.8466	60	108.249	285.96	FALSE	FLT woIdent;Gi	4.501e-06	1.019e-06
High	ASILWLIGEYcEHVPK	FLT1834	FLT1836; FLT1833; FLT1835; FLT1834; FLT1832	C11(Carbamidomethyl)	160611_1207_AlDoerr_N16_t0_212min_Mann_3uL_a.raw	53700	MS Amanda 2.0 (A5)	Unambiguous	0.8453	0	638.999	1914.98	1914.98	2.72	0.00173	HCD (High Energy Collision Dissociation)	MS2	9.55308	60	108.248	341.16	FALSE	FLT woIdent;Gi	4.501e-06	5.852e-08
High	GFGFVTFSSMAEVDAAMAARPHSIDGR	FLT11680	FLT11682; FLT11681 FLT11678; FLT11680; FLT11679; FLT11677		160611_1207_AlDoerr_N16_t0_212min_Mann_3uL_a.raw	53647	MS Amanda 2.0 (A5)	Unambiguous	0.8627	0	707.59	2827.34	2827.33	3.78	0.00267	HCD (High Energy Collision Dissociation)	MS2	17.0442	60	108.151	376.49	FALSE	FLT woIdent;Gi	4.501e-06	2.415e-07
High	AFIVWLANGDTLR	FLT3249	FLT3249		160611_1207_AlDoerr_N16_t0_212min_Mann_3uL_a.raw	53568	MS Amanda 2.0 (A5)	Unambiguous	0.8168	0	738.406	1475.8	1475.8	2.27	0.00168	HCD (High Energy Collision Dissociation)	MS2	21.2966	60	108.01	343.22	FALSE	FLT woIdent;Gi	4.501e-06	3.215e-07
High	AETLMTVTDPVHDIAFAPNLGR	FLT7147	FLT7147; FLT7146		160611_1207_AlDoerr_N16_t0_212min_Mann_3uL_a.raw	53495	MS Amanda 2.0 (A5)	Unambiguous	0.7813	0	790.072	2368.2	2368.2	2.4	0.0019	HCD (High Energy Collision Dissociation)	MS2	0	60	107.878	401.03	FALSE	FLT woIdent;Gi	4.501e-06	4.842e-11
High	LNIIIVAEGAIDK	FLT14002	FLT14002; FLT14001; FLT14000		160611_1207_AlDoerr_N16_t0_212min_Mann_3uL_a.raw	53381	MS Amanda 2.0 (A5)	Unambiguous	0.5808	0	684.91	1368.81	1368.81	2.35	0.00161	HCD (High Energy Collision Dissociation)	MS2	45.3793	60	107.674	308.24	FALSE	FLT woIdent;Gi	4.501e-06	4.275e-07
High	LLQFQDLTGIDSMEQcR	FLT6152 FLT6150 FLT6149	FLT6152 FLT6150 FLT6149; FLT6153 FLT6151	C16(Carbamidomethyl)	160611_1207_AlDoerr_N16_t0_212min_Mann_3uL_a.raw	53369	MS Amanda 2.0 (A5)	Unambiguous	0.8585	0	1027.49	2053.97	2053.97	1.51	0.00155	HCD (High Energy Collision Dissociation)	MS2	36.0955	60	107.653	376.93	FALSE	FLT woIdent;Gi	4.501e-06	1.309e-10
High	GFGFVTFSSMAEVDAAMAARPHSIDGR	FLT11680	FLT11682; FLT11681 FLT11678; FLT11680; FLT11679; FLT11677		160611_1207_AlDoerr_N16_t0_212min_Mann_3uL_a.raw	53285	MS Amanda 2.0 (A5)	Unambiguous	0.7805	0	707.588	2827.33	2827.33	0.85	0.0006	HCD (High Energy Collision Dissociation)	MS2	13.7544	60	107.501	429.77	FALSE	FLT woIdent;Gi	4.501e-06	1.888e-08
High	VLLVLELQGLQK	FLT3292 FLT3294; FLT3293	FLT3292 FLT3294; FLT3293		160611_1207_AlDoerr_N16_t0_212min_Mann_3uL_a.raw	53260	MS Amanda 2.0 (A5)	Unambiguous	0.7895	0	676.932	1352.86	1352.85	3.76	0.00254	HCD (High Energy Collision Dissociation)	MS2	5.15124	60	107.456	305.17	FALSE	FLT woIdent;Gi	4.501e-06	8.159e-07
High	QIcLVMLETLSQSPQGR	FLT10895	FLT10895	C3(Carbamidomethyl)	160611_1207_AlDoerr_N16_t0_212min_Mann_3uL_a.raw	53256	MS Amanda 2.0 (A5)	Unambiguous	0.8809	0	980.503	1960	1960	-0.67	-0.00066	HCD (High Energy Collision Dissociation)	MS2	0	60	107.45	413.8	FALSE	FLT woIdent;Gi	4.501e-06	1.57e-09
High	GSVAGGAVYLVYDQELLGPSDK	FLT15664	FLT15664		160611_1207_AlDoerr_N16_t0_212min_Mann_3uL_a.raw	53158	MS Amanda 2.0 (A5)	Unambiguous	0.8666	0	1119.57	2238.13	2238.13	1.79	0.002	HCD (High Energy Collision Dissociation)	MS2	30.1894	60	107.274	456.54	FALSE	FLT woIdent;Gi	4.501e-06	3.717e-12
High	QVQTVTLIPGDGIGPEISASVMK	FLT15335	FLT15335		160611_1207_AlDoerr_N16_t0_212min_Mann_3uL_a.raw	56258	MS Amanda 2.0 (A5)	Unambiguous	0.9371	0	1170.63	2340.26	2340.25	4.98	0.00582	HCD (High Energy Collision Dissociation)	MS2	38.4243	60	112.864	388.26	FALSE	FLT woIdent	4.501e-06	6.765e-09
High	GAALITAVGVR	FLT8047	FLT8047		160611_1207_AlDoerr_N16_t0_212min_Mann_3uL_a.raw	27461	MS Amanda 2.0 (A5)	Unambiguous	0.6535	0	514.318	1027.63	1027.63	3.49	0.00179	HCD (High Energy Collision Dissociation)	MS2	2.95942	6.839	61.3905	306.34	FALSE	FLT woIdent	4.501e-06	1.605e-05
High	KTAHSFEQVLTDITDAIKLDSGVVK	FLT8451	FLT8451; FLT8450		160611_1207_AlDoerr_N16_t0_212min_Mann_3uL_a.raw	56352	MS Amanda 2.0 (A5)	Unambiguous	0.7849	0	679.621	2715.46	2715.46	1.57	0.00106	HCD (High Energy Collision Dissociation)	MS2	17.8073	60	113.031	519.7	FALSE	FLT woIdent;Gi	4.501e-06	2.562e-11
High	TYAEMEQTITLDHSEGFSVLPEELcAVK	FLT9032	FLT9032	C25(Carbamidomethyl)	160611_1207_AlDoerr_N16_t0_212min_Mann_3uL_a.raw	56518	MS Amanda 2.0 (A5)	Unambiguous	1	0	1066.51	3197.51	3197.5	3.39	0.00361	HCD (High Energy Collision Dissociation)	MS2	2.86225	60	113.329	493.53	FALSE	FLT woIdent	4.501e-06	4.633e-12
High	SLSSPTVTLSAPLEGAK	FLT7131 FLT7129 FLT7125 FLT7128 FLT7130 FLT7127 FLT7126	FLT7124; FLT7131 FLT7129 FLT7125 FLT7128 FLT7130 FLT7127 FLT7126		160611_1207_AlDoerr_N16_t0_212min_Mann_3uL_a.raw	38616	MS Amanda 2.0 (A5)	Unambiguous	0.7171	0	829.457	1657.91	1657.9	3.31	0.00274	HCD (High Energy Collision Dissociation)	MS2	30.8181	60	81.2175	323.69	FALSE	FLT woIdent	4.501e-06	1.838e-08
High	RLFPAVSVPSHSNYSEWLR	FLT5111; FLT5110	FLT5111; FLT5110; FLT5113; FLT5112		160611_1207_AlDoerr_N16_t0_212min_Mann_3uL_a.raw	38596	MS Amanda 2.0 (A5)	Unambiguous	0.8258	0	749.054	2245.15	2245.15	-1.02	-0.00077	HCD (High Energy Collision Dissociation)	MS2	36.3424	60	81.1812	359.49	FALSE	FLT woIdent;Gi	4.501e-06	1.15e-07
High	GQALFDRVcEHLNLLEK	FLT2756; FLT2755 FLT2753 FLT2752 FLT2754	FLT2756; FLT2755 FLT2753 FLT2752 FLT2754	C9(Carbamidomethyl)	160611_1207_AlDoerr_N16_t0_212min_Mann_3uL_a.raw	38503	MS Amanda 2.0 (A5)	Unambiguous	0.6744	0	681.358	2042.06	2042.05	4.74	0.00322	HCD (High Energy Collision Dissociation)	MS2	21.7786	60	81.0168	249.91	FALSE	FLT woIdent;Gi	4.501e-06	4.699e-06
High	QDcLTEALALAWSFHEGK	FLT2314	FLT2314	C3(Carbamidomethyl)	160611_1207_AlDoerr_N16_t0_212min_Mann_3uL_a.raw	60441	MS Amanda 2.0 (A5)	Unambiguous	0.7487	0	692.669	2075.99	2075.99	3.18	0.0022	HCD (High Energy Collision Dissociation)	MS2	28.0662	60	120.422	345.45	FALSE	FLT woIdent;Gi	4.501e-06	1.978e-10
High	EILALIGYVDPVK	FLT13370 FLT13371 FLT13372	FLT13373; FLT13369; FLT13370 FLT13371 FLT13372		160611_1207_AlDoerr_N16_t0_212min_Mann_3uL_a.raw	60438	MS Amanda 2.0 (A5)	Unambiguous	1	0	715.422	1429.84	1429.83	4.8	0.00343	HCD (High Energy Collision Dissociation)	MS2	9.78823	60	120.417	343.08	FALSE	FLT woIdent;Gi	4.501e-06	2.051e-07
High	IWDMTPVVGcSLATGFSPH	FLT16141	FLT16140; FLT16141	C10(Carbamidomethyl)	160611_1207_AlDoerr_N16_t0_212min_Mann_3uL_a.raw	60371	MS Amanda 2.0 (A5)	Unambiguous	0.884	0	1037.99	2074.98	2074.97	3.98	0.00413	HCD (High Energy Collision Dissociation)	MS2	35.4659	60	120.296	409.64	FALSE	FLT woIdent;Gi	4.501e-06	3.767e-11
High	RLFPAVSVPSHSNYSEWLR	FLT5111; FLT5110	FLT5111; FLT5110; FLT5113; FLT5112		160611_1207_AlDoerr_N16_t0_212min_Mann_3uL_a.raw	38649	MS Amanda 2.0 (A5)	Unambiguous	0.7955	0	562.046	2245.16	2245.15	4.24	0.00238	HCD (High Energy Collision Dissociation)	MS2	28.9424	60	81.2766	336.41	FALSE	FLT woIdent;Gi	4.501e-06	3.735e-08
High	DWVcALGLVPGHPILLSGcR	FLT13962	FLT13962	C4(Carbamidomethyl); C19(Carbamidomethyl)	160611_1207_AlDoerr_N16_t0_212min_Mann_3uL_a.raw	60367	MS Amanda 2.0 (A5)	Unambiguous	0.8724	0	740.722	2220.15	2220.14	4.73	0.0035	HCD (High Energy Collision Dissociation)	MS2	3.68415	60	120.29	526.44	FALSE	FLT woIdent	4.501e-06	2.608e-13
High	DRFEPGILQLSQWFK	FLT12897 FLT12896	FLT12897 FLT12896		160611_1207_AlDoerr_N16_t0_212min_Mann_3uL_a.raw	60340	MS Amanda 2.0 (A5)	Unambiguous	0.7078	0	621.999	1863.98	1863.98	4.03	0.0025	HCD (High Energy Collision Dissociation)	MS2	5.33428	60	120.24	272.95	FALSE	FLT woIdent;Gi	4.501e-06	0.0001181
High	cGYTGEDGVEISVPAAGAVHLATALLK	FLT14768	FLT14768	C1(Carbamidomethyl)	160611_1207_AlDoerr_N16_t0_212min_Mann_3uL_a.raw	60299	MS Amanda 2.0 (A5)	Unambiguous	0.4359	0	900.46	2699.37	2699.37	-1.72	-0.00155	HCD (High Energy Collision Dissociation)	MS2	7.00863	60	120.165	316.01	FALSE	FLT woIdent	4.501e-06	5.699e-08
High	SLDFLIELLHK	FLT10842	FLT10842; FLT10843		160611_1207_AlDoerr_N16_t0_212min_Mann_3uL_a.raw	60120	MS Amanda 2.0 (A5)	Unambiguous	0.805	0	664.386	1327.77	1327.76	2.57	0.00171	HCD (High Energy Collision Dissociation)	MS2	41.9579	60	119.843	248.32	FALSE	FLT woIdent;Gi	4.501e-06	2.031e-05
High	AEYQILLASPEVNGFFGAK	FLT98	FLT98		160611_1207_AlDoerr_N16_t0_212min_Mann_3uL_a.raw	60026	MS Amanda 2.0 (A5)	Unambiguous	0.8092	0	1027.54	2054.07	2054.06	4.07	0.00418	HCD (High Energy Collision Dissociation)	MS2	14.9206	60	119.675	321.1	FALSE	FLT woIdent	4.501e-06	5.523e-07
High	FFDDPMLLELAK	FLT1345	FLT1347; FLT1345; FLT1346		160611_1207_AlDoerr_N16_t0_212min_Mann_3uL_a.raw	59930	MS Amanda 2.0 (A5)	Unambiguous	1	0	719.868	1438.73	1438.73	0.52	0.00038	HCD (High Energy Collision Dissociation)	MS2	47.1472	60	119.501	299.27	FALSE	FLT woIdent;Gi	4.501e-06	1.14e-06
High	SLDFLIELLHK	FLT10842	FLT10842; FLT10843		160611_1207_AlDoerr_N16_t0_212min_Mann_3uL_a.raw	59877	MS Amanda 2.0 (A5)	Unambiguous	0.7828	0	443.259	1327.76	1327.76	0.81	0.00036	HCD (High Energy Collision Dissociation)	MS2	0	60	119.405	271.92	FALSE	FLT woIdent;Gi	4.501e-06	1.607e-05
High	EALKDEYDDLSDLTPAQQETLNDWDSQFTFK	FLT16305	FLT16305		160611_1207_AlDoerr_N16_t0_212min_Mann_3uL_a.raw	60347	MS Amanda 2.0 (A5)	Unambiguous	1	0	1221.56	3662.67	3662.67	2.49	0.00304	HCD (High Energy Collision Dissociation)	MS2	0	60	120.254	568.97	FALSE	FLT woIdent;Gi	4.501e-06	1.076e-12
High	GLVFDTLYGNLLK	FLT3786 FLT3781 FLT3787 FLT3785 FLT3783 FLT3782 FLT3784	FLT3786 FLT3781 FLT3787 FLT3785 FLT3783 FLT3782 FLT3784		160611_1207_AlDoerr_N16_t0_212min_Mann_3uL_a.raw	59841	MS Amanda 2.0 (A5)	Unambiguous	0.7192	0	726.909	1452.81	1452.81	1.21	0.00088	HCD (High Energy Collision Dissociation)	MS2	27.0702	60	119.338	210.97	FALSE	FLT woIdent;Gi	4.501e-06	6.911e-05
High	DGGAQLLFRPLLNKYEK	FLT14957	FLT14957		160611_1207_AlDoerr_N16_t0_212min_Mann_3uL_a.raw	38689	MS Amanda 2.0 (A5)	Unambiguous	1	0	654.7	1962.08	1962.08	1.87	0.00122	HCD (High Energy Collision Dissociation)	MS2	35.6658	60	81.3485	273.83	FALSE	FLT woIdent	4.501e-06	8.393e-07
High	QVETELLPcLR	FLT12285	FLT12285	C9(Carbamidomethyl)	160611_1207_AlDoerr_N16_t0_212min_Mann_3uL_a.raw	38790	MS Amanda 2.0 (A5)	Unambiguous	0.701	0	679.363	1357.72	1357.71	3.05	0.00207	HCD (High Energy Collision Dissociation)	MS2	17.6203	60	81.5281	226.94	FALSE	FLT woIdent	4.501e-06	8.34e-07
High	QSEPEPQILDFQTQQYK	FLT76	FLT75; FLT76		160611_1207_AlDoerr_N16_t0_212min_Mann_3uL_a.raw	39284	MS Amanda 2.0 (A5)	Unambiguous	1	0	1040	2079	2079	-0.33	-0.00034	HCD (High Energy Collision Dissociation)	MS2	0	60	82.4117	367.88	FALSE	FLT woIdent	4.501e-06	3.43e-08
High	SQDSGIAEMEELPVPHNIK	FLT7967	FLT7967		160611_1207_AlDoerr_N16_t0_212min_Mann_3uL_a.raw	39267	MS Amanda 2.0 (A5)	Unambiguous	0.8595	0	698.679	2094.02	2094.02	3.23	0.00226	HCD (High Energy Collision Dissociation)	MS2	14.1213	60	82.3832	315.89	FALSE	FLT woIdent;Gi	4.501e-06	1.855e-07
High	AALEDSSGSSELQEIMR	FLT11235	FLT11235		160611_1207_AlDoerr_N16_t0_212min_Mann_3uL_a.raw	39170	MS Amanda 2.0 (A5)	Unambiguous	0.853	0	911.929	1822.85	1822.85	1.38	0.00126	HCD (High Energy Collision Dissociation)	MS2	0	60	82.2095	437.27	FALSE	FLT woIdent;Gi	4.501e-06	4.035e-09
High	ALMPVLLQGQAR	FLT8207	FLT8207		160611_1207_AlDoerr_N16_t0_212min_Mann_3uL_a.raw	39109	MS Amanda 2.0 (A5)	Unambiguous	0.8376	0	648.878	1296.75	1296.75	1.98	0.00128	HCD (High Energy Collision Dissociation)	MS2	43.7092	60	82.0995	237.56	FALSE	FLT woIdent	4.501e-06	7.606e-06
High	GVLNMSLTPSQGTHTFDPVTK	FLT6018	FLT6019; FLT6018		160611_1207_AlDoerr_N16_t0_212min_Mann_3uL_a.raw	39108	MS Amanda 2.0 (A5)	Unambiguous	0.8019	0	744.045	2230.12	2230.12	1.82	0.00136	HCD (High Energy Collision Dissociation)	MS2	24.812	60	82.098	421.6	FALSE	FLT woIdent	4.501e-06	3.613e-09
High	ALSEcYHLSVPPAVNLADK	FLT14826	FLT14824; FLT14827; FLT14826; FLT14825	C5(Carbamidomethyl)	160611_1207_AlDoerr_N16_t0_212min_Mann_3uL_a.raw	39079	MS Amanda 2.0 (A5)	Unambiguous	0.7704	0	695.357	2084.06	2084.05	4	0.00278	HCD (High Energy Collision Dissociation)	MS2	24.8534	60	82.0417	369.61	FALSE	FLT woIdent	4.501e-06	1.805e-08
High	QDAFANFANFSK	FLT463	FLT464; FLT463		160611_1207_AlDoerr_N16_t0_212min_Mann_3uL_a.raw	38705	MS Amanda 2.0 (A5)	Unambiguous	0.8875	0	680.319	1359.63	1359.63	-1.65	-0.00112	HCD (High Energy Collision Dissociation)	MS2	41.7664	60	81.3757	239.2	FALSE	FLT woIdent;Gi	4.501e-06	8.276e-05
High	TQFLSPTQNESLLEENPEK	FLT1834	FLT1836; FLT1833; FLT1835; FLT1834		160611_1207_AlDoerr_N16_t0_212min_Mann_3uL_a.raw	39056	MS Amanda 2.0 (A5)	Unambiguous	0.9111	0	1102.54	2204.07	2204.07	1.15	0.00127	HCD (High Energy Collision Dissociation)	MS2	0	60	82.0008	467.07	FALSE	FLT woIdent;Gi	4.501e-06	7.955e-11
High	LLAcDGNEIDTMFVDRR	FLT8207	FLT8207	C4(Carbamidomethyl)	160611_1207_AlDoerr_N16_t0_212min_Mann_3uL_a.raw	38965	MS Amanda 2.0 (A5)	Unambiguous	1	0	675.658	2024.96	2024.95	3.03	0.00205	HCD (High Energy Collision Dissociation)	MS2	35.8492	60	81.8392	202.05	FALSE	FLT woIdent	4.501e-06	2.195e-06
High	ELGIVGLYLHSK	FLT14828; FLT14826	FLT14824; FLT14829; FLT14828; FLT14826; FLT14825		160611_1207_AlDoerr_N16_t0_212min_Mann_3uL_a.raw	38915	MS Amanda 2.0 (A5)	Unambiguous	0.5248	0	443.593	1328.76	1328.76	4.48	0.00198	HCD (High Energy Collision Dissociation)	MS2	5.96089	60	81.749	241.86	FALSE	FLT woIdent	4.501e-06	1.048e-05
High	SHQGVVIAADWLVGGK	FLT6425 FLT6424	FLT6425 FLT6424		160611_1207_AlDoerr_N16_t0_212min_Mann_3uL_a.raw	38874	MS Amanda 2.0 (A5)	Unambiguous	0.8233	0	546.3	1636.89	1636.88	3.74	0.00204	HCD (High Energy Collision Dissociation)	MS2	8.44717	60	81.6782	404.48	FALSE	FLT woIdent	4.501e-06	1.392e-07
High	YTLPLYHAMMGGSEMAR	FLT4073	FLT4073		160611_1207_AlDoerr_N16_t0_212min_Mann_3uL_a.raw	38852	MS Amanda 2.0 (A5)	Unambiguous	1	0	643.302	1927.89	1927.89	3.33	0.00214	HCD (High Energy Collision Dissociation)	MS2	27.9378	60	81.6391	308.09	FALSE	FLT woIdent	4.501e-06	4.313e-08
High	GLDHLNVTVGVDGTLYK	FLT8047	FLT8047		160611_1207_AlDoerr_N16_t0_212min_Mann_3uL_a.raw	38833	MS Amanda 2.0 (A5)	Unambiguous	0.8396	0	600.99	1800.96	1800.95	3.54	0.00213	HCD (High Energy Collision Dissociation)	MS2	2.56332	37.182	81.6047	355.92	FALSE	FLT woIdent	4.501e-06	5.269e-07
High	MGLDGLQQDYIR	FLT14678 FLT14677	FLT14678 FLT14677		160611_1207_AlDoerr_N16_t0_212min_Mann_3uL_a.raw	38817	MS Amanda 2.0 (A5)	Unambiguous	0.8466	0	704.85	1408.69	1408.69	3.09	0.00218	HCD (High Energy Collision Dissociation)	MS2	56.2353	60	81.5747	333.85	FALSE	FLT woIdent	4.501e-06	6.889e-07
High	YVSSDGTEKEEITMQGMPQEPVNIEDGDSYSK	FLT9032	FLT9032		160611_1207_AlDoerr_N16_t0_212min_Mann_3uL_a.raw	38991	MS Amanda 2.0 (A5)	Unambiguous	0.923	0	1188.53	3563.58	3563.57	4.38	0.0052	HCD (High Energy Collision Dissociation)	MS2	0	60	81.8847	539.74	FALSE	FLT woIdent	4.501e-06	8.965e-13
High	DVEVLEGKPIYVDcFGNLVPLTK	FLT9032	FLT9032	C14(Carbamidomethyl)	160611_1207_AlDoerr_N16_t0_212min_Mann_3uL_a.raw	59830	MS Amanda 2.0 (A5)	Unambiguous	0.9087	0	869.124	2605.36	2605.36	-0.47	-0.00041	HCD (High Energy Collision Dissociation)	MS2	22.8784	60	119.318	417.14	FALSE	FLT woIdent	4.501e-06	2.498e-09
High	SLDFLIELLHK	FLT10842	FLT10842; FLT10843		160611_1207_AlDoerr_N16_t0_212min_Mann_3uL_a.raw	59809	MS Amanda 2.0 (A5)	Unambiguous	0.8013	0	664.386	1327.76	1327.76	1.93	0.00128	HCD (High Energy Collision Dissociation)	MS2	21.7805	60	119.277	269.72	FALSE	FLT woIdent;Gi	4.501e-06	1.488e-05
High	IPGSVNIPLDEVGEALQMNPR	FLT12591	FLT12591		160611_1207_AlDoerr_N16_t0_212min_Mann_3uL_a.raw	59753	MS Amanda 2.0 (A5)	Unambiguous	0.8681	0	1125.08	2249.16	2249.16	0.88	0.00099	HCD (High Energy Collision Dissociation)	MS2	0	60	119.173	480.46	FALSE	FLT woIdent	4.501e-06	4.582e-12
High	TTLVAGSVVMAFEEVcPERIDLIHK	FLT1834	FLT1836; FLT1833; FLT1835; FLT1834	C16(Carbamidomethyl)	160611_1207_AlDoerr_N16_t0_212min_Mann_3uL_a.raw	58004	MS Amanda 2.0 (A5)	Unambiguous	0.8522	0	938.827	2814.47	2814.45	4.53	0.00425	HCD (High Energy Collision Dissociation)	MS2	13.8046	60	116.015	416.5	FALSE	FLT woIdent;Gi	4.501e-06	9.049e-11
High	VQHQDALQISDVVMASLLR	FLT1192	FLT1192		160611_1207_AlDoerr_N16_t0_212min_Mann_3uL_a.raw	57978	MS Amanda 2.0 (A5)	Unambiguous	0.7688	0	708.383	2123.14	2123.13	3.84	0.00272	HCD (High Energy Collision Dissociation)	MS2	7.37717	60	115.969	500.53	FALSE	FLT woIdent	4.501e-06	5.443e-12
High	ESAGNSPWHLFQNEPSSDLDFFSPR	FLT49	FLT49; FLT48 FLT47		160611_1207_AlDoerr_N16_t0_212min_Mann_3uL_a.raw	57940	MS Amanda 2.0 (A5)	Unambiguous	0.9083	0	955.438	2864.3	2864.29	3.17	0.00303	HCD (High Energy Collision Dissociation)	MS2	32.7418	60	115.899	382.27	FALSE	FLT woIdent;Gi	4.501e-06	7.821e-09
High	LLPMLIHTFWIDAK	FLT8633	FLT8633; FLT8632 FLT8634		160611_1207_AlDoerr_N16_t0_212min_Mann_3uL_a.raw	57895	MS Amanda 2.0 (A5)	Unambiguous	0.7315	0	566.655	1697.95	1697.94	3.84	0.00217	HCD (High Energy Collision Dissociation)	MS2	38.864	60	115.818	284.39	FALSE	FLT woIdent	4.501e-06	4.281e-07
High	cNENYTTDFIFNLYSEEGK	FLT14002	FLT14002; FLT14001	C1(Carbamidomethyl)	160611_1207_AlDoerr_N16_t0_212min_Mann_3uL_a.raw	57518	MS Amanda 2.0 (A5)	Unambiguous	0.9499	0	1172.51	2344.01	2344.01	1.44	0.00169	HCD (High Energy Collision Dissociation)	MS2	0	60	115.13	414.5	FALSE	FLT woIdent;Gi	4.501e-06	2.665e-09
High	AcGLNFIDLMVR	FLT7707	FLT7707	C2(Carbamidomethyl)	160611_1207_AlDoerr_N16_t0_212min_Mann_3uL_a.raw	57394	MS Amanda 2.0 (A5)	Unambiguous	0.8568	0	704.859	1408.71	1408.71	2.78	0.00196	HCD (High Energy Collision Dissociation)	MS2	15.1039	60	114.908	329.75	FALSE	FLT woIdent	4.501e-06	2.04e-07
High	FQLSEGPSKPSPLVVQFTSEGSTLSGcDIELVGAGYR	FLT11854	FLT11854	C27(Carbamidomethyl)	160611_1207_AlDoerr_N16_t0_212min_Mann_3uL_a.raw	58181	MS Amanda 2.0 (A5)	Unambiguous	0.9186	0	1304.99	3912.95	3912.93	4.2	0.00547	HCD (High Energy Collision Dissociation)	MS2	0	60	116.333	686.35	FALSE	FLT woIdent	4.501e-06	1.561e-15
High	LEVLTNLANETNIPTVLR	FLT1834	FLT1836; FLT1833; FLT1835; FLT1834		160611_1207_AlDoerr_N16_t0_212min_Mann_3uL_a.raw	57317	MS Amanda 2.0 (A5)	Unambiguous	0.8626	0	1005.57	2010.13	2010.12	2.3	0.00232	HCD (High Energy Collision Dissociation)	MS2	6.98412	60	114.769	516.4	FALSE	FLT woIdent;Gi	4.501e-06	4.293e-12
High	YLEVVLNTLQQASQAQVDK	FLT1192	FLT1192		160611_1207_AlDoerr_N16_t0_212min_Mann_3uL_a.raw	57067	MS Amanda 2.0 (A5)	Unambiguous	0.9247	0	1074.07	2147.14	2147.13	3.55	0.00381	HCD (High Energy Collision Dissociation)	MS2	4.40673	60	114.318	356.08	FALSE	FLT woIdent	4.501e-06	4.277e-09
High	SNEILTAIIQGMR	FLT1192	FLT1192		160611_1207_AlDoerr_N16_t0_212min_Mann_3uL_a.raw	57044	MS Amanda 2.0 (A5)	Unambiguous	1	0	723.396	1445.78	1445.78	4.59	0.00332	HCD (High Energy Collision Dissociation)	MS2	34.538	60	114.277	317.52	FALSE	FLT woIdent	4.501e-06	4.799e-07
High	TAHSFEQVLTDITDAIK	FLT8451	FLT8451; FLT8450		160611_1207_AlDoerr_N16_t0_212min_Mann_3uL_a.raw	57014	MS Amanda 2.0 (A5)	Unambiguous	1	0	630.329	1888.97	1888.97	3.87	0.00243	HCD (High Energy Collision Dissociation)	MS2	19.6858	60	114.222	304.54	FALSE	FLT woIdent;Gi	4.501e-06	1.66e-06
High	LWDFRDPSIHSVNVFQGHTDTVTSAVFTVGDNVVSGSDDR	FLT6425 FLT6424	FLT6425 FLT6424		160611_1207_AlDoerr_N16_t0_212min_Mann_3uL_a.raw	56831	MS Amanda 2.0 (A5)	Unambiguous	1	0	876.224	4377.09	4377.08	2.47	0.00216	HCD (High Energy Collision Dissociation)	MS2	18.4788	60	113.894	410.38	FALSE	FLT woIdent	4.501e-06	1.009e-06
High	FTEDLVASVVHVLTHR	FLT7724	FLT7724		160611_1207_AlDoerr_N16_t0_212min_Mann_3uL_a.raw	56704	MS Amanda 2.0 (A5)	Unambiguous	0.853	0	608.334	1822.99	1822.98	3.51	0.00213	HCD (High Energy Collision Dissociation)	MS2	22.6107	60	113.664	430.76	FALSE	FLT woIdent	4.501e-06	2.898e-10
High	FTEDLVASVVHVLTHR	FLT7724	FLT7724		160611_1207_AlDoerr_N16_t0_212min_Mann_3uL_a.raw	56702	MS Amanda 2.0 (A5)	Unambiguous	1	0	456.502	1822.98	1822.98	1.72	0.00079	HCD (High Energy Collision Dissociation)	MS2	0	60	113.661	355.73	FALSE	FLT woIdent	4.501e-06	1.43e-07
High	NLWAAVLQQSGVLER	FLT4821	FLT4821		160611_1207_AlDoerr_N16_t0_212min_Mann_3uL_a.raw	57241	MS Amanda 2.0 (A5)	Unambiguous	0.8282	0	842.466	1683.92	1683.92	3.82	0.00322	HCD (High Energy Collision Dissociation)	MS2	34.9142	60	114.632	391.85	FALSE	FLT woIdent	4.501e-06	2.431e-09
High	ESTLEAIGYIcQDIDPEQLQDK	FLT1192	FLT1192	C11(Carbamidomethyl)	160611_1207_AlDoerr_N16_t0_212min_Mann_3uL_a.raw	58202	MS Amanda 2.0 (A5)	Unambiguous	0.9305	0	1283.11	2565.21	2565.2	1.98	0.00254	HCD (High Energy Collision Dissociation)	MS2	0	60	116.371	528.52	FALSE	FLT woIdent	4.501e-06	9.467e-12
High	SFEALLADLTR	FLT8451	FLT8451; FLT8450		160611_1207_AlDoerr_N16_t0_212min_Mann_3uL_a.raw	58459	MS Amanda 2.0 (A5)	Unambiguous	0.7634	0	618.337	1235.67	1235.66	2.26	0.0014	HCD (High Energy Collision Dissociation)	MS2	0.306292	34.717	116.836	289.09	FALSE	FLT woIdent;Gi	4.501e-06	6.833e-06
High	VPSRVTNGELLAQYMAEAASELGPNTPYGK	FLT10684; FLT10689	FLT10684; FLT10687; FLT10691; FLT10690; FLT10689; FLT10688		160611_1207_AlDoerr_N16_t0_212min_Mann_3uL_a.raw	58504	MS Amanda 2.0 (A5)	Unambiguous	0.892	0	1055.2	3163.59	3163.57	4.17	0.0044	HCD (High Energy Collision Dissociation)	MS2	7.91244	60	116.917	523.26	FALSE	FLT woIdent;Gi	4.501e-06	1.547e-12
High	DTGEWLGAWDNcFTEEGPSAVR	FLT8395	FLT8394; FLT8395	C12(Carbamidomethyl)	160611_1207_AlDoerr_N16_t0_212min_Mann_3uL_a.raw	59615	MS Amanda 2.0 (A5)	Unambiguous	0.9268	0	1249.04	2497.08	2497.07	3.75	0.00468	HCD (High Energy Collision Dissociation)	MS2	26.1484	60	118.926	486.51	FALSE	FLT woIdent;Gi	4.501e-06	8.763e-11
High	QGIFPITYVDVLK	FLT3691	FLT3691; FLT3690		160611_1207_AlDoerr_N16_t0_212min_Mann_3uL_a.raw	59439	MS Amanda 2.0 (A5)	Unambiguous	0.8	0	746.925	1492.84	1492.84	1.8	0.00134	HCD (High Energy Collision Dissociation)	MS2	12.9822	60	118.606	263.79	FALSE	FLT woIdent	4.501e-06	5.952e-06
High	SVAAFTADPLSLLR	FLT2030	FLT2030		160611_1207_AlDoerr_N16_t0_212min_Mann_3uL_a.raw	59432	MS Amanda 2.0 (A5)	Unambiguous	0.8074	0	730.912	1460.82	1460.81	4.4	0.00322	HCD (High Energy Collision Dissociation)	MS2	58.8263	60	118.592	267.08	FALSE	FLT woIdent	4.501e-06	1.636e-05
High	IYLTADNLVLNLQDESFTRGSDSLIK	FLT11150	FLT11150		160611_1207_AlDoerr_N16_t0_212min_Mann_3uL_a.raw	59314	MS Amanda 2.0 (A5)	Unambiguous	0.7873	0	975.849	2925.53	2925.52	3.62	0.00353	HCD (High Energy Collision Dissociation)	MS2	9.86052	60	118.378	421.18	FALSE	FLT woIdent	4.501e-06	6.899e-10
High	DLLTFIQLNK	FLT5068	FLT5068		160611_1207_AlDoerr_N16_t0_212min_Mann_3uL_a.raw	59194	MS Amanda 2.0 (A5)	Unambiguous	0.7486	0	602.852	1204.7	1204.69	2.68	0.00161	HCD (High Energy Collision Dissociation)	MS2	11.2188	60	118.162	234.82	FALSE	FLT woIdent	4.501e-06	8.795e-05
High	QVLPPSELLDHLFFHYEFQNQR	FLT15217	FLT15216; FLT15217; FLT15215		160611_1207_AlDoerr_N16_t0_212min_Mann_3uL_a.raw	59121	MS Amanda 2.0 (A5)	Unambiguous	0.826	0	690.103	2757.39	2757.38	3.79	0.00261	HCD (High Energy Collision Dissociation)	MS2	5.82451	60	118.029	329.8	FALSE	FLT woIdent	4.501e-06	5.276e-09
High	EVFEAFPETPINIDIK	FLT1087	FLT1087; FLT1088 FLT1089		160611_1207_AlDoerr_N16_t0_212min_Mann_3uL_a.raw	59060	MS Amanda 2.0 (A5)	Unambiguous	0.7459	0	931.484	1861.96	1861.96	1.82	0.00169	HCD (High Energy Collision Dissociation)	MS2	3.95084	60	117.92	322.9	FALSE	FLT woIdent	4.501e-06	2.794e-08
High	ENEMDENLEQVSGIIGNLR	FLT9760	FLT9760		160611_1207_AlDoerr_N16_t0_212min_Mann_3uL_a.raw	59057	MS Amanda 2.0 (A5)	Unambiguous	0.8884	0	1080.52	2160.03	2160.02	2.14	0.00232	HCD (High Energy Collision Dissociation)	MS2	2.50264	60	117.916	532.51	FALSE	FLT woIdent	4.501e-06	9.151e-14
High	GLAEDIENEVVQITWNRK	FLT1345	FLT1347; FLT1345; FLT1346		160611_1207_AlDoerr_N16_t0_212min_Mann_3uL_a.raw	58942	MS Amanda 2.0 (A5)	Unambiguous	0.843	0	705.369	2114.09	2114.09	1.86	0.00131	HCD (High Energy Collision Dissociation)	MS2	24.675	60	117.707	385.31	FALSE	FLT woIdent;Gi	4.501e-06	2.922e-10
High	QPASLTAALTAAYDQLSK	FLT14826	FLT14824; FLT14827; FLT14826; FLT14825		160611_1207_AlDoerr_N16_t0_212min_Mann_3uL_a.raw	58928	MS Amanda 2.0 (A5)	Unambiguous	0.7821	0	924.991	1848.97	1848.97	2.56	0.00237	HCD (High Energy Collision Dissociation)	MS2	13.4157	60	117.682	402.27	FALSE	FLT woIdent	4.501e-06	1.93e-11
High	QMDQVPFVSLIEDLKK	FLT5111; FLT5110	FLT5111; FLT5110; FLT5113; FLT5112		160611_1207_AlDoerr_N16_t0_212min_Mann_3uL_a.raw	58812	MS Amanda 2.0 (A5)	Unambiguous	1	0	630.675	1890.01	1890	3.62	0.00228	HCD (High Energy Collision Dissociation)	MS2	26.6461	60	117.472	259.06	FALSE	FLT woIdent;Gi	4.501e-06	6.634e-06
High	SILTVPWVELGGEcSINcSK	FLT11927 FLT11926 FLT11931 FLT11924 FLT11929 FLT11928 FLT11925 FLT11930	FLT11921 FLT11920 FLT11922; FLT11923; FLT11927 FLT11926 FLT11931 FLT11924 FLT11929 FLT11928 FLT11925 FLT11930	C14(Carbamidomethyl); C18(Carbamidomethyl)	160611_1207_AlDoerr_N16_t0_212min_Mann_3uL_a.raw	58751	MS Amanda 2.0 (A5)	Unambiguous	0.898	0	1125.05	2249.1	2249.09	3.35	0.00377	HCD (High Energy Collision Dissociation)	MS2	40.5435	60	117.364	352.44	FALSE	FLT woIdent;Gi	4.501e-06	4.436e-08
High	SFEALLADLTR	FLT8451	FLT8451; FLT8450		160611_1207_AlDoerr_N16_t0_212min_Mann_3uL_a.raw	58738	MS Amanda 2.0 (A5)	Unambiguous	0.7125	0	618.338	1235.67	1235.66	4.23	0.00262	HCD (High Energy Collision Dissociation)	MS2	23.1006	60	117.341	298.22	FALSE	FLT woIdent;Gi	4.501e-06	1.04e-06
High	NASGDSGFVPNNILDIMR	FLT11235	FLT11235		160611_1207_AlDoerr_N16_t0_212min_Mann_3uL_a.raw	58702	MS Amanda 2.0 (A5)	Unambiguous	0.879	0	960.472	1919.94	1919.93	4.54	0.00435	HCD (High Energy Collision Dissociation)	MS2	17.6094	60	117.273	469.8	FALSE	FLT woIdent;Gi	4.501e-06	3.002e-12
High	NYREVMLALTVLETcVK	FLT655	FLT655; FLT656; FLT654; FLT651; FLT652	C15(Carbamidomethyl)	160611_1207_AlDoerr_N16_t0_212min_Mann_3uL_a.raw	58512	MS Amanda 2.0 (A5)	Unambiguous	0.7618	0	680.36	2039.07	2039.07	-0.67	-0.00045	HCD (High Energy Collision Dissociation)	MS2	13.9193	60	116.929	425.57	FALSE	FLT woIdent;Gi	4.501e-06	1.011e-08
High	NINEYLAVVDAPPVELR	FLT15134	FLT15134; FLT15133		160611_1207_AlDoerr_N16_t0_212min_Mann_3uL_a.raw	56503	MS Amanda 2.0 (A5)	Unambiguous	0.9034	0	956.514	1912.02	1912.02	2.07	0.00198	HCD (High Energy Collision Dissociation)	MS2	8.77593	60	113.304	458.06	FALSE	FLT woIdent	4.501e-06	4.383e-10
High	MIELADVFSGVKPLTR	FLT14596	FLT14596		170724_1380_AlDoerr_N33a_t0_212min_Mann_3uL_a.raw	48627	MS Amanda 2.0 (A5)	Unambiguous	0.7869	0	592.664	1775.98	1775.97	3.35	0.00198	HCD (High Energy Collision Dissociation)	MS2	3.5718	60	97.5049	266.23	FALSE	FLT woIdent;Gi	4.501e-06	2.12e-06
High	SNPGGFGIAPHcLDEGTVR	FLT718	FLT718	C12(Carbamidomethyl)	160611_1207_AlDoerr_N16_t0_212min_Mann_3uL_a.raw	27497	MS Amanda 2.0 (A5)	Unambiguous	1	0	661.985	1983.94	1983.93	3.53	0.00233	HCD (High Energy Collision Dissociation)	MS2	4.9007	60	61.4533	412.51	FALSE	FLT woIdent	4.501e-06	2.061e-09
High	RLEEVSNIFQSSGVESHPPETK	FLT9633	FLT9633		160611_1207_AlDoerr_N16_t0_212min_Mann_3uL_a.raw	27531	MS Amanda 2.0 (A5)	Unambiguous	0.8957	0	824.081	2470.23	2470.22	3.58	0.00295	HCD (High Energy Collision Dissociation)	MS2	28.4739	60	61.5134	469.87	FALSE	FLT woIdent	4.501e-06	2.04e-13
High	LHISQLQHENSILR	FLT10842	FLT10842; FLT10844		160611_1207_AlDoerr_N16_t0_212min_Mann_3uL_a.raw	18877	MS Amanda 2.0 (A5)	Unambiguous	0.7024	0	422.738	1687.93	1687.92	4.13	0.00174	HCD (High Energy Collision Dissociation)	MS2	36.4866	60	46.2552	210.26	FALSE	FLT woIdent;Gi	4.501e-06	0.0001219
High	RGLNLAANAAVTAAAK	FLT6856	FLT6856		160611_1207_AlDoerr_N16_t0_212min_Mann_3uL_a.raw	18793	MS Amanda 2.0 (A5)	Unambiguous	0.7844	0	756.439	1511.87	1511.87	4.22	0.00319	HCD (High Energy Collision Dissociation)	MS2	21.1006	60	46.1071	354.96	FALSE	FLT woIdent;Gi	4.501e-06	3.23e-07
High	RGLNLAANAAVTAAAK	FLT6856	FLT6856		160611_1207_AlDoerr_N16_t0_212min_Mann_3uL_a.raw	18784	MS Amanda 2.0 (A5)	Unambiguous	0.7789	0	504.628	1511.87	1511.87	3.48	0.00176	HCD (High Energy Collision Dissociation)	MS2	32.7103	60	46.0905	346.88	FALSE	FLT woIdent;Gi	4.501e-06	3.822e-08
High	VGLQAQPMHSELVK	FLT9032	FLT9032		160611_1207_AlDoerr_N16_t0_212min_Mann_3uL_a.raw	18744	MS Amanda 2.0 (A5)	Unambiguous	0.7563	0	768.916	1536.83	1536.82	3.23	0.00248	HCD (High Energy Collision Dissociation)	MS2	0	60	46.0225	403.43	FALSE	FLT woIdent	4.501e-06	1.339e-09
High	NMGGPYGGGNYGPGGSGGSGGYGGR	FLT11680	FLT11681 FLT11678; FLT11680; FLT11679		160611_1207_AlDoerr_N16_t0_212min_Mann_3uL_a.raw	18727	MS Amanda 2.0 (A5)	Unambiguous	0.9308	0	1095.46	2189.91	2189.91	3.33	0.00365	HCD (High Energy Collision Dissociation)	MS2	0	60	45.9915	631.04	FALSE	FLT woIdent;Gi	4.501e-06	6.305e-16
High	VGLQAQPMHSELVK	FLT9032	FLT9032		160611_1207_AlDoerr_N16_t0_212min_Mann_3uL_a.raw	18698	MS Amanda 2.0 (A5)	Unambiguous	0.7111	0	512.947	1536.83	1536.82	3.94	0.00202	HCD (High Energy Collision Dissociation)	MS2	33.0264	60	45.9405	242.43	FALSE	FLT woIdent	4.501e-06	8.543e-06
High	RVEAAQETVADYQQTIK	FLT10842	FLT10842; FLT10843		160611_1207_AlDoerr_N16_t0_212min_Mann_3uL_a.raw	19060	MS Amanda 2.0 (A5)	Unambiguous	0.7446	0	650.672	1950	1949.99	4.2	0.00273	HCD (High Energy Collision Dissociation)	MS2	0	60	46.5757	490.8	FALSE	FLT woIdent;Gi	4.501e-06	1.658e-10
High	QQVQVVGLQER	FLT9243	FLT9243; FLT9241 FLT9242		160611_1207_AlDoerr_N16_t0_212min_Mann_3uL_a.raw	18605	MS Amanda 2.0 (A5)	Unambiguous	0.7268	0	642.359	1283.71	1283.71	3.59	0.0023	HCD (High Energy Collision Dissociation)	MS2	26.7891	60	45.7776	250.15	FALSE	FLT woIdent	4.501e-06	4.145e-06
High	ITELKEEIEVK	FLT10114	FLT10114		160611_1207_AlDoerr_N16_t0_212min_Mann_3uL_a.raw	18430	MS Amanda 2.0 (A5)	Unambiguous	0.5734	0	665.88	1330.75	1330.75	4.28	0.00285	HCD (High Energy Collision Dissociation)	MS2	33.2047	60	45.4695	319.64	FALSE	FLT woIdent;Gi	4.501e-06	1.152e-07
High	KQLQALSSELAQARDETK	FLT15318	FLT15318		160611_1207_AlDoerr_N16_t0_212min_Mann_3uL_a.raw	18397	MS Amanda 2.0 (A5)	Unambiguous	1	0	672.698	2016.08	2016.07	3.87	0.0026	HCD (High Energy Collision Dissociation)	MS2	34.6643	60	45.4085	513.82	FALSE	FLT woIdent	4.501e-06	3.541e-13
High	AIVDSVAVEEQERER	FLT13225	FLT13225		160611_1207_AlDoerr_N16_t0_212min_Mann_3uL_a.raw	18236	MS Amanda 2.0 (A5)	Unambiguous	0.6392	0	577.298	1729.88	1729.87	3.8	0.00219	HCD (High Energy Collision Dissociation)	MS2	25.0577	60	45.1287	295.06	FALSE	FLT woIdent	4.501e-06	1.657e-08
High	FHITVGHETVMGR	FLT10920	FLT10920; FLT10919		160611_1207_AlDoerr_N16_t0_212min_Mann_3uL_a.raw	18204	MS Amanda 2.0 (A5)	Unambiguous	0.786	0	495.256	1483.75	1483.75	4.56	0.00226	HCD (High Energy Collision Dissociation)	MS2	54.072	60	45.0726	301.06	FALSE	FLT woIdent;Gi	4.501e-06	2.059e-08
High	TEMVTISDASQR	FLT2756	FLT2756		160611_1207_AlDoerr_N16_t0_212min_Mann_3uL_a.raw	18181	MS Amanda 2.0 (A5)	Unambiguous	0.6982	0	669.324	1337.64	1337.64	3.35	0.00224	HCD (High Energy Collision Dissociation)	MS2	49.3303	60	45.0319	229.78	FALSE	FLT woIdent;Gi	4.501e-06	1.262e-05
High	NLDALENAQAIKK	FLT15217	FLT15216; FLT15217; FLT15215		160611_1207_AlDoerr_N16_t0_212min_Mann_3uL_a.raw	18082	MS Amanda 2.0 (A5)	Unambiguous	0.5344	0	714.398	1427.79	1427.79	2.09	0.00149	HCD (High Energy Collision Dissociation)	MS2	27.6143	60	44.8577	317.68	FALSE	FLT woIdent	4.501e-06	6.935e-07
High	SIQHSISMPAMR	FLT9406	FLT9404; FLT9406; FLT9405		160611_1207_AlDoerr_N16_t0_212min_Mann_3uL_a.raw	18458	MS Amanda 2.0 (A5)	Unambiguous	0.7977	0	453.229	1357.67	1357.67	1.04	0.00047	HCD (High Energy Collision Dissociation)	MS2	33.066	60	45.5196	255.26	FALSE	FLT woIdent	4.501e-06	1.504e-05
High	GAMIFYTSGTTGRPK	FLT7757 FLT7758	FLT7757 FLT7758		160611_1207_AlDoerr_N16_t0_212min_Mann_3uL_a.raw	17906	MS Amanda 2.0 (A5)	Unambiguous	0.6624	0	793.907	1586.81	1586.8	3.97	0.00315	HCD (High Energy Collision Dissociation)	MS2	0	60	44.5496	305.92	FALSE	FLT woIdent;Gi	4.501e-06	3.004e-07
High	RVEAAQETVADYQQTIK	FLT10842	FLT10842; FLT10843		160611_1207_AlDoerr_N16_t0_212min_Mann_3uL_a.raw	19072	MS Amanda 2.0 (A5)	Unambiguous	0.7187	0	975.504	1950	1949.99	4.33	0.00423	HCD (High Energy Collision Dissociation)	MS2	0	60	46.5968	469.28	FALSE	FLT woIdent;Gi	4.501e-06	1.603e-10
High	KLNQEAQQYSEALASTR	FLT12733	FLT12733		160611_1207_AlDoerr_N16_t0_212min_Mann_3uL_a.raw	19102	MS Amanda 2.0 (A5)	Unambiguous	0.8692	0	968.992	1936.98	1936.97	2.54	0.00246	HCD (High Energy Collision Dissociation)	MS2	0	60	46.6498	656.31	FALSE	FLT woIdent;Gi	4.501e-06	8.781e-15
High	SGAYRGcTYETQLQLSAR	FLT12268	FLT12269; FLT12268	C7(Carbamidomethyl)	160611_1207_AlDoerr_N16_t0_212min_Mann_3uL_a.raw	20170	MS Amanda 2.0 (A5)	Unambiguous	0.765	0	687.668	2060.99	2060.98	3.21	0.00221	HCD (High Energy Collision Dissociation)	MS2	0	60	48.5316	260.39	FALSE	FLT woIdent;Gi	4.501e-06	2.024e-05
High	LAQEQGGSDNSLLVR	FLT3150	FLT3150		160611_1207_AlDoerr_N16_t0_212min_Mann_3uL_a.raw	20145	MS Amanda 2.0 (A5)	Unambiguous	1	0	793.913	1586.82	1586.81	3.7	0.00293	HCD (High Energy Collision Dissociation)	MS2	39.8825	60	48.4883	377.91	FALSE	FLT woIdent	4.501e-06	1.711e-08
High	FDLSENcSERPGLR	FLT10842	FLT10842; FLT10843	C7(Carbamidomethyl)	160611_1207_AlDoerr_N16_t0_212min_Mann_3uL_a.raw	20141	MS Amanda 2.0 (A5)	Unambiguous	0.8079	0	560.6	1679.79	1679.78	3.61	0.00202	HCD (High Energy Collision Dissociation)	MS2	11.1798	60	48.4827	303.21	FALSE	FLT woIdent;Gi	4.501e-06	2.208e-08
High	SVEEPVQPGGTGLSDSR	FLT3090 FLT3089 FLT3095 FLT3093 FLT3092 FLT3094	FLT3090 FLT3089 FLT3095 FLT3093 FLT3092 FLT3094; FLT3091; FLT3088		160611_1207_AlDoerr_N16_t0_212min_Mann_3uL_a.raw	20114	MS Amanda 2.0 (A5)	Unambiguous	0.9197	0	857.919	1714.83	1714.82	3.58	0.00307	HCD (High Energy Collision Dissociation)	MS2	0	60	48.4331	432.23	FALSE	FLT woIdent;Gi	4.501e-06	3.159e-10
High	SGVVSSATFEQPGR	FLT98	FLT98		160611_1207_AlDoerr_N16_t0_212min_Mann_3uL_a.raw	19886	MS Amanda 2.0 (A5)	Unambiguous	0.7445	0	711.357	1421.71	1421.7	3.45	0.00245	HCD (High Energy Collision Dissociation)	MS2	0	60	48.035	278.75	FALSE	FLT woIdent	4.501e-06	1.404e-06
High	EHHFEAIALVEK	FLT12285	FLT12285		160611_1207_AlDoerr_N16_t0_212min_Mann_3uL_a.raw	19871	MS Amanda 2.0 (A5)	Unambiguous	0.7952	0	474.919	1422.74	1422.74	3.75	0.00178	HCD (High Energy Collision Dissociation)	MS2	33.7617	60	48.0063	346.88	FALSE	FLT woIdent	4.501e-06	2.331e-08
High	GAESITTYTFNTHK	FLT718	FLT718		160611_1207_AlDoerr_N16_t0_212min_Mann_3uL_a.raw	19087	MS Amanda 2.0 (A5)	Unambiguous	0.8348	0	785.382	1569.76	1569.75	1.84	0.00144	HCD (High Energy Collision Dissociation)	MS2	17.6662	60	46.6245	337.11	FALSE	FLT woIdent	4.501e-06	8.605e-07
High	QTIAHQQQQLTNLQMAAQR	FLT13608	FLT13608; FLT13610		160611_1207_AlDoerr_N16_t0_212min_Mann_3uL_a.raw	19815	MS Amanda 2.0 (A5)	Unambiguous	0.6223	0	736.717	2208.14	2208.13	3.46	0.00255	HCD (High Energy Collision Dissociation)	MS2	21.3475	60	47.9075	372.08	FALSE	FLT woIdent;Gi	4.501e-06	1.289e-08
High	LNPTYEEQDSGPEGRFPR	FLT12268	FLT12269; FLT12268		160611_1207_AlDoerr_N16_t0_212min_Mann_3uL_a.raw	19741	MS Amanda 2.0 (A5)	Unambiguous	0.8306	0	697.999	2091.98	2091.97	3.84	0.00268	HCD (High Energy Collision Dissociation)	MS2	8.03513	60	47.7766	270.88	FALSE	FLT woIdent;Gi	4.501e-06	1.215e-05
High	KVSEQKPQATYYNVDMLK	FLT11854	FLT11854		160611_1207_AlDoerr_N16_t0_212min_Mann_3uL_a.raw	19341	MS Amanda 2.0 (A5)	Unambiguous	1	0	714.703	2142.1	2142.09	2.61	0.00186	HCD (High Energy Collision Dissociation)	MS2	1.48749	60	47.0732	506.82	FALSE	FLT woIdent	4.501e-06	3.133e-13
High	VTATANLGRVPcGASDEYR	FLT1834	FLT1833; FLT1835; FLT1834; FLT1832	C12(Carbamidomethyl)	160611_1207_AlDoerr_N16_t0_212min_Mann_3uL_a.raw	19320	MS Amanda 2.0 (A5)	Unambiguous	0.8265	0	679.668	2036.99	2036.98	3.43	0.00233	HCD (High Energy Collision Dissociation)	MS2	0	60	47.0364	328.08	FALSE	FLT woIdent;Gi	4.501e-06	8.106e-08
High	GVTHNIPLLR	FLT5027	FLT5027		160611_1207_AlDoerr_N16_t0_212min_Mann_3uL_a.raw	19265	MS Amanda 2.0 (A5)	Unambiguous	0.7733	0	560.337	1119.67	1119.66	3.45	0.00193	HCD (High Energy Collision Dissociation)	MS2	39.508	60	46.9386	255.37	FALSE	FLT woIdent	4.501e-06	1.309e-05
High	cEPGSTDLRIDYK	FLT11854	FLT11854	C1(Carbamidomethyl)	160611_1207_AlDoerr_N16_t0_212min_Mann_3uL_a.raw	19144	MS Amanda 2.0 (A5)	Unambiguous	0.826	0	518.582	1553.73	1553.73	3.05	0.00158	HCD (High Energy Collision Dissociation)	MS2	34.8294	60	46.7222	223.05	FALSE	FLT woIdent	4.501e-06	1.257e-05
High	cEPGSTDLRIDYK	FLT11854	FLT11854	C1(Carbamidomethyl)	160611_1207_AlDoerr_N16_t0_212min_Mann_3uL_a.raw	19105	MS Amanda 2.0 (A5)	Unambiguous	1	0	777.369	1553.73	1553.73	2.79	0.00216	HCD (High Energy Collision Dissociation)	MS2	0	60	46.6543	300.48	FALSE	FLT woIdent	4.501e-06	2.646e-06
High	AETVPSGEVGSTTLGK	FLT6143	FLT6143		160611_1207_AlDoerr_N16_t0_212min_Mann_3uL_a.raw	19793	MS Amanda 2.0 (A5)	Unambiguous	0.785	0	766.896	1532.78	1532.78	2.92	0.00224	HCD (High Energy Collision Dissociation)	MS2	46.9934	60	47.8691	320	FALSE	FLT woIdent	4.501e-06	1.148e-07
High	TADQQYMEGFK	FLT15043; FLT15041	FLT15043; FLT15041		160611_1207_AlDoerr_N16_t0_212min_Mann_3uL_a.raw	20270	MS Amanda 2.0 (A5)	Unambiguous	0.881	0	659.294	1317.58	1317.58	1.54	0.00101	HCD (High Energy Collision Dissociation)	MS2	16.9172	60	48.7103	260.61	FALSE	FLT woIdent	4.501e-06	3.358e-06
High	RAAQLcGAGMAAVVEK	FLT8047	FLT8047	C6(Carbamidomethyl)	160611_1207_AlDoerr_N16_t0_212min_Mann_3uL_a.raw	17824	MS Amanda 2.0 (A5)	Unambiguous	0.6961	0	816.424	1631.84	1631.84	2.63	0.00214	HCD (High Energy Collision Dissociation)	MS2	27.6165	60	44.4004	423.08	FALSE	FLT woIdent	4.501e-06	1.343e-10
High	DKEDTQVDSEARPMKDETFGEYR	FLT16515	FLT16515		160611_1207_AlDoerr_N16_t0_212min_Mann_3uL_a.raw	17712	MS Amanda 2.0 (A5)	Unambiguous	0.9167	0	687.314	2746.23	2746.23	2.9	0.00199	HCD (High Energy Collision Dissociation)	MS2	0	60	44.2058	382.5	FALSE	FLT woIdent;Gi	4.501e-06	2.936e-10
High	EVWEMELDRLK	FLT15276 FLT15280	FLT15278 FLT15277; FLT15276 FLT15280; FLT15272; FLT15275 FLT15279; FLT15273 FLT15274		160611_1207_AlDoerr_N16_t0_212min_Mann_3uL_a.raw	38233	MS Amanda 2.0 (A5)	Unambiguous	1	0	724.368	1447.73	1447.72	3.15	0.00228	HCD (High Energy Collision Dissociation)	MS2	6.75038	60	80.5364	259.44	FALSE	FLT woIdent;Gi	4.501e-06	4.365e-05
High	TELDAHFENLLAR	FLT10684; FLT10689	FLT10684; FLT10687; FLT10691; FLT10690; FLT10689; FLT10688		160611_1207_AlDoerr_N16_t0_212min_Mann_3uL_a.raw	38225	MS Amanda 2.0 (A5)	Unambiguous	0.7592	0	510.265	1528.78	1528.78	4.03	0.00205	HCD (High Energy Collision Dissociation)	MS2	5.33223	60	80.5243	318.47	FALSE	FLT woIdent;Gi	4.501e-06	3.475e-07
High	AVVEEMQGLLK	FLT3249	FLT3249		160611_1207_AlDoerr_N16_t0_212min_Mann_3uL_a.raw	38188	MS Amanda 2.0 (A5)	Unambiguous	0.7707	0	608.836	1216.67	1216.66	4.1	0.00249	HCD (High Energy Collision Dissociation)	MS2	51.7872	60	80.4566	221.38	FALSE	FLT woIdent;Gi	4.501e-06	5.729e-05
High	ILHAELQQYLGNPQESLDR	FLT13299 FLT13298	FLT13299 FLT13298; FLT13297; FLT13296		160611_1207_AlDoerr_N16_t0_212min_Mann_3uL_a.raw	38038	MS Amanda 2.0 (A5)	Unambiguous	0.8197	0	742.051	2224.14	2224.14	1.04	0.00077	HCD (High Energy Collision Dissociation)	MS2	71.1904	60	80.1911	435.87	FALSE	FLT woIdent;Gi	4.501e-06	2.818e-10
High	QLKPPAELYPEDINTFK	FLT11775 FLT11774; FLT11770	FLT11772; FLT11775 FLT11774; FLT11770; FLT11776; FLT11771; FLT11773		160611_1207_AlDoerr_N16_t0_212min_Mann_3uL_a.raw	37976	MS Amanda 2.0 (A5)	Unambiguous	1	0	668.357	2003.06	2003.05	4	0.00267	HCD (High Energy Collision Dissociation)	MS2	43.9727	60	80.0799	234.9	FALSE	FLT woIdent;Gi	4.501e-06	1.361e-05
High	SATSSSPGSPLHSLETSL	FLT14348	FLT14348		160611_1207_AlDoerr_N16_t0_212min_Mann_3uL_a.raw	37924	MS Amanda 2.0 (A5)	Unambiguous	0	0	879.435	1757.86	1757.86	4.63	0.00407	HCD (High Energy Collision Dissociation)	MS2	0	60	79.9866	352.93	FALSE	FLT woIdent;Gi	4.501e-06	5.798e-09
High	TELDAHFENLLAR	FLT10684; FLT10689	FLT10684; FLT10687; FLT10691; FLT10690; FLT10689; FLT10688		160611_1207_AlDoerr_N16_t0_212min_Mann_3uL_a.raw	38286	MS Amanda 2.0 (A5)	Unambiguous	0.8438	0	764.893	1528.78	1528.78	2.72	0.00208	HCD (High Energy Collision Dissociation)	MS2	4.63945	60	80.631	471.61	FALSE	FLT woIdent;Gi	4.501e-06	6.341e-10
High	cPQVVISFYEER	FLT1171 FLT1172	FLT1171 FLT1172	C1(Carbamidomethyl)	160611_1207_AlDoerr_N16_t0_212min_Mann_3uL_a.raw	37864	MS Amanda 2.0 (A5)	Unambiguous	0.7912	0	763.871	1526.74	1526.73	2.86	0.00218	HCD (High Energy Collision Dissociation)	MS2	6.86331	60	79.8812	348.73	FALSE	FLT woIdent;Gi	4.501e-06	9.551e-08
High	EGEAVSAGDALcEIETDK	FLT10722 FLT10723	FLT10722 FLT10723; FLT10724	C12(Carbamidomethyl)	160611_1207_AlDoerr_N16_t0_212min_Mann_3uL_a.raw	37582	MS Amanda 2.0 (A5)	Unambiguous	0.6231	0	947.426	1893.84	1893.84	3.07	0.00291	HCD (High Energy Collision Dissociation)	MS2	0	60	79.3783	412.87	FALSE	FLT woIdent	4.501e-06	3.719e-10
High	SIEALLEAGQAQDSQASR	FLT9788	FLT9788; FLT9787; FLT9789		160611_1207_AlDoerr_N16_t0_212min_Mann_3uL_a.raw	37571	MS Amanda 2.0 (A5)	Unambiguous	0.8746	0	937.468	1873.93	1873.93	1.61	0.00151	HCD (High Energy Collision Dissociation)	MS2	0	60	79.359	481.81	FALSE	FLT woIdent	4.501e-06	1.567e-10
High	LNEIGMNVSMDGQLK	FLT14826	FLT14824; FLT14827; FLT14826; FLT14825		160611_1207_AlDoerr_N16_t0_212min_Mann_3uL_a.raw	37461	MS Amanda 2.0 (A5)	Unambiguous	1	0	824.908	1648.81	1648.8	3.16	0.00261	HCD (High Energy Collision Dissociation)	MS2	24.5298	60	79.1634	343.33	FALSE	FLT woIdent	4.501e-06	3.318e-08
High	VYSADGEFLFK	FLT2129	FLT2127; FLT2126 FLT2128; FLT2129		160611_1207_AlDoerr_N16_t0_212min_Mann_3uL_a.raw	37450	MS Amanda 2.0 (A5)	Unambiguous	0.6738	0	638.318	1275.63	1275.63	3.12	0.00199	HCD (High Energy Collision Dissociation)	MS2	42.9534	60	79.1437	214.07	FALSE	FLT woIdent;Gi	4.501e-06	7.421e-05
High	ISGAEGTKLDEEFLDMEK	FLT1849	FLT1850; FLT1849		160611_1207_AlDoerr_N16_t0_212min_Mann_3uL_a.raw	37440	MS Amanda 2.0 (A5)	Unambiguous	0.8837	0	671.325	2011.96	2011.95	3.88	0.0026	HCD (High Energy Collision Dissociation)	MS2	61.8318	60	79.1255	374.43	FALSE	FLT woIdent;Gi	4.501e-06	1.655e-08
High	MDITGLSGNPYVK	FLT8602 FLT8603	FLT8602 FLT8603		160611_1207_AlDoerr_N16_t0_212min_Mann_3uL_a.raw	37415	MS Amanda 2.0 (A5)	Unambiguous	0.7512	0	697.856	1394.7	1394.7	4.54	0.00317	HCD (High Energy Collision Dissociation)	MS2	37.1924	60	79.0823	329.66	FALSE	FLT woIdent;Gi	4.501e-06	2.636e-07
High	AVVTLDANDDGILAK	FLT10722 FLT10723	FLT10722 FLT10723; FLT10724		160611_1207_AlDoerr_N16_t0_212min_Mann_3uL_a.raw	37814	MS Amanda 2.0 (A5)	Unambiguous	0.7513	0	757.908	1514.81	1514.81	2.27	0.00172	HCD (High Energy Collision Dissociation)	MS2	39.7321	60	79.7907	365.35	FALSE	FLT woIdent	4.501e-06	3.05e-08
High	RAAQLcGAGMAAVVEK	FLT8047	FLT8047	C6(Carbamidomethyl)	160611_1207_AlDoerr_N16_t0_212min_Mann_3uL_a.raw	17818	MS Amanda 2.0 (A5)	Unambiguous	0.804	0	544.618	1631.84	1631.84	3.1	0.00169	HCD (High Energy Collision Dissociation)	MS2	20.58	60	44.3914	422.27	FALSE	FLT woIdent	4.501e-06	2.352e-10
High	AITIAGVPQSVTEcVK	FLT10895	FLT10895	C14(Carbamidomethyl)	160611_1207_AlDoerr_N16_t0_212min_Mann_3uL_a.raw	38342	MS Amanda 2.0 (A5)	Unambiguous	0.823	0	836.953	1672.9	1672.89	2.78	0.00233	HCD (High Energy Collision Dissociation)	MS2	25.7926	60	80.7302	363.53	FALSE	FLT woIdent;Gi	4.501e-06	5.267e-09
High	LATMPPMVEGEGLASR	FLT9032	FLT9032		160611_1207_AlDoerr_N16_t0_212min_Mann_3uL_a.raw	38407	MS Amanda 2.0 (A5)	Unambiguous	0.8067	0	829.918	1658.83	1658.82	2.35	0.00195	HCD (High Energy Collision Dissociation)	MS2	20.8157	60	80.8459	285.36	FALSE	FLT woIdent	4.501e-06	2.294e-07
High	EcTVETAVHASGWNK	FLT11126	FLT11126	C2(Carbamidomethyl)	160611_1207_AlDoerr_N16_t0_212min_Mann_3uL_a.raw	17606	MS Amanda 2.0 (A5)	Unambiguous	0.8983	0	844.892	1688.78	1688.77	4.2	0.00354	HCD (High Energy Collision Dissociation)	MS2	0	60	44.0215	417.49	FALSE	FLT woIdent;Gi	4.501e-06	3.378e-10
High	SGQcVQAFETHESDVNSVR	FLT15548	FLT15548	C4(Carbamidomethyl)	160611_1207_AlDoerr_N16_t0_212min_Mann_3uL_a.raw	17501	MS Amanda 2.0 (A5)	Unambiguous	0.9136	0	717.326	2149.96	2149.96	2.86	0.00205	HCD (High Energy Collision Dissociation)	MS2	41.0803	32.973	43.836	419.82	FALSE	FLT woIdent	4.501e-06	3.113e-10
High	YEIDLDTSDHAHLEHISRK	FLT14002	FLT14002		160611_1207_AlDoerr_N16_t0_212min_Mann_3uL_a.raw	17394	MS Amanda 2.0 (A5)	Unambiguous	0.8694	0	570.533	2279.11	2279.11	3.01	0.00172	HCD (High Energy Collision Dissociation)	MS2	6.97299	60	43.6481	392.76	FALSE	FLT woIdent;Gi	4.501e-06	8.487e-10
High	EKPQQHNFTHPLLAAALK	FLT3249	FLT3249		160611_1207_AlDoerr_N16_t0_212min_Mann_3uL_a.raw	17372	MS Amanda 2.0 (A5)	Unambiguous	0.7436	0	681.711	2043.12	2043.11	2.91	0.00198	HCD (High Energy Collision Dissociation)	MS2	31.1653	60	43.6091	292.56	FALSE	FLT woIdent;Gi	4.501e-06	2.922e-08
High	MAEPVSAGQPEGMVPAKK	FLT6143	FLT6143		160611_1207_AlDoerr_N16_t0_212min_Mann_3uL_a.raw	17278	MS Amanda 2.0 (A5)	Unambiguous	0.8308	0	609.644	1826.92	1826.91	2.2	0.00134	HCD (High Energy Collision Dissociation)	MS2	17.8433	60	43.443	382.66	FALSE	FLT woIdent	4.501e-06	1.06e-09
High	WKPDYDSAASEYGK	FLT7098	FLT7099; FLT7098		160611_1207_AlDoerr_N16_t0_212min_Mann_3uL_a.raw	17266	MS Amanda 2.0 (A5)	Unambiguous	0.912	0	539.581	1616.73	1616.72	2.85	0.00153	HCD (High Energy Collision Dissociation)	MS2	26.9519	50.778	43.4223	319.29	FALSE	FLT woIdent;Gi	4.501e-06	3.523e-07
High	QGALWNRVPcFLK	FLT15851	FLT15850; FLT15851	C10(Carbamidomethyl)	160611_1207_AlDoerr_N16_t0_212min_Mann_3uL_a.raw	38399	MS Amanda 2.0 (A5)	Unambiguous	0.4636	0	530.287	1588.85	1588.84	2.98	0.00158	HCD (High Energy Collision Dissociation)	MS2	30.3782	60	80.8307	137.89	FALSE	FLT woIdent;Gi	4.501e-06	2.721e-05
High	WKPDYDSAASEYGK	FLT7098	FLT7099; FLT7098		160611_1207_AlDoerr_N16_t0_212min_Mann_3uL_a.raw	17237	MS Amanda 2.0 (A5)	Unambiguous	1	0	808.867	1616.73	1616.72	2.93	0.00237	HCD (High Energy Collision Dissociation)	MS2	0	60	43.3711	277.74	FALSE	FLT woIdent;Gi	4.501e-06	1.352e-05
High	ALLLSHQFR	FLT12401	FLT12401		160611_1207_AlDoerr_N16_t0_212min_Mann_3uL_a.raw	16985	MS Amanda 2.0 (A5)	Unambiguous	0.8059	0	362.215	1084.63	1084.63	4.59	0.00166	HCD (High Energy Collision Dissociation)	MS2	41.6929	60	42.9274	250.59	FALSE	FLT woIdent;Gi	4.501e-06	6.126e-05
High	GGGGNFGPGPGSNFRGGSDGYGSGR	FLT11680	FLT11681 FLT11678; FLT11680; FLT11679; FLT11677		160611_1207_AlDoerr_N16_t0_212min_Mann_3uL_a.raw	16945	MS Amanda 2.0 (A5)	Unambiguous	0.8343	0	757.672	2271	2270.99	4.07	0.00308	HCD (High Energy Collision Dissociation)	MS2	7.76527	60	42.8564	330.34	FALSE	FLT woIdent;Gi	4.501e-06	1.421e-07
High	HVPSPLNLEEVQKK	FLT11850	FLT11849; FLT11852; FLT11851; FLT11850		160611_1207_AlDoerr_N16_t0_212min_Mann_3uL_a.raw	16912	MS Amanda 2.0 (A5)	Unambiguous	0.8128	0	539.972	1617.9	1617.9	3.64	0.00196	HCD (High Energy Collision Dissociation)	MS2	50.5061	60	42.7989	350.35	FALSE	FLT woIdent	4.501e-06	2.929e-09
High	DMELEHFDERDK	FLT8451	FLT8451; FLT8450		160611_1207_AlDoerr_N16_t0_212min_Mann_3uL_a.raw	16801	MS Amanda 2.0 (A5)	Unambiguous	0.9312	0	521.899	1563.68	1563.67	4.19	0.00218	HCD (High Energy Collision Dissociation)	MS2	49.9846	48.592	42.6033	246.12	FALSE	FLT woIdent;Gi	4.501e-06	9.219e-06
High	ELRPNEEVTWK	FLT13001	FLT13001		160611_1207_AlDoerr_N16_t0_212min_Mann_3uL_a.raw	16603	MS Amanda 2.0 (A5)	Unambiguous	0.7355	0	700.865	1400.72	1400.72	3.48	0.00244	HCD (High Energy Collision Dissociation)	MS2	22.0426	60	42.2551	310.14	FALSE	FLT woIdent;Gi	4.501e-06	1.55e-06
High	AQQEFATGVMSNK	FLT9048	FLT9047; FLT9048		160611_1207_AlDoerr_N16_t0_212min_Mann_3uL_a.raw	16493	MS Amanda 2.0 (A5)	Unambiguous	0.3691	0	705.84	1410.67	1410.67	2.73	0.00193	HCD (High Energy Collision Dissociation)	MS2	12.6746	60	42.0611	333.23	FALSE	FLT woIdent;Gi	4.501e-06	9.107e-07
High	ENVNATENcISAVGK	FLT5019	FLT5019	C9(Carbamidomethyl)	160611_1207_AlDoerr_N16_t0_212min_Mann_3uL_a.raw	17222	MS Amanda 2.0 (A5)	Unambiguous	0.8801	0	803.383	1605.76	1605.75	2.81	0.00226	HCD (High Energy Collision Dissociation)	MS2	0	60	43.3458	420.77	FALSE	FLT woIdent;Gi	4.501e-06	8.787e-10
High	LTAEFEEAQSTAcR	FLT9788	FLT9788; FLT9787; FLT9789	C13(Carbamidomethyl)	160611_1207_AlDoerr_N16_t0_212min_Mann_3uL_a.raw	20315	MS Amanda 2.0 (A5)	Unambiguous	0.6834	0	806.871	1612.73	1612.73	4.5	0.00363	HCD (High Energy Collision Dissociation)	MS2	30.8226	60	48.7889	401.49	FALSE	FLT woIdent	4.501e-06	6.395e-10
High	TGSPLTVATGNDQAATEAK	FLT11850	FLT11849; FLT11852; FLT11851; FLT11850		160611_1207_AlDoerr_N16_t0_212min_Mann_3uL_a.raw	20336	MS Amanda 2.0 (A5)	Unambiguous	0.8683	0	916.458	1831.91	1831.9	2.75	0.00252	HCD (High Energy Collision Dissociation)	MS2	0	60	48.8259	451.63	FALSE	FLT woIdent	4.501e-06	4.276e-11
High	AHPPMIAVGSDDSSPNSMAK	FLT7147	FLT7147; FLT7146		160611_1207_AlDoerr_N16_t0_212min_Mann_3uL_a.raw	20448	MS Amanda 2.0 (A5)	Unambiguous	0.8579	0	671.314	2011.93	2011.92	2.7	0.00181	HCD (High Energy Collision Dissociation)	MS2	38.4265	60	49.0225	374.83	FALSE	FLT woIdent;Gi	4.501e-06	5.165e-09
High	TALVSPGKVDLTASER	FLT6143	FLT6143		160611_1207_AlDoerr_N16_t0_212min_Mann_3uL_a.raw	23589	MS Amanda 2.0 (A5)	Unambiguous	0.8311	0	548.639	1643.9	1643.9	3.49	0.00191	HCD (High Energy Collision Dissociation)	MS2	12.3248	60	54.5518	404.11	FALSE	FLT woIdent	4.501e-06	2.462e-09
High	LTVNDFVRDK	FLT11397	FLT11397		160611_1207_AlDoerr_N16_t0_212min_Mann_3uL_a.raw	23586	MS Amanda 2.0 (A5)	Unambiguous	0.6302	0	402.889	1206.65	1206.65	3.18	0.00128	HCD (High Energy Collision Dissociation)	MS2	1.66947	60	54.5473	230.34	FALSE	FLT woIdent;Gi	4.501e-06	3.924e-05
High	AHPFSQSFSSYSIR	FLT10189	FLT10189; FLT10187 FLT10183		160611_1207_AlDoerr_N16_t0_212min_Mann_3uL_a.raw	23555	MS Amanda 2.0 (A5)	Unambiguous	0.7618	0	538.597	1613.78	1613.77	4.45	0.0024	HCD (High Energy Collision Dissociation)	MS2	46.9245	60	54.4919	278.03	FALSE	FLT woIdent;Gi	4.501e-06	2.679e-06
High	FHKPITMTIPVPK	FLT9032	FLT9032		160611_1207_AlDoerr_N16_t0_212min_Mann_3uL_a.raw	23487	MS Amanda 2.0 (A5)	Unambiguous	0.7992	0	503.628	1508.87	1508.87	3.21	0.00161	HCD (High Energy Collision Dissociation)	MS2	18.2903	49.698	54.3724	312.62	FALSE	FLT woIdent	4.501e-06	5.191e-07
High	ISAAASDSGVESFDEGSSH	FLT11235	FLT11235		160611_1207_AlDoerr_N16_t0_212min_Mann_3uL_a.raw	23485	MS Amanda 2.0 (A5)	Unambiguous	1	0	926.899	1852.79	1852.78	3.81	0.00353	HCD (High Energy Collision Dissociation)	MS2	0	60	54.3698	486.66	FALSE	FLT woIdent;Gi	4.501e-06	3.951e-12
High	IDSGSEVIVGVNK	FLT15811 FLT15812 FLT15813	FLT15814; FLT15811 FLT15812 FLT15813		160611_1207_AlDoerr_N16_t0_212min_Mann_3uL_a.raw	23388	MS Amanda 2.0 (A5)	Unambiguous	0.7201	0	658.859	1316.71	1316.71	3.7	0.00244	HCD (High Energy Collision Dissociation)	MS2	40.8241	60	54.1973	344.71	FALSE	FLT woIdent;Gi	4.501e-06	5.648e-08
High	YYPSGDAFASGSDDATcR	FLT15548	FLT15548	C17(Carbamidomethyl)	160611_1207_AlDoerr_N16_t0_212min_Mann_3uL_a.raw	23591	MS Amanda 2.0 (A5)	Unambiguous	0.9528	0	970.394	1939.78	1939.78	1.95	0.00189	HCD (High Energy Collision Dissociation)	MS2	0	60	54.5548	347.96	FALSE	FLT woIdent	4.501e-06	1.62e-08
High	ASIGNIALSPSPVRK	FLT11850	FLT11853; FLT11849; FLT11852; FLT11851; FLT11850		160611_1207_AlDoerr_N16_t0_212min_Mann_3uL_a.raw	23334	MS Amanda 2.0 (A5)	Unambiguous	0.6568	0	503.963	1509.88	1509.87	0.67	0.00034	HCD (High Energy Collision Dissociation)	MS2	65.764	60	54.102	218.87	FALSE	FLT woIdent	4.501e-06	3.709e-06
High	ADPGFSGELPPGSSGK	FLT6143	FLT6143		160611_1207_AlDoerr_N16_t0_212min_Mann_3uL_a.raw	23245	MS Amanda 2.0 (A5)	Unambiguous	0.7769	0	751.862	1502.72	1502.71	2.95	0.00222	HCD (High Energy Collision Dissociation)	MS2	9.23297	60	53.9448	408.41	FALSE	FLT woIdent	4.501e-06	4.1e-09
High	FGGNPGGFGNQGGFGNSR	FLT12388 FLT12386 FLT12387	FLT12388 FLT12386 FLT12387		160611_1207_AlDoerr_N16_t0_212min_Mann_3uL_a.raw	23223	MS Amanda 2.0 (A5)	Unambiguous	0.8956	0	863.89	1726.77	1726.77	2.79	0.00241	HCD (High Energy Collision Dissociation)	MS2	0	51.473	53.9059	557.53	FALSE	FLT woIdent;Gi	4.501e-06	1.029e-14
High	EASTLIDRPAPQFER	FLT2756; FLT2755 FLT2753 FLT2752 FLT2754	FLT2756; FLT2755 FLT2753 FLT2752 FLT2754		160611_1207_AlDoerr_N16_t0_212min_Mann_3uL_a.raw	23112	MS Amanda 2.0 (A5)	Unambiguous	0.717	0	865.451	1729.89	1729.89	4.37	0.00378	HCD (High Energy Collision Dissociation)	MS2	22.9938	60	53.7114	363.27	FALSE	FLT woIdent;Gi	4.501e-06	1.489e-08
High	MAQFSEEGPSELSK	FLT3430	FLT3430		160611_1207_AlDoerr_N16_t0_212min_Mann_3uL_a.raw	23044	MS Amanda 2.0 (A5)	Unambiguous	0.783	0	770.354	1539.7	1539.7	0.93	0.00071	HCD (High Energy Collision Dissociation)	MS2	0	60	53.5927	267.05	FALSE	FLT woIdent	4.501e-06	9.439e-07
High	AYSSFNPVMSDPNRPPcR	FLT5788	FLT5788	C17(Carbamidomethyl)	160611_1207_AlDoerr_N16_t0_212min_Mann_3uL_a.raw	23007	MS Amanda 2.0 (A5)	Unambiguous	0.8116	0	698.99	2094.96	2094.95	3.7	0.00258	HCD (High Energy Collision Dissociation)	MS2	20.7374	60	53.5255	348.32	FALSE	FLT woIdent	4.501e-06	3.461e-08
High	YRQLTAHLQDVNRELTNQQEASVER	FLT10842	FLT10842; FLT10843		160611_1207_AlDoerr_N16_t0_212min_Mann_3uL_a.raw	22998	MS Amanda 2.0 (A5)	Unambiguous	0.8868	0	750.385	2998.52	2998.51	3.34	0.0025	HCD (High Energy Collision Dissociation)	MS2	6.37339	60	53.509	521.96	FALSE	FLT woIdent;Gi	4.501e-06	2.605e-15
High	SKLDNLDEEWATEHANQVSR	FLT4114 FLT4113	FLT4114 FLT4113		160611_1207_AlDoerr_N16_t0_212min_Mann_3uL_a.raw	23305	MS Amanda 2.0 (A5)	Unambiguous	0.9181	0	781.375	2342.11	2342.1	3.6	0.00281	HCD (High Energy Collision Dissociation)	MS2	12.5424	60	54.0495	537.86	FALSE	FLT woIdent;Gi	4.501e-06	8.689e-16
High	YSRPGTQLLVEVR	FLT14768	FLT14768; FLT14769		160611_1207_AlDoerr_N16_t0_212min_Mann_3uL_a.raw	22974	MS Amanda 2.0 (A5)	Unambiguous	0.5562	0	506.621	1517.85	1517.84	3.84	0.00194	HCD (High Energy Collision Dissociation)	MS2	50.6468	60	53.4671	287.9	FALSE	FLT woIdent	4.501e-06	8.492e-06
High	AEAISLQMAQcK	FLT14377	FLT14377; FLT14376	C11(Carbamidomethyl)	160611_1207_AlDoerr_N16_t0_212min_Mann_3uL_a.raw	23717	MS Amanda 2.0 (A5)	Unambiguous	0.555	0	675.331	1349.65	1349.66	-0.98	-0.00066	HCD (High Energy Collision Dissociation)	MS2	49.301	60	54.7789	269.14	FALSE	FLT woIdent;Gi	4.501e-06	1.632e-05
High	ALLAPLASHEAGEAEPGSQER	FLT3090 FLT3089 FLT3095 FLT3093 FLT3092 FLT3094	FLT3090 FLT3089 FLT3095 FLT3093 FLT3092 FLT3094; FLT3091; FLT3096		160611_1207_AlDoerr_N16_t0_212min_Mann_3uL_a.raw	23749	MS Amanda 2.0 (A5)	Unambiguous	0.8792	0	711.691	2133.06	2133.06	1.3	0.00092	HCD (High Energy Collision Dissociation)	MS2	25.6939	60	54.8351	516.95	FALSE	FLT woIdent;Gi	4.501e-06	1.769e-11
High	GEFTNLQGVSAASSGR	FLT2129	FLT2127; FLT2126 FLT2128; FLT2129		160611_1207_AlDoerr_N16_t0_212min_Mann_3uL_a.raw	24350	MS Amanda 2.0 (A5)	Unambiguous	0.7449	0	790.888	1580.77	1580.77	2.14	0.00169	HCD (High Energy Collision Dissociation)	MS2	49.297	60	55.894	349.42	FALSE	FLT woIdent;Gi	4.501e-06	5.474e-08
High	LHSVEASSEEEVYPYVR	FLT2314	FLT2313; FLT2314		160611_1207_AlDoerr_N16_t0_212min_Mann_3uL_a.raw	24313	MS Amanda 2.0 (A5)	Unambiguous	1	0	665.325	1993.96	1993.95	4.9	0.00326	HCD (High Energy Collision Dissociation)	MS2	60.4089	60	55.8298	345.79	FALSE	FLT woIdent;Gi	4.501e-06	2.392e-07
High	HVPSPLNLEEVQK	FLT11850	FLT11849; FLT11852; FLT11851; FLT11850		160611_1207_AlDoerr_N16_t0_212min_Mann_3uL_a.raw	24306	MS Amanda 2.0 (A5)	Unambiguous	0.724	0	745.407	1489.81	1489.8	3.71	0.00276	HCD (High Energy Collision Dissociation)	MS2	41.5338	50.733	55.8161	277.72	FALSE	FLT woIdent	4.501e-06	7.638e-09
High	QQSEPASELGHSLNENVLKPAQEK	FLT10164 FLT10163 FLT10166	FLT10164 FLT10163 FLT10166		160611_1207_AlDoerr_N16_t0_212min_Mann_3uL_a.raw	24303	MS Amanda 2.0 (A5)	Unambiguous	1	0	878.446	2633.32	2633.32	2.95	0.00259	HCD (High Energy Collision Dissociation)	MS2	0	60	55.8118	290.7	FALSE	FLT woIdent;Gi	4.501e-06	1.578e-08
High	IRLQVAGEITTGPR	FLT11397	FLT11397		160611_1207_AlDoerr_N16_t0_212min_Mann_3uL_a.raw	24287	MS Amanda 2.0 (A5)	Unambiguous	0.7829	0	755.94	1510.87	1510.87	2.29	0.00173	HCD (High Energy Collision Dissociation)	MS2	0	60	55.7818	411.35	FALSE	FLT woIdent;Gi	4.501e-06	1.165e-08
High	HSSSSGAGEGAScAEKPVGSLAcSPLPETVR	FLT6143	FLT6143	C13(Carbamidomethyl); C23(Carbamidomethyl)	160611_1207_AlDoerr_N16_t0_212min_Mann_3uL_a.raw	24243	MS Amanda 2.0 (A5)	Unambiguous	0.9496	0	772.116	3085.44	3085.43	3.15	0.00243	HCD (High Energy Collision Dissociation)	MS2	8.38142	60	55.7033	490.22	FALSE	FLT woIdent	4.501e-06	1.606e-12
High	ADPGFSGELPPGSSGK	FLT6143	FLT6143		160611_1207_AlDoerr_N16_t0_212min_Mann_3uL_a.raw	23735	MS Amanda 2.0 (A5)	Unambiguous	0.8007	0	751.862	1502.72	1502.71	3.52	0.00265	HCD (High Energy Collision Dissociation)	MS2	15.7096	60	54.8084	337.43	FALSE	FLT woIdent	4.501e-06	9.518e-08
High	VLVHPPQDGEDEPELVQK	FLT15624	FLT15624; FLT15623; FLT15625		160611_1207_AlDoerr_N16_t0_212min_Mann_3uL_a.raw	24222	MS Amanda 2.0 (A5)	Unambiguous	1	0	677.014	2029.03	2029.02	1.74	0.00118	HCD (High Energy Collision Dissociation)	MS2	49.9673	60	55.6662	429.16	FALSE	FLT woIdent	4.501e-06	7.24e-09
High	KRGFGFVTFDDHDPVDK	FLT11680	FLT11682; FLT11681 FLT11678; FLT11680; FLT11679; FLT11677		160611_1207_AlDoerr_N16_t0_212min_Mann_3uL_a.raw	24158	MS Amanda 2.0 (A5)	Unambiguous	0.9065	0	495.747	1979.97	1979.96	2.26	0.00112	HCD (High Energy Collision Dissociation)	MS2	33.8635	20.905	55.5529	402.73	FALSE	FLT woIdent;Gi	4.501e-06	3.449e-08
High	IVEAGcVcNDAVIR	FLT14678 FLT14677	FLT14678 FLT14677	C6(Carbamidomethyl); C8(Carbamidomethyl)	160611_1207_AlDoerr_N16_t0_212min_Mann_3uL_a.raw	24009	MS Amanda 2.0 (A5)	Unambiguous	0.7948	0	788.387	1575.77	1575.76	2.94	0.00232	HCD (High Energy Collision Dissociation)	MS2	41.9954	60	55.2902	363.34	FALSE	FLT woIdent	4.501e-06	9.835e-09
High	NQPFcDGSHFFQR	FLT1197	FLT1196; FLT1197	C5(Carbamidomethyl)	160611_1207_AlDoerr_N16_t0_212min_Mann_3uL_a.raw	23819	MS Amanda 2.0 (A5)	Unambiguous	0.8895	0	547.242	1639.71	1639.71	3.59	0.00196	HCD (High Energy Collision Dissociation)	MS2	41.3375	60	54.9575	335.05	FALSE	FLT woIdent;Gi	4.501e-06	2.084e-08
High	LQAFSHSFSIR	FLT9406	FLT9406; FLT9405		160611_1207_AlDoerr_N16_t0_212min_Mann_3uL_a.raw	23785	MS Amanda 2.0 (A5)	Unambiguous	0.7815	0	431.564	1292.68	1292.67	3.26	0.0014	HCD (High Energy Collision Dissociation)	MS2	28.6737	53.948	54.8977	269.43	FALSE	FLT woIdent	4.501e-06	9.94e-06
High	HFANNPSPAALTFR	FLT11854	FLT11854		160611_1207_AlDoerr_N16_t0_212min_Mann_3uL_a.raw	23771	MS Amanda 2.0 (A5)	Unambiguous	1	0	514.934	1542.79	1542.78	3.15	0.00162	HCD (High Energy Collision Dissociation)	MS2	16.391	60	54.874	255.45	FALSE	FLT woIdent	4.501e-06	1.956e-05
High	HFANNPSPAALTFR	FLT11854	FLT11854		160611_1207_AlDoerr_N16_t0_212min_Mann_3uL_a.raw	23760	MS Amanda 2.0 (A5)	Unambiguous	1	0	771.897	1542.79	1542.78	3.79	0.00292	HCD (High Energy Collision Dissociation)	MS2	0	60	54.8544	436.08	FALSE	FLT woIdent	4.501e-06	2.123e-10
High	QQSEPASELGHSLNENVLKPAQEK	FLT10164 FLT10163 FLT10166	FLT10164 FLT10163 FLT10166		160611_1207_AlDoerr_N16_t0_212min_Mann_3uL_a.raw	24221	MS Amanda 2.0 (A5)	Unambiguous	0.8639	0	659.086	2633.32	2633.32	1.39	0.00092	HCD (High Energy Collision Dissociation)	MS2	27.5005	60	55.6647	256.28	FALSE	FLT woIdent;Gi	4.501e-06	3.205e-08
High	GYVVGAIHPVIQPVGQRK	FLT15937	FLT15937; FLT15938		160611_1207_AlDoerr_N16_t0_212min_Mann_3uL_a.raw	22946	MS Amanda 2.0 (A5)	Unambiguous	0.8454	0	640.042	1918.11	1918.1	4.08	0.00261	HCD (High Energy Collision Dissociation)	MS2	27.6055	60	53.4205	325.02	FALSE	FLT woIdent;Gi	4.501e-06	2.202e-06
High	YEIDLDTSDHAHLEHISR	FLT14002	FLT14002		160611_1207_AlDoerr_N16_t0_212min_Mann_3uL_a.raw	22940	MS Amanda 2.0 (A5)	Unambiguous	1	0	538.51	2151.02	2151.01	3.53	0.0019	HCD (High Energy Collision Dissociation)	MS2	56.5207	60	53.4084	291.5	FALSE	FLT woIdent;Gi	4.501e-06	2.771e-08
High	SAFDQcADSAQPGGTFR	FLT11357	FLT11357	C6(Carbamidomethyl)	160611_1207_AlDoerr_N16_t0_212min_Mann_3uL_a.raw	22910	MS Amanda 2.0 (A5)	Unambiguous	0.9189	0	907.895	1814.78	1814.78	3.12	0.00284	HCD (High Energy Collision Dissociation)	MS2	55.6492	60	53.3546	350.18	FALSE	FLT woIdent;Gi	4.501e-06	2.853e-09
High	LQQQLTQAQEALK	FLT3249	FLT3249		160611_1207_AlDoerr_N16_t0_212min_Mann_3uL_a.raw	21554	MS Amanda 2.0 (A5)	Unambiguous	0.7794	0	749.917	1498.83	1498.82	2.56	0.00192	HCD (High Energy Collision Dissociation)	MS2	32.9752	60	50.9646	313.38	FALSE	FLT woIdent;Gi	4.501e-06	4.978e-07
High	RAVGPSSTQLYLVR	FLT1652	FLT1652		160611_1207_AlDoerr_N16_t0_212min_Mann_3uL_a.raw	21294	MS Amanda 2.0 (A5)	Unambiguous	0.8511	0	516.296	1546.87	1546.87	3.1	0.0016	HCD (High Energy Collision Dissociation)	MS2	54.8808	60	50.5072	321.02	FALSE	FLT woIdent	4.501e-06	1.264e-06
High	RAVGPSSTQLYLVR	FLT1652	FLT1652		160611_1207_AlDoerr_N16_t0_212min_Mann_3uL_a.raw	21287	MS Amanda 2.0 (A5)	Unambiguous	0.749	0	773.941	1546.88	1546.87	3.26	0.00252	HCD (High Energy Collision Dissociation)	MS2	26.3493	60	50.4977	281.53	FALSE	FLT woIdent	4.501e-06	2.767e-07
High	TLEQQENFSEVAR	FLT9032	FLT9032		160611_1207_AlDoerr_N16_t0_212min_Mann_3uL_a.raw	21209	MS Amanda 2.0 (A5)	Unambiguous	0.7384	0	775.879	1550.75	1550.74	3.4	0.00264	HCD (High Energy Collision Dissociation)	MS2	13.6954	60	50.3605	338.93	FALSE	FLT woIdent	4.501e-06	3.889e-07
High	GGTPGQAPGALPGPGPVK	FLT10842	FLT10842; FLT10844		160611_1207_AlDoerr_N16_t0_212min_Mann_3uL_a.raw	21097	MS Amanda 2.0 (A5)	Unambiguous	1	0	779.425	1557.84	1557.84	2.86	0.00223	HCD (High Energy Collision Dissociation)	MS2	23.4145	60	50.1605	287.42	FALSE	FLT woIdent;Gi	4.501e-06	3.511e-07
High	REHLTVWGNASSEIVDK	FLT1087	FLT1087; FLT1088 FLT1089		160611_1207_AlDoerr_N16_t0_212min_Mann_3uL_a.raw	21094	MS Amanda 2.0 (A5)	Unambiguous	0.8968	0	647.667	1940.99	1940.98	2.32	0.0015	HCD (High Energy Collision Dissociation)	MS2	36.8579	60	50.156	543.71	FALSE	FLT woIdent	4.501e-06	1.846e-12
High	EVVENEQTAASELDEGK	FLT2756; FLT2755 FLT2753 FLT2752 FLT2754	FLT2756; FLT2755 FLT2753 FLT2752 FLT2754		160611_1207_AlDoerr_N16_t0_212min_Mann_3uL_a.raw	21640	MS Amanda 2.0 (A5)	Unambiguous	0.9055	0	924.432	1847.86	1847.85	3.64	0.00336	HCD (High Energy Collision Dissociation)	MS2	0	60	51.1162	464.33	FALSE	FLT woIdent;Gi	4.501e-06	1.057e-11
High	VcDScYDSIKDEDRTSLATFHEGK	FLT16141	FLT16140; FLT16141	C2(Carbamidomethyl); C5(Carbamidomethyl)	160611_1207_AlDoerr_N16_t0_212min_Mann_3uL_a.raw	20940	MS Amanda 2.0 (A5)	Unambiguous	0.8948	0	709.067	2833.25	2833.24	2.68	0.0019	HCD (High Energy Collision Dissociation)	MS2	40.5887	60	49.8859	278.91	FALSE	FLT woIdent;Gi	4.501e-06	8.285e-09
High	GQEDTSETRVDScPFIcQGGEK	FLT14828; FLT14826	FLT14824; FLT14829; FLT14828; FLT14826; FLT14825	C13(Carbamidomethyl); C17(Carbamidomethyl)	160611_1207_AlDoerr_N16_t0_212min_Mann_3uL_a.raw	20891	MS Amanda 2.0 (A5)	Unambiguous	0.905	0	834.031	2500.08	2500.07	2.64	0.0022	HCD (High Energy Collision Dissociation)	MS2	2.5397	60	49.8011	474.13	FALSE	FLT woIdent	4.501e-06	2.541e-12
High	LRGELESSDQVREHTSHLEAELEK	FLT9788	FLT9788; FLT9787; FLT9789		160611_1207_AlDoerr_N16_t0_212min_Mann_3uL_a.raw	20698	MS Amanda 2.0 (A5)	Unambiguous	0.7208	0	559.284	2792.39	2792.38	4.21	0.00235	HCD (High Energy Collision Dissociation)	MS2	23.6411	60	49.4596	239.97	FALSE	FLT woIdent	4.501e-06	4.402e-08
High	QLIAPSEQGGALSR	FLT1834	FLT1836; FLT1833; FLT1835; FLT1834; FLT1832		160611_1207_AlDoerr_N16_t0_212min_Mann_3uL_a.raw	20640	MS Amanda 2.0 (A5)	Unambiguous	0.7627	0	713.888	1426.77	1426.76	2.62	0.00187	HCD (High Energy Collision Dissociation)	MS2	38.1	60	49.3588	276.83	FALSE	FLT woIdent;Gi	4.501e-06	2.027e-07
High	ScSGVMEFSTSGHAYTDTGK	FLT6031	FLT6031	C2(Carbamidomethyl)	160611_1207_AlDoerr_N16_t0_212min_Mann_3uL_a.raw	20617	MS Amanda 2.0 (A5)	Unambiguous	0.9593	0	1061.45	2121.89	2121.89	2.81	0.00298	HCD (High Energy Collision Dissociation)	MS2	0	60	49.3193	621.38	FALSE	FLT woIdent;Gi	4.501e-06	7.998e-15
High	ScSGVMEFSTSGHAYTDTGK	FLT6031	FLT6031	C2(Carbamidomethyl)	160611_1207_AlDoerr_N16_t0_212min_Mann_3uL_a.raw	20574	MS Amanda 2.0 (A5)	Unambiguous	0.9574	0	707.969	2121.89	2121.89	3.24	0.00229	HCD (High Energy Collision Dissociation)	MS2	67.7805	60	49.2434	478.88	FALSE	FLT woIdent;Gi	4.501e-06	1.491e-12
High	KIIPTLEEYQHYK	FLT6446	FLT6447 FLT6448; FLT6446		160611_1207_AlDoerr_N16_t0_212min_Mann_3uL_a.raw	20478	MS Amanda 2.0 (A5)	Unambiguous	0.7843	0	554.636	1661.89	1661.89	3.09	0.00171	HCD (High Energy Collision Dissociation)	MS2	24.9743	60	49.0757	279.33	FALSE	FLT woIdent;Gi	4.501e-06	6.902e-08
High	VcDScYDSIKDEDRTSLATFHEGK	FLT16141	FLT16140; FLT16141	C2(Carbamidomethyl); C5(Carbamidomethyl)	160611_1207_AlDoerr_N16_t0_212min_Mann_3uL_a.raw	20917	MS Amanda 2.0 (A5)	Unambiguous	0.9051	0	567.456	2833.25	2833.24	3.06	0.00174	HCD (High Energy Collision Dissociation)	MS2	10.9376	60	49.8455	273.33	FALSE	FLT woIdent;Gi	4.501e-06	3.519e-10
High	VTFScAAGLGQR	FLT10842	FLT10842; FLT10844	C5(Carbamidomethyl)	160611_1207_AlDoerr_N16_t0_212min_Mann_3uL_a.raw	21709	MS Amanda 2.0 (A5)	Unambiguous	0.7089	0	633.819	1266.63	1266.63	4.22	0.00267	HCD (High Energy Collision Dissociation)	MS2	12.7181	60	51.2363	281.16	FALSE	FLT woIdent;Gi	4.501e-06	7.34e-06
High	ATDcEGHDVASLLR	FLT8047	FLT8047	C4(Carbamidomethyl)	160611_1207_AlDoerr_N16_t0_212min_Mann_3uL_a.raw	21915	MS Amanda 2.0 (A5)	Unambiguous	0.9193	0	515.245	1543.72	1543.72	2.98	0.00153	HCD (High Energy Collision Dissociation)	MS2	39.0346	55.29	51.6011	345.68	FALSE	FLT woIdent	4.501e-06	2.118e-08
High	ELHVYGSVVPVSSRDPTK	FLT5433 FLT5432	FLT5429; FLT5431; FLT5428; FLT5433 FLT5432; FLT5430		160611_1207_AlDoerr_N16_t0_212min_Mann_3uL_a.raw	21957	MS Amanda 2.0 (A5)	Unambiguous	0.7839	0	657.351	1970.04	1970.03	2.19	0.00144	HCD (High Energy Collision Dissociation)	MS2	36.8446	60	51.6746	356.85	FALSE	FLT woIdent;Gi	4.501e-06	1.694e-06
High	ADPGFSGELPPGSSGK	FLT6143	FLT6143		160611_1207_AlDoerr_N16_t0_212min_Mann_3uL_a.raw	22909	MS Amanda 2.0 (A5)	Unambiguous	0.7334	0	751.863	1502.72	1502.71	4.98	0.00374	HCD (High Energy Collision Dissociation)	MS2	31.6374	60	53.3531	318.89	FALSE	FLT woIdent	4.501e-06	9.083e-07
High	KLDDDKPPDIcLEPR	FLT12704	FLT12704	C11(Carbamidomethyl)	160611_1207_AlDoerr_N16_t0_212min_Mann_3uL_a.raw	22828	MS Amanda 2.0 (A5)	Unambiguous	0.813	0	604.308	1810.91	1810.9	4.38	0.00264	HCD (High Energy Collision Dissociation)	MS2	26.3174	60	53.212	400.43	FALSE	FLT woIdent;Gi	4.501e-06	1.956e-10
High	HMALDMGNEIDTQNR	FLT9760	FLT9760		160611_1207_AlDoerr_N16_t0_212min_Mann_3uL_a.raw	22760	MS Amanda 2.0 (A5)	Unambiguous	0.9633	0	872.893	1744.78	1744.77	2.71	0.00236	HCD (High Energy Collision Dissociation)	MS2	0	60	53.0931	595.04	FALSE	FLT woIdent	4.501e-06	5.114e-14
High	HMALDMGNEIDTQNR	FLT9760	FLT9760		160611_1207_AlDoerr_N16_t0_212min_Mann_3uL_a.raw	22754	MS Amanda 2.0 (A5)	Unambiguous	0.8982	0	582.265	1744.78	1744.77	3.86	0.00224	HCD (High Energy Collision Dissociation)	MS2	24.5157	60	53.0809	270.92	FALSE	FLT woIdent	4.501e-06	3.095e-05
High	HMALDMGNEIDTQNRQIDR	FLT9760	FLT9760		160611_1207_AlDoerr_N16_t0_212min_Mann_3uL_a.raw	22740	MS Amanda 2.0 (A5)	Unambiguous	1	0	753.021	2257.05	2257.04	1.36	0.00102	HCD (High Energy Collision Dissociation)	MS2	6.29824	60	53.0569	441.27	FALSE	FLT woIdent	4.501e-06	3.949e-11
High	LAQLLSRPGWR	FLT3463	FLT3463		160611_1207_AlDoerr_N16_t0_212min_Mann_3uL_a.raw	22738	MS Amanda 2.0 (A5)	Unambiguous	0.6325	0	432.924	1296.76	1296.75	2.78	0.0012	HCD (High Energy Collision Dissociation)	MS2	30.7639	60	53.0539	200.39	FALSE	FLT woIdent	4.501e-06	3.274e-06
High	EVADRWYSEIK	FLT12733	FLT12733		160611_1207_AlDoerr_N16_t0_212min_Mann_3uL_a.raw	22695	MS Amanda 2.0 (A5)	Unambiguous	0.6632	0	698.351	1395.69	1395.69	3.27	0.00228	HCD (High Energy Collision Dissociation)	MS2	27.3526	60	52.977	359.1	FALSE	FLT woIdent;Gi	4.501e-06	9.709e-08
High	LKEEESFNIQNSMSPK	FLT14841	FLT14841		160611_1207_AlDoerr_N16_t0_212min_Mann_3uL_a.raw	22600	MS Amanda 2.0 (A5)	Unambiguous	0.7925	0	627.643	1880.91	1880.91	4.48	0.00281	HCD (High Energy Collision Dissociation)	MS2	11.6315	60	52.8088	381.92	FALSE	FLT woIdent	4.501e-06	6.709e-07
High	LVNTVPSATAEPVDSDK	FLT6111	FLT6110; FLT6112; FLT6111		160611_1207_AlDoerr_N16_t0_212min_Mann_3uL_a.raw	22591	MS Amanda 2.0 (A5)	Unambiguous	0.9125	0	871.946	1742.89	1742.88	2.79	0.00243	HCD (High Energy Collision Dissociation)	MS2	0	60	52.7933	339.56	FALSE	FLT woIdent;Gi	4.501e-06	5.438e-08
High	IENPNSLQDQSHALLK	FLT9032	FLT9032		160611_1207_AlDoerr_N16_t0_212min_Mann_3uL_a.raw	22510	MS Amanda 2.0 (A5)	Unambiguous	0.8013	0	602.984	1806.94	1806.93	2.38	0.00143	HCD (High Energy Collision Dissociation)	MS2	33.1385	60	52.6516	425.6	FALSE	FLT woIdent	4.501e-06	6.392e-09
High	SENGGVGSLLAR	FLT11854	FLT11854		160611_1207_AlDoerr_N16_t0_212min_Mann_3uL_a.raw	22495	MS Amanda 2.0 (A5)	Unambiguous	0.7918	0	580.309	1159.61	1159.61	3.09	0.00179	HCD (High Energy Collision Dissociation)	MS2	13.8521	25.817	52.6265	270.93	FALSE	FLT woIdent	4.501e-06	3.314e-06
High	VRGLPWScSADEVQR	FLT498 FLT497	FLT496; FLT498 FLT497	C8(Carbamidomethyl)	160611_1207_AlDoerr_N16_t0_212min_Mann_3uL_a.raw	22467	MS Amanda 2.0 (A5)	Unambiguous	1	0	880.433	1759.86	1759.85	2.21	0.00195	HCD (High Energy Collision Dissociation)	MS2	0	60	52.5754	571.56	FALSE	FLT woIdent	4.501e-06	6.686e-14
High	VLPGQVTLQSQASQRPSNPEAATTQR	FLT4612 FLT4613	FLT4612 FLT4613		160611_1207_AlDoerr_N16_t0_212min_Mann_3uL_a.raw	22251	MS Amanda 2.0 (A5)	Unambiguous	0.8632	0	922.152	2764.44	2764.43	2.8	0.00258	HCD (High Energy Collision Dissociation)	MS2	0	60	52.1945	387.58	FALSE	FLT woIdent;Gi	4.501e-06	9.544e-10
High	QTEVLLQPNPSAR	FLT10684; FLT10689	FLT10684; FLT10687; FLT10691; FLT10690; FLT10689; FLT10688		160611_1207_AlDoerr_N16_t0_212min_Mann_3uL_a.raw	22070	MS Amanda 2.0 (A5)	Unambiguous	0.8816	0	726.896	1452.78	1452.78	2.22	0.00161	HCD (High Energy Collision Dissociation)	MS2	51.779	32.834	51.8703	257.94	FALSE	FLT woIdent;Gi	4.501e-06	6.075e-06
High	KGYLHFLEPHTAGWAK	FLT15613	FLT15613		160611_1207_AlDoerr_N16_t0_212min_Mann_3uL_a.raw	22021	MS Amanda 2.0 (A5)	Unambiguous	1	0	464.498	1854.97	1854.96	2.97	0.00138	HCD (High Energy Collision Dissociation)	MS2	48.473	60	51.7867	257.85	FALSE	FLT woIdent	4.501e-06	6.366e-06
High	DQLDETVNVEPLTK	FLT10842	FLT10842; FLT10843		160611_1207_AlDoerr_N16_t0_212min_Mann_3uL_a.raw	37277	MS Amanda 2.0 (A5)	Unambiguous	1	0	800.908	1600.81	1600.81	1.67	0.00134	HCD (High Energy Collision Dissociation)	MS2	40.0388	60	78.8351	245.27	FALSE	FLT woIdent;Gi	4.501e-06	5.391e-07
High	FFRIPFIRPADQYK	FLT15575	FLT15575		160611_1207_AlDoerr_N16_t0_212min_Mann_3uL_a.raw	37275	MS Amanda 2.0 (A5)	Unambiguous	0.8173	0	450.252	1797.98	1797.98	2.58	0.00116	HCD (High Energy Collision Dissociation)	MS2	2.36717	60	78.832	277.15	FALSE	FLT woIdent	4.501e-06	7.275e-07
High	VSDNMSHLMVDFTQER	FLT15693	FLT15690 FLT15691; FLT15692; FLT15694; FLT15693		160611_1207_AlDoerr_N16_t0_212min_Mann_3uL_a.raw	37240	MS Amanda 2.0 (A5)	Unambiguous	0.8819	0	636.959	1908.86	1908.86	2.86	0.00182	HCD (High Energy Collision Dissociation)	MS2	45.5496	60	78.7703	289.31	FALSE	FLT woIdent;Gi	4.501e-06	1.599e-07
High	SQMEEVQDELFQR	FLT11235	FLT11235		160611_1207_AlDoerr_N16_t0_212min_Mann_3uL_a.raw	37060	MS Amanda 2.0 (A5)	Unambiguous	0.8239	0	819.877	1638.75	1638.74	2.18	0.00179	HCD (High Energy Collision Dissociation)	MS2	17.9065	60	78.4499	347.43	FALSE	FLT woIdent;Gi	4.501e-06	7.313e-07
High	GLSPAQADSQFLENAK	FLT2756; FLT2755 FLT2753 FLT2752 FLT2754	FLT2756; FLT2755 FLT2753 FLT2752 FLT2754		160611_1207_AlDoerr_N16_t0_212min_Mann_3uL_a.raw	31116	MS Amanda 2.0 (A5)	Unambiguous	0.8698	0	838.42	1675.83	1675.83	2.96	0.00248	HCD (High Energy Collision Dissociation)	MS2	2.22119	60	67.8756	358.96	FALSE	FLT woIdent;Gi	4.501e-06	2.303e-08
High	RMEDALDSYVIR	FLT5027	FLT5027		160611_1207_AlDoerr_N16_t0_212min_Mann_3uL_a.raw	31007	MS Amanda 2.0 (A5)	Unambiguous	0.7765	0	489.915	1467.73	1467.73	3.96	0.00194	HCD (High Energy Collision Dissociation)	MS2	31.4746	60	67.6823	274.17	FALSE	FLT woIdent	4.501e-06	2.788e-05
High	QLLLDSQSQLEEAK	FLT9788	FLT9788; FLT9787; FLT9789		160611_1207_AlDoerr_N16_t0_212min_Mann_3uL_a.raw	30966	MS Amanda 2.0 (A5)	Unambiguous	0.7042	0	801.426	1601.84	1601.84	3.64	0.00291	HCD (High Energy Collision Dissociation)	MS2	38.1174	60	67.609	302.02	FALSE	FLT woIdent	4.501e-06	2.174e-07
High	LLDDVSFHPcVR	FLT6018	FLT6018	C10(Carbamidomethyl)	160611_1207_AlDoerr_N16_t0_212min_Mann_3uL_a.raw	30733	MS Amanda 2.0 (A5)	Unambiguous	0.7133	0	486.58	1457.72	1457.72	2.57	0.00125	HCD (High Energy Collision Dissociation)	MS2	8.98734	60	67.1968	343.03	FALSE	FLT woIdent	4.501e-06	2.188e-09
High	LQNPAITGPAVPYSR	FLT7131 FLT7129 FLT7125 FLT7128 FLT7130 FLT7127 FLT7126	FLT7124; FLT7131 FLT7129 FLT7125 FLT7128 FLT7130 FLT7127 FLT7126		160611_1207_AlDoerr_N16_t0_212min_Mann_3uL_a.raw	30626	MS Amanda 2.0 (A5)	Unambiguous	0.8468	0	792.433	1583.86	1583.85	3.34	0.00264	HCD (High Energy Collision Dissociation)	MS2	0	60	67.0071	351.05	FALSE	FLT woIdent	4.501e-06	1.793e-09
High	LTGAGGGGcGITLLKPGLER	FLT3596	FLT3595; FLT3596; FLT3597	C9(Carbamidomethyl)	160611_1207_AlDoerr_N16_t0_212min_Mann_3uL_a.raw	30514	MS Amanda 2.0 (A5)	Unambiguous	0.8642	0	643.022	1927.05	1927.04	4.55	0.00292	HCD (High Energy Collision Dissociation)	MS2	49.2343	60	66.8078	397.25	FALSE	FLT woIdent	4.501e-06	1.931e-11
High	NNNAVDSGIHLTIEMNK	FLT14348	FLT14348		160611_1207_AlDoerr_N16_t0_212min_Mann_3uL_a.raw	31187	MS Amanda 2.0 (A5)	Unambiguous	0.857	0	935.462	1869.92	1869.91	2.32	0.00217	HCD (High Energy Collision Dissociation)	MS2	0	60	68.0001	525.25	FALSE	FLT woIdent;Gi	4.501e-06	3.293e-11
High	VGAGAGAAPFREVDEISPEDDQR	FLT8909	FLT8909		160611_1207_AlDoerr_N16_t0_212min_Mann_3uL_a.raw	30471	MS Amanda 2.0 (A5)	Unambiguous	1	0	796.051	2386.14	2386.13	4.85	0.00386	HCD (High Energy Collision Dissociation)	MS2	0	60	66.7316	491.74	FALSE	FLT woIdent;Gi	4.501e-06	1.417e-12
High	DLIHDVSFDFHGRR	FLT7147	FLT7147; FLT7146		160611_1207_AlDoerr_N16_t0_212min_Mann_3uL_a.raw	30410	MS Amanda 2.0 (A5)	Unambiguous	0.8065	0	429.218	1713.85	1713.85	1.87	0.0008	HCD (High Energy Collision Dissociation)	MS2	0	60	66.6253	301.25	FALSE	FLT woIdent;Gi	4.501e-06	4.957e-06
High	NLHGDGLAIWYTK	FLT15851	FLT15850; FLT15851		160611_1207_AlDoerr_N16_t0_212min_Mann_3uL_a.raw	30405	MS Amanda 2.0 (A5)	Unambiguous	0.7047	0	744.385	1487.76	1487.76	-1.02	-0.00076	HCD (High Energy Collision Dissociation)	MS2	43.8563	60	66.6147	279.25	FALSE	FLT woIdent;Gi	4.501e-06	4.423e-07
High	SHAVFQIILR	FLT9243	FLT9243; FLT9241 FLT9242		160611_1207_AlDoerr_N16_t0_212min_Mann_3uL_a.raw	30348	MS Amanda 2.0 (A5)	Unambiguous	0.7944	0	592.354	1183.7	1183.69	4.35	0.00258	HCD (High Energy Collision Dissociation)	MS2	42.9353	60	66.5144	278.29	FALSE	FLT woIdent	4.501e-06	4.596e-06
High	SAPDVSFTIDANK	FLT6726 FLT6724	FLT6726 FLT6724; FLT6727; FLT6729; FLT6721; FLT6723 FLT6725 FLT6722		160611_1207_AlDoerr_N16_t0_212min_Mann_3uL_a.raw	30316	MS Amanda 2.0 (A5)	Unambiguous	0.7455	0	682.841	1364.67	1364.67	4.12	0.00281	HCD (High Energy Collision Dissociation)	MS2	9.26173	60	66.4577	251.51	FALSE	FLT woIdent	4.501e-06	1.036e-05
High	EVAELEANLPcTcK	FLT16216 FLT16214 FLT16215	FLT16216 FLT16214 FLT16215	C11(Carbamidomethyl); C13(Carbamidomethyl)	160611_1207_AlDoerr_N16_t0_212min_Mann_3uL_a.raw	30306	MS Amanda 2.0 (A5)	Unambiguous	0.7962	0	817.385	1633.76	1633.76	4.56	0.00373	HCD (High Energy Collision Dissociation)	MS2	26.4683	60	66.4399	347.65	FALSE	FLT woIdent;Gi	4.501e-06	1.128e-08
High	TEGDSPAAALSPQMHQESVQQDFSGK	FLT9032	FLT9032		160611_1207_AlDoerr_N16_t0_212min_Mann_3uL_a.raw	30017	MS Amanda 2.0 (A5)	Unambiguous	0.8914	0	915.756	2745.25	2745.24	4.06	0.00372	HCD (High Energy Collision Dissociation)	MS2	0	60	65.9279	561.46	FALSE	FLT woIdent	4.501e-06	1.714e-14
High	TDLKGDDLEEGVTSEEFDK	FLT655	FLT655; FLT656; FLT654		160611_1207_AlDoerr_N16_t0_212min_Mann_3uL_a.raw	30425	MS Amanda 2.0 (A5)	Unambiguous	0.8653	0	709.66	2126.97	2126.96	2.49	0.00176	HCD (High Energy Collision Dissociation)	MS2	32.5028	60	66.6506	369.29	FALSE	FLT woIdent;Gi	4.501e-06	2.778e-09
High	VSPDGTAFcSGSWDHTLR	FLT15548	FLT15548	C9(Carbamidomethyl)	160611_1207_AlDoerr_N16_t0_212min_Mann_3uL_a.raw	29903	MS Amanda 2.0 (A5)	Unambiguous	1	0	664.969	1992.89	1992.89	3.26	0.00216	HCD (High Energy Collision Dissociation)	MS2	11.7945	60	65.7239	519.07	FALSE	FLT woIdent	4.501e-06	2.376e-13
High	LALEQHNWNMEAAVQDR	FLT6152 FLT6150 FLT6149	FLT6152 FLT6150 FLT6149; FLT6153 FLT6151		160611_1207_AlDoerr_N16_t0_212min_Mann_3uL_a.raw	31208	MS Amanda 2.0 (A5)	Unambiguous	0.783	0	675.661	2024.97	2024.96	3.85	0.0026	HCD (High Energy Collision Dissociation)	MS2	17.2762	60	68.0379	274.78	FALSE	FLT woIdent;Gi	4.501e-06	3.684e-07
High	ASMLDESSLYGAR	FLT16209	FLT16209		160611_1207_AlDoerr_N16_t0_212min_Mann_3uL_a.raw	31392	MS Amanda 2.0 (A5)	Unambiguous	0.7843	0	700.331	1399.66	1399.65	2.49	0.00174	HCD (High Energy Collision Dissociation)	MS2	51.5123	60	68.3641	237.22	FALSE	FLT woIdent	4.501e-06	2.449e-05
High	RGFGFVTFDDHDPVDK	FLT11680	FLT11682; FLT11681 FLT11678; FLT11680; FLT11679; FLT11677		160611_1207_AlDoerr_N16_t0_212min_Mann_3uL_a.raw	31906	MS Amanda 2.0 (A5)	Unambiguous	0.852	0	617.962	1851.87	1851.87	3.57	0.00221	HCD (High Energy Collision Dissociation)	MS2	32.3094	60	69.2736	451.41	FALSE	FLT woIdent;Gi	4.501e-06	6.062e-12
High	HPEAQLEYFIQDSR	FLT7757 FLT7758	FLT7757 FLT7758		160611_1207_AlDoerr_N16_t0_212min_Mann_3uL_a.raw	31878	MS Amanda 2.0 (A5)	Unambiguous	0.8556	0	866.921	1732.84	1732.83	3.65	0.00316	HCD (High Energy Collision Dissociation)	MS2	9.70784	60	69.2229	418.68	FALSE	FLT woIdent;Gi	4.501e-06	3.465e-11
High	GHDSPINAISVNSTHVFTAADDR	FLT13962	FLT13962		160611_1207_AlDoerr_N16_t0_212min_Mann_3uL_a.raw	31830	MS Amanda 2.0 (A5)	Unambiguous	0.7928	0	808.726	2424.16	2424.15	3.38	0.00273	HCD (High Energy Collision Dissociation)	MS2	25.0324	60	69.1388	540.08	FALSE	FLT woIdent	4.501e-06	5.122e-15
High	QHSNSNMVIMLIGNK	FLT12546	FLT12546		160611_1207_AlDoerr_N16_t0_212min_Mann_3uL_a.raw	31822	MS Amanda 2.0 (A5)	Unambiguous	0.8891	0	843.428	1685.85	1685.85	2.07	0.00174	HCD (High Energy Collision Dissociation)	MS2	10.2269	60	69.1236	390.72	FALSE	FLT woIdent;Gi	4.501e-06	2.074e-09
High	QHSNSNMVIMLIGNK	FLT12546	FLT12546		160611_1207_AlDoerr_N16_t0_212min_Mann_3uL_a.raw	31809	MS Amanda 2.0 (A5)	Unambiguous	0.7709	0	562.623	1685.85	1685.85	4.23	0.00238	HCD (High Energy Collision Dissociation)	MS2	22.1021	60	69.1015	332.89	FALSE	FLT woIdent;Gi	4.501e-06	3.048e-07
High	AHGALTSEASETTLFGKPEPMSSVEAPSAAEVRNPSSSEK	FLT6143	FLT6143		160611_1207_AlDoerr_N16_t0_212min_Mann_3uL_a.raw	31778	MS Amanda 2.0 (A5)	Unambiguous	0.9102	0	818.199	4086.97	4086.96	2.9	0.00237	HCD (High Energy Collision Dissociation)	MS2	22.0685	60	69.0462	581.25	FALSE	FLT woIdent	4.501e-06	3.983e-12
High	MFIQTQDTPNPNSLK	FLT10901	FLT10901		160611_1207_AlDoerr_N16_t0_212min_Mann_3uL_a.raw	31351	MS Amanda 2.0 (A5)	Unambiguous	0.8529	0	867.433	1733.86	1733.85	3.11	0.00269	HCD (High Energy Collision Dissociation)	MS2	7.94024	60	68.2902	352.11	FALSE	FLT woIdent;Gi	4.501e-06	8.884e-08
High	FHPSEQLALTASGDQTAHIWR	FLT6425 FLT6424	FLT6425 FLT6424		160611_1207_AlDoerr_N16_t0_212min_Mann_3uL_a.raw	31764	MS Amanda 2.0 (A5)	Unambiguous	0.8462	0	592.049	2365.17	2365.17	2.58	0.00152	HCD (High Energy Collision Dissociation)	MS2	18.2394	60	69.0227	560.64	FALSE	FLT woIdent	4.501e-06	6.973e-12
High	NAGQAVTIVAQYRPEEYSRFEAK	FLT2173	FLT2173; FLT2172		160611_1207_AlDoerr_N16_t0_212min_Mann_3uL_a.raw	31605	MS Amanda 2.0 (A5)	Unambiguous	0.7173	0	876.447	2627.33	2627.32	2.01	0.00176	HCD (High Energy Collision Dissociation)	MS2	0	60	68.7396	204.99	FALSE	FLT woIdent	4.501e-06	8.313e-05
High	DLQVNVEHLVQK	FLT14002	FLT14002; FLT14001		160611_1207_AlDoerr_N16_t0_212min_Mann_3uL_a.raw	31600	MS Amanda 2.0 (A5)	Unambiguous	0.7934	0	711.393	1421.78	1421.77	3.01	0.00214	HCD (High Energy Collision Dissociation)	MS2	42.1252	60	68.732	340.58	FALSE	FLT woIdent;Gi	4.501e-06	4.923e-08
High	RGFGFVTFDDHDPVDK	FLT11680	FLT11682; FLT11681 FLT11678; FLT11680; FLT11679; FLT11677		160611_1207_AlDoerr_N16_t0_212min_Mann_3uL_a.raw	31596	MS Amanda 2.0 (A5)	Unambiguous	1	0	617.962	1851.87	1851.87	2.78	0.00172	HCD (High Energy Collision Dissociation)	MS2	13.1449	60	68.7263	482.92	FALSE	FLT woIdent;Gi	4.501e-06	7.065e-12
High	YSKEEEMDDMDRDLGDEYGWK	FLT3694	FLT3694		160611_1207_AlDoerr_N16_t0_212min_Mann_3uL_a.raw	31576	MS Amanda 2.0 (A5)	Unambiguous	1	0	871.026	2611.06	2611.06	1.77	0.00154	HCD (High Energy Collision Dissociation)	MS2	47.1447	60	68.6903	452.27	FALSE	FLT woIdent;Gi	4.501e-06	5.831e-12
High	LSSIEEGPLFDQVPQQKK	FLT14826	FLT14824; FLT14827; FLT14826; FLT14825		160611_1207_AlDoerr_N16_t0_212min_Mann_3uL_a.raw	31459	MS Amanda 2.0 (A5)	Unambiguous	0.7756	0	681.699	2043.08	2043.08	2.91	0.00198	HCD (High Energy Collision Dissociation)	MS2	20.3459	60	68.4832	359.79	FALSE	FLT woIdent	4.501e-06	1.084e-10
High	LTASAPGYLAITK	FLT5788	FLT5788		160611_1207_AlDoerr_N16_t0_212min_Mann_3uL_a.raw	31402	MS Amanda 2.0 (A5)	Unambiguous	1	0	653.377	1305.75	1305.74	4.57	0.00298	HCD (High Energy Collision Dissociation)	MS2	32.9353	60	68.3819	302.56	FALSE	FLT woIdent	4.501e-06	7.035e-08
High	FLMDLRHPDFR	FLT9621	FLT9621		160611_1207_AlDoerr_N16_t0_212min_Mann_3uL_a.raw	31681	MS Amanda 2.0 (A5)	Unambiguous	0.7302	0	362.439	1446.73	1446.73	2.64	0.00095	HCD (High Energy Collision Dissociation)	MS2	4.27608	60	68.8743	221.2	FALSE	FLT woIdent;Gi	4.501e-06	4.076e-06
High	VLVDGEEHVGFLK	FLT9444	FLT9444		160611_1207_AlDoerr_N16_t0_212min_Mann_3uL_a.raw	29826	MS Amanda 2.0 (A5)	Unambiguous	0.8233	0	481.263	1441.77	1441.77	3.13	0.00151	HCD (High Energy Collision Dissociation)	MS2	48.5301	60	65.5882	301.8	FALSE	FLT woIdent;Gi	4.501e-06	3.168e-07
High	MQDQQEYYVTTPGAEVEDTQK	FLT9032	FLT9032		160611_1207_AlDoerr_N16_t0_212min_Mann_3uL_a.raw	29762	MS Amanda 2.0 (A5)	Unambiguous	1	0	1230.55	2460.09	2460.09	2.51	0.00309	HCD (High Energy Collision Dissociation)	MS2	0	60	65.475	509.79	FALSE	FLT woIdent	4.501e-06	6.435e-11
High	TASNVEEAFINTAK	FLT12546	FLT12546		160611_1207_AlDoerr_N16_t0_212min_Mann_3uL_a.raw	29761	MS Amanda 2.0 (A5)	Unambiguous	1	0	747.877	1494.75	1494.74	2.12	0.00158	HCD (High Energy Collision Dissociation)	MS2	32.2939	60	65.4735	362.02	FALSE	FLT woIdent;Gi	4.501e-06	1.92e-08
High	ASLAALPPLHVAK	FLT10842	FLT10842; FLT10844		160611_1207_AlDoerr_N16_t0_212min_Mann_3uL_a.raw	28669	MS Amanda 2.0 (A5)	Unambiguous	0.8019	0	429.932	1287.78	1287.78	3.15	0.00135	HCD (High Energy Collision Dissociation)	MS2	31.1477	60	63.5339	279.36	FALSE	FLT woIdent;Gi	4.501e-06	9.539e-06
High	NENGAPEDEENFEEAIK	FLT7843 FLT7844	FLT7843 FLT7844		160611_1207_AlDoerr_N16_t0_212min_Mann_3uL_a.raw	28616	MS Amanda 2.0 (A5)	Unambiguous	0.9507	0	967.917	1934.83	1934.83	1.25	0.00121	HCD (High Energy Collision Dissociation)	MS2	0	60	63.4401	353.99	FALSE	FLT woIdent	4.501e-06	1.229e-08
High	TLLEQLGGSGH	FLT15217	FLT15216; FLT15217; FLT15215		160611_1207_AlDoerr_N16_t0_212min_Mann_3uL_a.raw	28571	MS Amanda 2.0 (A5)	Unambiguous	0.7832	0	556.292	1111.58	1111.57	3.12	0.00174	HCD (High Energy Collision Dissociation)	MS2	26.2456	60	63.3601	224.47	FALSE	FLT woIdent	4.501e-06	0.0001057
High	EISQDGFEWQR	FLT14826	FLT14824; FLT14827; FLT14826; FLT14825		160611_1207_AlDoerr_N16_t0_212min_Mann_3uL_a.raw	28570	MS Amanda 2.0 (A5)	Unambiguous	0.8399	0	697.823	1394.64	1394.63	3.38	0.00236	HCD (High Energy Collision Dissociation)	MS2	20.8035	60	63.3586	263.29	FALSE	FLT woIdent	4.501e-06	5.388e-05
High	LKEDHPWMVVEGIR	FLT15693	FLT15690 FLT15691; FLT15692; FLT15689; FLT15694; FLT15693		160611_1207_AlDoerr_N16_t0_212min_Mann_3uL_a.raw	28559	MS Amanda 2.0 (A5)	Unambiguous	0.7899	0	570.302	1708.89	1708.88	4.93	0.00281	HCD (High Energy Collision Dissociation)	MS2	22.2543	60	63.3393	389.57	FALSE	FLT woIdent;Gi	4.501e-06	7.312e-09
High	RALVFQPVTELK	FLT14002	FLT14002; FLT14001		160611_1207_AlDoerr_N16_t0_212min_Mann_3uL_a.raw	28438	MS Amanda 2.0 (A5)	Unambiguous	0.7182	0	700.919	1400.83	1400.83	3.29	0.0023	HCD (High Energy Collision Dissociation)	MS2	16.3475	60	63.1262	304.59	FALSE	FLT woIdent;Gi	4.501e-06	1.266e-05
High	GTQAPAQGDQMSTFLGK	FLT9581	FLT9582; FLT9576; FLT9581		160611_1207_AlDoerr_N16_t0_212min_Mann_3uL_a.raw	28725	MS Amanda 2.0 (A5)	Unambiguous	0.9045	0	868.919	1736.83	1736.83	2.24	0.00195	HCD (High Energy Collision Dissociation)	MS2	0	60	63.6333	336.7	FALSE	FLT woIdent;Gi	4.501e-06	6.146e-08
High	STPTAEDVTAPLVEERAPDK	FLT1384	FLT1384		160611_1207_AlDoerr_N16_t0_212min_Mann_3uL_a.raw	28368	MS Amanda 2.0 (A5)	Unambiguous	0.8334	0	709.36	2126.06	2126.06	1.3	0.00092	HCD (High Energy Collision Dissociation)	MS2	18.211	60	63.0033	355.25	FALSE	FLT woIdent;Gi	4.501e-06	3.943e-09
High	YNSPELDEEGYSIRPEEPGSTK	FLT11850; FLT11854	FLT11853; FLT11849; FLT11852; FLT11851; FLT11850; FLT11854		160611_1207_AlDoerr_N16_t0_212min_Mann_3uL_a.raw	28003	MS Amanda 2.0 (A5)	Unambiguous	0.8396	0	833.053	2497.15	2497.14	3.74	0.00311	HCD (High Energy Collision Dissociation)	MS2	9.98565	60	62.3506	497.52	FALSE	FLT woIdent	4.501e-06	1.469e-12
High	EVAQQAVDADVHAVGVSTLAAGHK	FLT15811 FLT15812 FLT15813	FLT15811 FLT15812 FLT15813		160611_1207_AlDoerr_N16_t0_212min_Mann_3uL_a.raw	27904	MS Amanda 2.0 (A5)	Unambiguous	0.8987	0	791.747	2373.23	2373.22	4.61	0.00365	HCD (High Energy Collision Dissociation)	MS2	26.0477	60	62.1755	509.39	FALSE	FLT woIdent;Gi	4.501e-06	1.202e-12
High	GLPWScSADEVQR	FLT498 FLT497	FLT496; FLT498 FLT497	C6(Carbamidomethyl)	160611_1207_AlDoerr_N16_t0_212min_Mann_3uL_a.raw	27879	MS Amanda 2.0 (A5)	Unambiguous	0.8669	0	752.849	1504.69	1504.68	3.7	0.00279	HCD (High Energy Collision Dissociation)	MS2	14.9404	60	62.1316	281.44	FALSE	FLT woIdent	4.501e-06	3.895e-06
High	GGSAGPGEPEYGHDPASGGIFSSDYK	FLT1834	FLT1835; FLT1834		160611_1207_AlDoerr_N16_t0_212min_Mann_3uL_a.raw	27801	MS Amanda 2.0 (A5)	Unambiguous	0.9301	0	847.041	2539.11	2539.1	3.53	0.00299	HCD (High Energy Collision Dissociation)	MS2	36.0261	60	61.9934	466.88	FALSE	FLT woIdent;Gi	4.501e-06	4.082e-12
High	NPPNQSSNERPPSLLVIETK	FLT14609	FLT14605; FLT14608; FLT14607; FLT14609		160611_1207_AlDoerr_N16_t0_212min_Mann_3uL_a.raw	27771	MS Amanda 2.0 (A5)	Unambiguous	1	0	740.729	2220.17	2220.16	4.93	0.00365	HCD (High Energy Collision Dissociation)	MS2	16.6357	60	61.9394	252.41	FALSE	FLT woIdent;Gi	4.501e-06	7.525e-06
High	QATAQSHTEIPEGTTAEEAGIGDTPNMEDQAAGHVTQAR	FLT1384	FLT1384		160611_1207_AlDoerr_N16_t0_212min_Mann_3uL_a.raw	27667	MS Amanda 2.0 (A5)	Unambiguous	0.8232	0	1005.72	4019.84	4019.83	3.55	0.00357	HCD (High Energy Collision Dissociation)	MS2	3.47323	60	61.756	641.96	FALSE	FLT woIdent;Gi	4.501e-06	1.12e-14
High	ILDAVVAQEPLHR	FLT1345	FLT1347; FLT1345; FLT1346		160611_1207_AlDoerr_N16_t0_212min_Mann_3uL_a.raw	28288	MS Amanda 2.0 (A5)	Unambiguous	0.6889	0	487.614	1460.83	1460.82	3.08	0.0015	HCD (High Energy Collision Dissociation)	MS2	44.4225	60	62.8591	199.56	FALSE	FLT woIdent;Gi	4.501e-06	6.226e-05
High	HATDTVLIEcLTK	FLT9032	FLT9032	C10(Carbamidomethyl)	160611_1207_AlDoerr_N16_t0_212min_Mann_3uL_a.raw	28733	MS Amanda 2.0 (A5)	Unambiguous	1	0	750.893	1500.78	1500.77	4.05	0.00304	HCD (High Energy Collision Dissociation)	MS2	16.1759	60	63.6485	500.66	FALSE	FLT woIdent	4.501e-06	1.799e-11
High	SMSQIYcIENAHGQLVR	FLT13304 FLT13303 FLT13305	FLT13304 FLT13303 FLT13305	C7(Carbamidomethyl)	160611_1207_AlDoerr_N16_t0_212min_Mann_3uL_a.raw	28763	MS Amanda 2.0 (A5)	Unambiguous	0.8315	0	669.323	2005.95	2005.96	-2.44	-0.00163	HCD (High Energy Collision Dissociation)	MS2	29.8325	60	63.703	255.69	FALSE	FLT woIdent	4.501e-06	5.164e-07
High	VDIVPPGGENAGSLR	FLT6143	FLT6143		160611_1207_AlDoerr_N16_t0_212min_Mann_3uL_a.raw	28871	MS Amanda 2.0 (A5)	Unambiguous	0.8178	0	740.894	1480.78	1480.78	3.05	0.00226	HCD (High Energy Collision Dissociation)	MS2	30.0435	60	63.8951	280.73	FALSE	FLT woIdent	4.501e-06	9.102e-07
High	GIVYAISPDRFR	FLT8451	FLT8451; FLT8450		160611_1207_AlDoerr_N16_t0_212min_Mann_3uL_a.raw	29721	MS Amanda 2.0 (A5)	Unambiguous	0.4128	0	465.26	1393.76	1393.76	4.43	0.00206	HCD (High Energy Collision Dissociation)	MS2	31.0724	60	65.4011	318.84	FALSE	FLT woIdent;Gi	4.501e-06	3.787e-06
High	GIVYAISPDRFR	FLT8451	FLT8451; FLT8450		160611_1207_AlDoerr_N16_t0_212min_Mann_3uL_a.raw	29686	MS Amanda 2.0 (A5)	Unambiguous	0.7241	0	697.385	1393.76	1393.76	2.23	0.00155	HCD (High Energy Collision Dissociation)	MS2	49.6675	60	65.3391	293.66	FALSE	FLT woIdent;Gi	4.501e-06	7.174e-05
High	EPTETPDQFMTADETR	FLT10721	FLT10721		160611_1207_AlDoerr_N16_t0_212min_Mann_3uL_a.raw	29652	MS Amanda 2.0 (A5)	Unambiguous	0.8913	0	934.406	1867.8	1867.8	1.63	0.00152	HCD (High Energy Collision Dissociation)	MS2	0	60	65.2796	359.02	FALSE	FLT woIdent;Gi	4.501e-06	1.902e-09
High	LEGTNVQEAQNILK	FLT10966	FLT10965; FLT10966		160611_1207_AlDoerr_N16_t0_212min_Mann_3uL_a.raw	29514	MS Amanda 2.0 (A5)	Unambiguous	0.6901	0	778.919	1556.83	1556.83	2.47	0.00193	HCD (High Energy Collision Dissociation)	MS2	37.2896	60	65.0363	257.55	FALSE	FLT woIdent	4.501e-06	1.721e-06
High	TASNVEEAFINTAK	FLT12546	FLT12546		160611_1207_AlDoerr_N16_t0_212min_Mann_3uL_a.raw	29440	MS Amanda 2.0 (A5)	Unambiguous	1	0	747.878	1494.75	1494.74	3.1	0.00232	HCD (High Energy Collision Dissociation)	MS2	38.5224	60	64.9035	331.62	FALSE	FLT woIdent;Gi	4.501e-06	8.062e-09
High	LTDNIQVPMAR	FLT1834	FLT1836; FLT1833; FLT1835; FLT1834; FLT1832		160611_1207_AlDoerr_N16_t0_212min_Mann_3uL_a.raw	29352	MS Amanda 2.0 (A5)	Unambiguous	0.7814	0	629.337	1257.67	1257.66	3.15	0.00198	HCD (High Energy Collision Dissociation)	MS2	19.3945	58.736	64.7475	258.23	FALSE	FLT woIdent;Gi	4.501e-06	4.055e-06
High	KEEEKEELMEWWK	FLT5788	FLT5788		160611_1207_AlDoerr_N16_t0_212min_Mann_3uL_a.raw	29133	MS Amanda 2.0 (A5)	Unambiguous	0.8054	0	598.621	1793.85	1793.84	3.23	0.00193	HCD (High Energy Collision Dissociation)	MS2	24.2465	60	64.3581	421.23	FALSE	FLT woIdent	4.501e-06	8.725e-11
High	ELDFTEEQIHQIR	FLT9032	FLT9032		160611_1207_AlDoerr_N16_t0_212min_Mann_3uL_a.raw	29097	MS Amanda 2.0 (A5)	Unambiguous	0.7489	0	829.415	1657.82	1657.82	2.29	0.0019	HCD (High Energy Collision Dissociation)	MS2	31.7525	60	64.2952	360.02	FALSE	FLT woIdent	4.501e-06	1.817e-08
High	ELDFTEEQIHQIR	FLT9032	FLT9032		160611_1207_AlDoerr_N16_t0_212min_Mann_3uL_a.raw	29088	MS Amanda 2.0 (A5)	Unambiguous	0.8475	0	553.28	1657.82	1657.82	3.65	0.00201	HCD (High Energy Collision Dissociation)	MS2	40.0645	38.576	64.2786	257.09	FALSE	FLT woIdent	4.501e-06	2.931e-06
High	MYSTDDGVQFHAFGR	FLT1345	FLT1347; FLT1345; FLT1346		160611_1207_AlDoerr_N16_t0_212min_Mann_3uL_a.raw	29035	MS Amanda 2.0 (A5)	Unambiguous	0.9378	0	577.593	1730.76	1730.76	3	0.00173	HCD (High Energy Collision Dissociation)	MS2	30.3205	60	64.1842	435.33	FALSE	FLT woIdent;Gi	4.501e-06	1.006e-11
High	ASEQIYGSPSSSPYEcLR	FLT10842	FLT10842; FLT10843	C16(Carbamidomethyl)	160611_1207_AlDoerr_N16_t0_212min_Mann_3uL_a.raw	29021	MS Amanda 2.0 (A5)	Unambiguous	0.8773	0	1015.96	2030.92	2030.91	3.31	0.00336	HCD (High Energy Collision Dissociation)	MS2	7.73293	60	64.161	456.94	FALSE	FLT woIdent;Gi	4.501e-06	3.57e-10
High	VLELLGMGHR	FLT4168	FLT4168		160611_1207_AlDoerr_N16_t0_212min_Mann_3uL_a.raw	28943	MS Amanda 2.0 (A5)	Unambiguous	0.6942	0	375.547	1124.63	1124.62	2.89	0.00108	HCD (High Energy Collision Dissociation)	MS2	29.079	60	64.0234	240.49	FALSE	FLT woIdent	4.501e-06	1.245e-06
High	HFEEAYPNcTVLEARPcYNVAR	FLT15783	FLT15784; FLT15783	C9(Carbamidomethyl); C17(Carbamidomethyl)	160611_1207_AlDoerr_N16_t0_212min_Mann_3uL_a.raw	28917	MS Amanda 2.0 (A5)	Unambiguous	0.7999	0	899.42	2696.24	2696.23	3.87	0.00348	HCD (High Energy Collision Dissociation)	MS2	7.87096	60	63.9758	408.14	FALSE	FLT woIdent;Gi	4.501e-06	1.427e-11
High	IEPGVDPDDTYNETPYEK	FLT4073	FLT4073		160611_1207_AlDoerr_N16_t0_212min_Mann_3uL_a.raw	28905	MS Amanda 2.0 (A5)	Unambiguous	0.8381	0	1041.47	2081.92	2081.92	2.42	0.00252	HCD (High Energy Collision Dissociation)	MS2	14.5856	60	63.9549	357.97	FALSE	FLT woIdent	4.501e-06	9.896e-09
High	AAETVPDLPSPPTEAPAPASNTSNRK	FLT655; FLT653	FLT655; FLT656; FLT653; FLT654		160611_1207_AlDoerr_N16_t0_212min_Mann_3uL_a.raw	28872	MS Amanda 2.0 (A5)	Unambiguous	0.8518	0	873.441	2618.31	2618.31	0.69	0.00061	HCD (High Energy Collision Dissociation)	MS2	0	60	63.8967	538.71	FALSE	FLT woIdent;Gi	4.501e-06	2.401e-13
High	LVVPATQcGSLIGK	FLT10895	FLT10895	C8(Carbamidomethyl)	160611_1207_AlDoerr_N16_t0_212min_Mann_3uL_a.raw	32058	MS Amanda 2.0 (A5)	Unambiguous	0.2987	0	721.907	1442.81	1442.8	2.67	0.00193	HCD (High Energy Collision Dissociation)	MS2	48.2969	60	69.5516	258.77	FALSE	FLT woIdent;Gi	4.501e-06	4.643e-06
High	GQcGENLAWASYDQTGK	FLT12733	FLT12733	C3(Carbamidomethyl)	160611_1207_AlDoerr_N16_t0_212min_Mann_3uL_a.raw	27510	MS Amanda 2.0 (A5)	Unambiguous	0.9756	0	942.914	1884.82	1884.82	1.72	0.00162	HCD (High Energy Collision Dissociation)	MS2	0	60	61.476	460.21	FALSE	FLT woIdent;Gi	4.501e-06	1.084e-11
High	ATDcEGHDVASLLRDAVK	FLT8047	FLT8047	C4(Carbamidomethyl)	160611_1207_AlDoerr_N16_t0_212min_Mann_3uL_a.raw	32194	MS Amanda 2.0 (A5)	Unambiguous	1	0	489.993	1956.95	1956.94	3.43	0.00168	HCD (High Energy Collision Dissociation)	MS2	30.5948	60	69.7953	308.45	FALSE	FLT woIdent	4.501e-06	1.197e-07
High	SGQHHIFSFFAFK	FLT9032	FLT9032		160611_1207_AlDoerr_N16_t0_212min_Mann_3uL_a.raw	32464	MS Amanda 2.0 (A5)	Unambiguous	0.8174	0	518.263	1552.78	1552.77	3.5	0.00181	HCD (High Energy Collision Dissociation)	MS2	30.9149	37.265	70.2771	413.09	FALSE	FLT woIdent	4.501e-06	8.561e-10
High	KGEPGPPDcDSPLFLPYK	FLT9788	FLT9788; FLT9787; FLT9789	C9(Carbamidomethyl)	160611_1207_AlDoerr_N16_t0_212min_Mann_3uL_a.raw	36098	MS Amanda 2.0 (A5)	Unambiguous	0.8141	0	672.997	2016.98	2016.97	2.09	0.00141	HCD (High Energy Collision Dissociation)	MS2	50.9813	60	76.7373	318.45	FALSE	FLT woIdent	4.501e-06	3.338e-07
High	DDNSVELTVAEGPYK	FLT3292 FLT3294; FLT3293	FLT3292 FLT3294; FLT3293		160611_1207_AlDoerr_N16_t0_212min_Mann_3uL_a.raw	35902	MS Amanda 2.0 (A5)	Unambiguous	0.8388	0	818.89	1636.77	1636.77	2.09	0.00171	HCD (High Energy Collision Dissociation)	MS2	24.127	60	76.3892	336.08	FALSE	FLT woIdent;Gi	4.501e-06	9.07e-08
High	AVVLAGFGGLNK	FLT7707	FLT7707		160611_1207_AlDoerr_N16_t0_212min_Mann_3uL_a.raw	35896	MS Amanda 2.0 (A5)	Unambiguous	1	0	573.339	1145.67	1145.67	3.46	0.00198	HCD (High Energy Collision Dissociation)	MS2	40.3345	60	76.3802	257.82	FALSE	FLT woIdent	4.501e-06	4.356e-05
High	FSLPPHEGPGGNLLSGALYRK	FLT10842	FLT10842; FLT10844		160611_1207_AlDoerr_N16_t0_212min_Mann_3uL_a.raw	35880	MS Amanda 2.0 (A5)	Unambiguous	0.8584	0	553.3	2210.18	2210.17	2.48	0.00137	HCD (High Energy Collision Dissociation)	MS2	75.8514	60	76.3499	298.8	FALSE	FLT woIdent;Gi	4.501e-06	1.608e-07
High	AHTcFNRLDLPPYETFEDLREK	FLT7131 FLT7129 FLT7125 FLT7128 FLT7130 FLT7127 FLT7126	FLT7131 FLT7129 FLT7125 FLT7128 FLT7130 FLT7127 FLT7126; FLT7132	C4(Carbamidomethyl)	160611_1207_AlDoerr_N16_t0_212min_Mann_3uL_a.raw	35873	MS Amanda 2.0 (A5)	Unambiguous	0.9092	0	688.586	2751.32	2751.32	0.34	0.00023	HCD (High Energy Collision Dissociation)	MS2	48.1598	60	76.3394	379.92	FALSE	FLT woIdent	4.501e-06	1.495e-06
High	GAESAESADAAIMNNDPNFTETIDESKK	FLT11636	FLT11636		160611_1207_AlDoerr_N16_t0_212min_Mann_3uL_a.raw	35783	MS Amanda 2.0 (A5)	Unambiguous	0.9659	0	985.78	2955.33	2955.32	3.22	0.00317	HCD (High Energy Collision Dissociation)	MS2	13.2441	60	76.1797	544.89	FALSE	FLT woIdent;Gi	4.501e-06	1.434e-15
High	FSLPPHEGPGGNLLSGALYRK	FLT10842	FLT10842; FLT10844		160611_1207_AlDoerr_N16_t0_212min_Mann_3uL_a.raw	36168	MS Amanda 2.0 (A5)	Unambiguous	0.8086	0	553.301	2210.18	2210.17	4.47	0.00247	HCD (High Energy Collision Dissociation)	MS2	39.689	60	76.8644	308.06	FALSE	FLT woIdent;Gi	4.501e-06	1.969e-07
High	FVEEIIEETKVEDEK	FLT5400	FLT5400; FLT5397 FLT5396 FLT5399 FLT5398		160611_1207_AlDoerr_N16_t0_212min_Mann_3uL_a.raw	35521	MS Amanda 2.0 (A5)	Unambiguous	0.8162	0	918.962	1836.92	1836.91	3.32	0.00304	HCD (High Energy Collision Dissociation)	MS2	5.18706	60	75.7142	447.25	FALSE	FLT woIdent	4.501e-06	4.199e-10
High	EGAPIEPDPPVSHWKPEAVYYEDGAR	FLT3646	FLT3646		160611_1207_AlDoerr_N16_t0_212min_Mann_3uL_a.raw	35490	MS Amanda 2.0 (A5)	Unambiguous	0.8065	0	728.102	2909.39	2909.37	3.98	0.00289	HCD (High Energy Collision Dissociation)	MS2	21.779	60	75.6591	293.52	FALSE	FLT woIdent;Gi	4.501e-06	6.325e-08
High	VLVHPPQDGEDEPELVQKETTTAPADPPAPAGT	FLT15624	FLT15624; FLT15623; FLT15625		160611_1207_AlDoerr_N16_t0_212min_Mann_3uL_a.raw	35472	MS Amanda 2.0 (A5)	Unambiguous	0.9006	0	1136.23	3406.68	3406.66	4.48	0.00509	HCD (High Energy Collision Dissociation)	MS2	21.0353	60	75.6265	438.97	FALSE	FLT woIdent	4.501e-06	4.794e-11
High	VASVSQNAIVcAAGNIAR	FLT9328	FLT9328	C11(Carbamidomethyl)	160611_1207_AlDoerr_N16_t0_212min_Mann_3uL_a.raw	35470	MS Amanda 2.0 (A5)	Unambiguous	0.751	0	900.975	1800.94	1800.94	2.46	0.00221	HCD (High Energy Collision Dissociation)	MS2	21.4139	60	75.6234	405.51	FALSE	FLT woIdent;Gi	4.501e-06	3.789e-10
High	AIAGIINQPYYNYQNNEK	FLT3910	FLT3910		160611_1207_AlDoerr_N16_t0_212min_Mann_3uL_a.raw	35420	MS Amanda 2.0 (A5)	Unambiguous	1	0	1057.02	2113.04	2113.03	2.8	0.00296	HCD (High Energy Collision Dissociation)	MS2	0	60	75.5362	368.72	FALSE	FLT woIdent;Gi	4.501e-06	1.12e-08
High	NGLVSScSVIGMTNDNAGQLNNK	FLT14826	FLT14824; FLT14827; FLT14826; FLT14825	C7(Carbamidomethyl)	160611_1207_AlDoerr_N16_t0_212min_Mann_3uL_a.raw	35356	MS Amanda 2.0 (A5)	Unambiguous	0.9444	0	1197.07	2393.13	2393.12	3.7	0.00443	HCD (High Energy Collision Dissociation)	MS2	0	60	75.4222	537.45	FALSE	FLT woIdent	4.501e-06	1.073e-13
High	EMAEERAESLQQEVEALK	FLT10842	FLT10842; FLT10843		160611_1207_AlDoerr_N16_t0_212min_Mann_3uL_a.raw	35347	MS Amanda 2.0 (A5)	Unambiguous	0.5962	0	697.342	2090.01	2090.01	2.79	0.00194	HCD (High Energy Collision Dissociation)	MS2	20.6267	60	75.4055	226.74	FALSE	FLT woIdent;Gi	4.501e-06	8.762e-06
High	FVEEIIEETKVEDEK	FLT5400	FLT5400; FLT5397 FLT5396 FLT5399 FLT5398		160611_1207_AlDoerr_N16_t0_212min_Mann_3uL_a.raw	35502	MS Amanda 2.0 (A5)	Unambiguous	0.7917	0	612.978	1836.92	1836.91	4.07	0.00249	HCD (High Energy Collision Dissociation)	MS2	17.7767	60	75.6799	374.93	FALSE	FLT woIdent	4.501e-06	2.995e-09
High	VINSSRLEHVLPNPQLLccDNTQNDANTK	FLT11854	FLT11854	C18(Carbamidomethyl); C19(Carbamidomethyl)	160611_1207_AlDoerr_N16_t0_212min_Mann_3uL_a.raw	35333	MS Amanda 2.0 (A5)	Unambiguous	0.9639	0	838.414	3350.63	3350.62	3.54	0.00296	HCD (High Energy Collision Dissociation)	MS2	0	60	75.3813	508.73	FALSE	FLT woIdent	4.501e-06	4.971e-11
High	EQPAFQYSSHVSLQASSGHMWGTFR	FLT995 FLT994	FLT995 FLT994		160611_1207_AlDoerr_N16_t0_212min_Mann_3uL_a.raw	36212	MS Amanda 2.0 (A5)	Unambiguous	0.9225	0	710.33	2838.3	2838.31	-2.13	-0.00151	HCD (High Energy Collision Dissociation)	MS2	22.7934	60	76.9431	332.29	FALSE	FLT woIdent;Gi	4.501e-06	1.708e-07
High	FKDDVMPGTYcEIDLDK	FLT3694	FLT3694	C11(Carbamidomethyl)	160611_1207_AlDoerr_N16_t0_212min_Mann_3uL_a.raw	36270	MS Amanda 2.0 (A5)	Unambiguous	1	0	682.646	2045.92	2045.92	2.66	0.00181	HCD (High Energy Collision Dissociation)	MS2	60.5438	60	77.046	298.53	FALSE	FLT woIdent;Gi	4.501e-06	7.805e-07
High	RSSYPVMGFEFQVR	FLT16141	FLT16140; FLT16141		160611_1207_AlDoerr_N16_t0_212min_Mann_3uL_a.raw	36931	MS Amanda 2.0 (A5)	Unambiguous	0.8204	0	568.286	1702.84	1702.84	3.06	0.00174	HCD (High Energy Collision Dissociation)	MS2	22.0014	60	78.2199	376.6	FALSE	FLT woIdent;Gi	4.501e-06	9.881e-07
High	TANLYDVETSELVHSLTGHDQELTHccTHPTQR	FLT6425 FLT6424	FLT6425 FLT6424	C26(Carbamidomethyl); C27(Carbamidomethyl)	160611_1207_AlDoerr_N16_t0_212min_Mann_3uL_a.raw	36784	MS Amanda 2.0 (A5)	Unambiguous	0.8706	0	770.759	3849.77	3849.76	2.58	0.00199	HCD (High Energy Collision Dissociation)	MS2	26.5743	60	77.9594	320.99	FALSE	FLT woIdent	4.501e-06	6.167e-12
High	FTQSALDcMSVEVGR	FLT10842	FLT10842; FLT10843	C8(Carbamidomethyl)	160611_1207_AlDoerr_N16_t0_212min_Mann_3uL_a.raw	36659	MS Amanda 2.0 (A5)	Unambiguous	0.8156	0	850.394	1699.78	1699.78	2.05	0.00174	HCD (High Energy Collision Dissociation)	MS2	0	60	77.736	266.36	FALSE	FLT woIdent;Gi	4.501e-06	1.637e-06
High	VSEGGPAEIAGLQIGDK	FLT888	FLT888		160611_1207_AlDoerr_N16_t0_212min_Mann_3uL_a.raw	36626	MS Amanda 2.0 (A5)	Unambiguous	0.9013	0	820.929	1640.85	1640.85	1.52	0.00125	HCD (High Energy Collision Dissociation)	MS2	0	60	77.6768	383.29	FALSE	FLT woIdent	4.501e-06	6.847e-09
High	TVQTAAANAASTAATSAAQNAFK	FLT9048	FLT9047; FLT9048		160611_1207_AlDoerr_N16_t0_212min_Mann_3uL_a.raw	36603	MS Amanda 2.0 (A5)	Unambiguous	0.9249	0	1083.55	2166.08	2166.08	2.64	0.00286	HCD (High Energy Collision Dissociation)	MS2	0	60	77.6358	604.42	FALSE	FLT woIdent;Gi	4.501e-06	8.344e-14
High	IQEGVFDINNEANGIK	FLT12546	FLT12546		160611_1207_AlDoerr_N16_t0_212min_Mann_3uL_a.raw	36502	MS Amanda 2.0 (A5)	Unambiguous	1	0	880.946	1760.89	1760.88	2.1	0.00185	HCD (High Energy Collision Dissociation)	MS2	4.14812	60	77.4566	351.94	FALSE	FLT woIdent;Gi	4.501e-06	1.687e-07
High	IFANTPDSGcVLGMR	FLT14002	FLT14002; FLT14001	C10(Carbamidomethyl)	160611_1207_AlDoerr_N16_t0_212min_Mann_3uL_a.raw	36258	MS Amanda 2.0 (A5)	Unambiguous	0.8452	0	819.394	1637.78	1637.78	2.44	0.002	HCD (High Energy Collision Dissociation)	MS2	0	60	77.0249	353.58	FALSE	FLT woIdent;Gi	4.501e-06	2.292e-08
High	AVPFQNAVLNVK	FLT9280	FLT9280		160611_1207_AlDoerr_N16_t0_212min_Mann_3uL_a.raw	36446	MS Amanda 2.0 (A5)	Unambiguous	0.6017	0	650.377	1299.75	1299.74	3.79	0.00246	HCD (High Energy Collision Dissociation)	MS2	44.2042	60	77.3579	242.97	FALSE	FLT woIdent;Gi	4.501e-06	6.872e-05
High	HFIMQVVcEATQcPDTR	FLT1192	FLT1192	C8(Carbamidomethyl); C13(Carbamidomethyl)	160611_1207_AlDoerr_N16_t0_212min_Mann_3uL_a.raw	36386	MS Amanda 2.0 (A5)	Unambiguous	0.8849	0	697.987	2091.95	2091.94	3.36	0.00234	HCD (High Energy Collision Dissociation)	MS2	8.19276	60	77.2506	428.25	FALSE	FLT woIdent	4.501e-06	5.405e-10
High	AVVPGVKPQDWISAAR	FLT9444	FLT9444		160611_1207_AlDoerr_N16_t0_212min_Mann_3uL_a.raw	36375	MS Amanda 2.0 (A5)	Unambiguous	1	0	847.475	1693.94	1693.94	3.09	0.00262	HCD (High Energy Collision Dissociation)	MS2	29.3415	60	77.2312	291.27	FALSE	FLT woIdent;Gi	4.501e-06	7.546e-06
High	cTVSFLLSEDGSGK	FLT8047	FLT8047	C1(Carbamidomethyl)	160611_1207_AlDoerr_N16_t0_212min_Mann_3uL_a.raw	36369	MS Amanda 2.0 (A5)	Unambiguous	0.7468	0	750.356	1499.7	1499.7	0.16	0.00012	HCD (High Energy Collision Dissociation)	MS2	10.6971	60	77.2221	321.74	FALSE	FLT woIdent	4.501e-06	6.282e-08
High	IVEIVDAITTTAQSHQR	FLT14002	FLT14002; FLT14001; FLT14000		160611_1207_AlDoerr_N16_t0_212min_Mann_3uL_a.raw	36317	MS Amanda 2.0 (A5)	Unambiguous	0.8967	0	941.509	1882.01	1882	4.15	0.0039	HCD (High Energy Collision Dissociation)	MS2	36.1809	60	77.1292	431.44	FALSE	FLT woIdent;Gi	4.501e-06	1.851e-10
High	AVVPGVKPQDWISAAR	FLT9444	FLT9444		160611_1207_AlDoerr_N16_t0_212min_Mann_3uL_a.raw	36314	MS Amanda 2.0 (A5)	Unambiguous	0.8276	0	565.32	1693.95	1693.94	4.7	0.00266	HCD (High Energy Collision Dissociation)	MS2	22.8311	60	77.1247	338.25	FALSE	FLT woIdent;Gi	4.501e-06	3.142e-08
High	IVEIVDAITTTAQSHQR	FLT14002	FLT14002; FLT14001; FLT14000		160611_1207_AlDoerr_N16_t0_212min_Mann_3uL_a.raw	36281	MS Amanda 2.0 (A5)	Unambiguous	0.8456	0	628.007	1882.01	1882	2.03	0.00127	HCD (High Energy Collision Dissociation)	MS2	27.3836	60	77.0658	395.69	FALSE	FLT woIdent;Gi	4.501e-06	4.705e-10
High	SSEDLLSALQK	FLT15575	FLT15575		160611_1207_AlDoerr_N16_t0_212min_Mann_3uL_a.raw	36411	MS Amanda 2.0 (A5)	Unambiguous	0.7663	0	595.819	1190.63	1190.63	3.14	0.00187	HCD (High Energy Collision Dissociation)	MS2	36.2352	60	77.2965	251.31	FALSE	FLT woIdent	4.501e-06	2.639e-05
High	LSISGRDDNSVELTVAEGPYK	FLT3292 FLT3294; FLT3293	FLT3292 FLT3294; FLT3293		160611_1207_AlDoerr_N16_t0_212min_Mann_3uL_a.raw	35150	MS Amanda 2.0 (A5)	Unambiguous	1	0	750.713	2250.12	2250.12	-0.4	-0.0003	HCD (High Energy Collision Dissociation)	MS2	48.9965	60	75.0536	378.92	FALSE	FLT woIdent;Gi	4.501e-06	1.314e-08
High	DLVRPTITTSDEPDTLYK	FLT15744	FLT15744		160611_1207_AlDoerr_N16_t0_212min_Mann_3uL_a.raw	35136	MS Amanda 2.0 (A5)	Unambiguous	0.7709	0	688.688	2064.05	2064.05	0.29	0.0002	HCD (High Energy Collision Dissociation)	MS2	8.95494	60	75.0297	451.76	FALSE	FLT woIdent;Gi	4.501e-06	2.915e-08
High	DRDHFQLGSLSHLLNAK	FLT1834	FLT1836; FLT1833; FLT1835; FLT1834; FLT1832		160611_1207_AlDoerr_N16_t0_212min_Mann_3uL_a.raw	34741	MS Amanda 2.0 (A5)	Unambiguous	0.8418	0	488.511	1951.02	1951.01	3.12	0.00152	HCD (High Energy Collision Dissociation)	MS2	15.3211	60	74.3205	501.68	FALSE	FLT woIdent;Gi	4.501e-06	1.138e-11
High	KVEPVLVTEQPAPPPEAAALK	FLT5111; FLT5110	FLT5111; FLT5110; FLT5113; FLT5112		160611_1207_AlDoerr_N16_t0_212min_Mann_3uL_a.raw	33255	MS Amanda 2.0 (A5)	Unambiguous	0.9163	0	728.75	2184.24	2184.23	3.83	0.00279	HCD (High Energy Collision Dissociation)	MS2	26.6254	60	71.6844	320.46	FALSE	FLT woIdent;Gi	4.501e-06	8.062e-07
High	RIVITGDAALDHDQALAQAIR	FLT2756; FLT2755 FLT2753 FLT2752 FLT2754	FLT2756; FLT2755 FLT2753 FLT2752 FLT2754		160611_1207_AlDoerr_N16_t0_212min_Mann_3uL_a.raw	33139	MS Amanda 2.0 (A5)	Unambiguous	0.9292	0	562.563	2247.23	2247.22	3.78	0.00212	HCD (High Energy Collision Dissociation)	MS2	21.4365	60	71.4768	644.41	FALSE	FLT woIdent;Gi	4.501e-06	6.305e-16
High	RIVITGDAALDHDQALAQAIR	FLT2756; FLT2755 FLT2753 FLT2752 FLT2754	FLT2756; FLT2755 FLT2753 FLT2752 FLT2754		160611_1207_AlDoerr_N16_t0_212min_Mann_3uL_a.raw	33122	MS Amanda 2.0 (A5)	Unambiguous	1	0	749.748	2247.23	2247.22	4.41	0.00331	HCD (High Energy Collision Dissociation)	MS2	37.2376	60	71.4485	592.93	FALSE	FLT woIdent;Gi	4.501e-06	1.605e-15
High	IEVHSIFISNDMR	FLT4153 FLT4154	FLT4153 FLT4154		160611_1207_AlDoerr_N16_t0_212min_Mann_3uL_a.raw	33067	MS Amanda 2.0 (A5)	Unambiguous	0.8599	0	520.935	1560.79	1560.78	3.61	0.00188	HCD (High Energy Collision Dissociation)	MS2	72.9673	60	71.3505	281.26	FALSE	FLT woIdent	4.501e-06	8.319e-06
High	FSTFSGSITGPLYTHRQPSVTISSK	FLT5400	FLT5400; FLT5397 FLT5396 FLT5399 FLT5398		160611_1207_AlDoerr_N16_t0_212min_Mann_3uL_a.raw	33058	MS Amanda 2.0 (A5)	Unambiguous	1	0	675.354	2698.39	2698.38	4.14	0.00279	HCD (High Energy Collision Dissociation)	MS2	26.1246	60	71.3338	451.88	FALSE	FLT woIdent	4.501e-06	2.436e-11
High	FSTFSGSITGPLYTHRQPSVTISSK	FLT5400	FLT5400; FLT5397 FLT5396 FLT5399 FLT5398		160611_1207_AlDoerr_N16_t0_212min_Mann_3uL_a.raw	33044	MS Amanda 2.0 (A5)	Unambiguous	0.8607	0	900.136	2698.39	2698.38	3.47	0.00312	HCD (High Energy Collision Dissociation)	MS2	4.00194	60	71.3096	457.27	FALSE	FLT woIdent	4.501e-06	2.582e-11
High	AFTTWTANAGIEEcR	FLT76	FLT75; FLT76	C14(Carbamidomethyl)	160611_1207_AlDoerr_N16_t0_212min_Mann_3uL_a.raw	33296	MS Amanda 2.0 (A5)	Unambiguous	0.6169	0	863.897	1726.79	1726.79	1.19	0.00103	HCD (High Energy Collision Dissociation)	MS2	28.6172	60	71.7582	333.94	FALSE	FLT woIdent	4.501e-06	7.617e-08
High	STPTAEDVTAPLVEER	FLT1384	FLT1384		160611_1207_AlDoerr_N16_t0_212min_Mann_3uL_a.raw	33038	MS Amanda 2.0 (A5)	Unambiguous	0.4837	0	857.931	1714.85	1714.85	2.65	0.00227	HCD (High Energy Collision Dissociation)	MS2	0	60	71.2975	292.83	FALSE	FLT woIdent;Gi	4.501e-06	7.438e-08
High	YRVPDVLVADPATAR	FLT3292 FLT3294; FLT3293	FLT3292 FLT3294; FLT3293		160611_1207_AlDoerr_N16_t0_212min_Mann_3uL_a.raw	32955	MS Amanda 2.0 (A5)	Unambiguous	0.7233	0	821.952	1642.9	1642.89	3.66	0.00301	HCD (High Energy Collision Dissociation)	MS2	28.7879	60	71.1515	402.75	FALSE	FLT woIdent;Gi	4.501e-06	1.316e-09
High	GFGDGYNGYGGGPGGGNFGGSPGYGGGR	FLT11680	FLT11681 FLT11678; FLT11680		160611_1207_AlDoerr_N16_t0_212min_Mann_3uL_a.raw	32916	MS Amanda 2.0 (A5)	Unambiguous	0.9416	0	1248.03	2495.05	2495.04	3.74	0.00467	HCD (High Energy Collision Dissociation)	MS2	0	60	71.0805	561.92	FALSE	FLT woIdent;Gi	4.501e-06	4.611e-15
High	LEHVLPNPQLLccDNTQNDANTK	FLT11854	FLT11854	C12(Carbamidomethyl); C13(Carbamidomethyl)	160611_1207_AlDoerr_N16_t0_212min_Mann_3uL_a.raw	32776	MS Amanda 2.0 (A5)	Unambiguous	0.8702	0	898.762	2694.27	2694.26	3.83	0.00344	HCD (High Energy Collision Dissociation)	MS2	10.3921	60	70.8303	463.1	FALSE	FLT woIdent	4.501e-06	1.482e-11
High	cIDSGLWVPNSK	FLT15043	FLT15043; FLT15042	C1(Carbamidomethyl)	160611_1207_AlDoerr_N16_t0_212min_Mann_3uL_a.raw	32639	MS Amanda 2.0 (A5)	Unambiguous	0.8322	0	688.34	1375.67	1375.67	3.6	0.00247	HCD (High Energy Collision Dissociation)	MS2	28.742	60	70.5878	343.88	FALSE	FLT woIdent	4.501e-06	1.037e-08
High	EQIMLQIEQERLER	FLT16647	FLT16647; FLT16646		160611_1207_AlDoerr_N16_t0_212min_Mann_3uL_a.raw	32605	MS Amanda 2.0 (A5)	Unambiguous	0.654	0	605.655	1814.95	1814.94	3.8	0.0023	HCD (High Energy Collision Dissociation)	MS2	46.9201	60	70.5274	217.57	FALSE	FLT woIdent	4.501e-06	1.816e-06
High	GQLENAEQLFK	FLT717	FLT717		160611_1207_AlDoerr_N16_t0_212min_Mann_3uL_a.raw	32520	MS Amanda 2.0 (A5)	Unambiguous	1	0	638.832	1276.66	1276.65	3.39	0.00216	HCD (High Energy Collision Dissociation)	MS2	33.1175	60	70.3756	279.5	FALSE	FLT woIdent	4.501e-06	5.063e-05
High	YRVPDVLVADPATAR	FLT3292 FLT3294; FLT3293	FLT3292 FLT3294; FLT3293		160611_1207_AlDoerr_N16_t0_212min_Mann_3uL_a.raw	32988	MS Amanda 2.0 (A5)	Unambiguous	0.7918	0	548.304	1642.9	1642.89	3.99	0.00218	HCD (High Energy Collision Dissociation)	MS2	10.0631	33.2	71.21	388.93	FALSE	FLT woIdent;Gi	4.501e-06	2.433e-09
High	IAVEPVNPSELPK	FLT1345	FLT1347; FLT1345; FLT1346		160611_1207_AlDoerr_N16_t0_212min_Mann_3uL_a.raw	33326	MS Amanda 2.0 (A5)	Unambiguous	0.7345	0	696.893	1392.78	1392.77	3.28	0.00229	HCD (High Energy Collision Dissociation)	MS2	49.3363	60	71.8083	261.59	FALSE	FLT woIdent;Gi	4.501e-06	4.707e-07
High	DRVNDDLISEFPDK	FLT2173	FLT2173; FLT2172		160611_1207_AlDoerr_N16_t0_212min_Mann_3uL_a.raw	33345	MS Amanda 2.0 (A5)	Unambiguous	0.7629	0	831.905	1662.8	1662.8	3.8	0.00316	HCD (High Energy Collision Dissociation)	MS2	4.46438	60	71.8431	430.26	FALSE	FLT woIdent	4.501e-06	7.23e-10
High	DQTDFEHRIPKEQWWLK	FLT14002	FLT14002		160611_1207_AlDoerr_N16_t0_212min_Mann_3uL_a.raw	33376	MS Amanda 2.0 (A5)	Unambiguous	0.8112	0	564.788	2256.13	2256.12	4.18	0.00236	HCD (High Energy Collision Dissociation)	MS2	13.3471	60	71.8988	244.57	FALSE	FLT woIdent;Gi	4.501e-06	6.32e-07
High	LSSSTQLPEALPVSTK	FLT13370 FLT13371 FLT13372	FLT13373; FLT13369; FLT13370 FLT13371 FLT13372		160611_1207_AlDoerr_N16_t0_212min_Mann_3uL_a.raw	34470	MS Amanda 2.0 (A5)	Unambiguous	0.7521	0	829.455	1657.9	1657.9	1.47	0.00122	HCD (High Energy Collision Dissociation)	MS2	9.43584	60	73.8399	337.25	FALSE	FLT woIdent;Gi	4.501e-06	4.171e-08
High	LIEAEDNMNcQMSNITVTYRDGR	FLT7952	FLT7952	C10(Carbamidomethyl)	160611_1207_AlDoerr_N16_t0_212min_Mann_3uL_a.raw	34413	MS Amanda 2.0 (A5)	Unambiguous	0.9195	0	910.75	2730.24	2730.23	3.26	0.00297	HCD (High Energy Collision Dissociation)	MS2	11.5963	60	73.739	483.14	FALSE	FLT woIdent;Gi	4.501e-06	2.854e-13
High	VPGSVGTPLPGVEVR	FLT7757 FLT7758	FLT7757 FLT7758		160611_1207_AlDoerr_N16_t0_212min_Mann_3uL_a.raw	34227	MS Amanda 2.0 (A5)	Unambiguous	1	0	732.417	1463.83	1463.82	3.2	0.00234	HCD (High Energy Collision Dissociation)	MS2	42.5534	60	73.4095	337.71	FALSE	FLT woIdent;Gi	4.501e-06	1.235e-08
High	QIFPVLEcKDDLR	FLT8048	FLT8048	C8(Carbamidomethyl)	160611_1207_AlDoerr_N16_t0_212min_Mann_3uL_a.raw	34166	MS Amanda 2.0 (A5)	Unambiguous	0.6905	0	544.955	1632.85	1632.84	4.67	0.00254	HCD (High Energy Collision Dissociation)	MS2	82.9721	60	73.3028	246.89	FALSE	FLT woIdent	4.501e-06	2.399e-06
High	SSVVVVGQEYLER	FLT7757 FLT7758	FLT7757 FLT7758		160611_1207_AlDoerr_N16_t0_212min_Mann_3uL_a.raw	34162	MS Amanda 2.0 (A5)	Unambiguous	0.7586	0	732.891	1464.78	1464.77	4.03	0.00296	HCD (High Energy Collision Dissociation)	MS2	12.7057	60	73.2937	306.06	FALSE	FLT woIdent;Gi	4.501e-06	9.635e-07
High	DIFAMDDKSENEPIENEAAR	FLT10966	FLT10966		160611_1207_AlDoerr_N16_t0_212min_Mann_3uL_a.raw	34086	MS Amanda 2.0 (A5)	Unambiguous	0.9128	0	765.349	2294.03	2294.02	3.07	0.00234	HCD (High Energy Collision Dissociation)	MS2	43.1543	60	73.1588	355.78	FALSE	FLT woIdent	4.501e-06	9.161e-11
High	KLFLAPKPAPILESSFK	FLT1834	FLT1836; FLT1833; FLT1835; FLT1834; FLT1832		160611_1207_AlDoerr_N16_t0_212min_Mann_3uL_a.raw	34058	MS Amanda 2.0 (A5)	Unambiguous	1	0	629.378	1886.12	1886.11	1.77	0.00111	HCD (High Energy Collision Dissociation)	MS2	22.9219	60	73.1114	468.51	FALSE	FLT woIdent;Gi	4.501e-06	3.243e-11
High	FGYEEMDNGYLK	FLT76	FLT75; FLT76		160611_1207_AlDoerr_N16_t0_212min_Mann_3uL_a.raw	33985	MS Amanda 2.0 (A5)	Unambiguous	0.9532	0	733.319	1465.63	1465.63	0.59	0.00043	HCD (High Energy Collision Dissociation)	MS2	10.8758	60	72.9802	295.04	FALSE	FLT woIdent	4.501e-06	2.503e-06
High	RDTFNHLTTWLEDAR	FLT12546	FLT12546		160611_1207_AlDoerr_N16_t0_212min_Mann_3uL_a.raw	33837	MS Amanda 2.0 (A5)	Unambiguous	0.6761	0	625.644	1874.92	1874.91	1.6	0.001	HCD (High Energy Collision Dissociation)	MS2	0	60	72.7179	361.38	FALSE	FLT woIdent;Gi	4.501e-06	8.163e-08
High	SDSVSNLELSEDSVVTK	FLT10483 FLT10485	FLT10482; FLT10484; FLT10483 FLT10485		160611_1207_AlDoerr_N16_t0_212min_Mann_3uL_a.raw	33811	MS Amanda 2.0 (A5)	Unambiguous	0.827	0	904.945	1808.88	1808.88	4	0.00362	HCD (High Energy Collision Dissociation)	MS2	0	60	72.67	385.16	FALSE	FLT woIdent;Gi	4.501e-06	7.502e-10
High	PRYELALILK	FLT1739	FLT1739		160611_1207_AlDoerr_N16_t0_212min_Mann_3uL_a.raw	33803	MS Amanda 2.0 (A5)	Unambiguous	0.693	0	405.921	1215.75	1215.75	2.54	0.00103	HCD (High Energy Collision Dissociation)	MS2	44.3687	60	72.658	317.72	FALSE	FLT woIdent;Gi	4.501e-06	9.659e-07
High	RYVSSDGTEKEEITMQGMPQEPVNIEDGDSYSK	FLT9032	FLT9032		160611_1207_AlDoerr_N16_t0_212min_Mann_3uL_a.raw	33788	MS Amanda 2.0 (A5)	Unambiguous	0.9023	0	930.674	3719.68	3719.67	2	0.00186	HCD (High Energy Collision Dissociation)	MS2	9.20632	60	72.6292	564	FALSE	FLT woIdent	4.501e-06	1.037e-12
High	SHTLSHASYLRDSAMIDDTVVIPSHQVSALAK	FLT9032	FLT9032		160611_1207_AlDoerr_N16_t0_212min_Mann_3uL_a.raw	33639	MS Amanda 2.0 (A5)	Unambiguous	1	0	690.756	3449.75	3449.75	0.58	0.0004	HCD (High Energy Collision Dissociation)	MS2	50.6517	60	72.3672	293.6	FALSE	FLT woIdent	4.501e-06	6.309e-06
High	FSTFSGSITGPLYTHR	FLT5400	FLT5400; FLT5397 FLT5396 FLT5399 FLT5398		160611_1207_AlDoerr_N16_t0_212min_Mann_3uL_a.raw	33600	MS Amanda 2.0 (A5)	Unambiguous	0.8408	0	885.947	1770.89	1770.88	3.42	0.00303	HCD (High Energy Collision Dissociation)	MS2	9.09703	60	72.2961	385.82	FALSE	FLT woIdent	4.501e-06	9.365e-09
High	FSTFSGSITGPLYTHR	FLT5400	FLT5400; FLT5397 FLT5396 FLT5399 FLT5398		160611_1207_AlDoerr_N16_t0_212min_Mann_3uL_a.raw	33590	MS Amanda 2.0 (A5)	Unambiguous	0.8121	0	590.967	1770.89	1770.88	3.89	0.0023	HCD (High Energy Collision Dissociation)	MS2	28.0279	28.463	72.2779	355.07	FALSE	FLT woIdent	4.501e-06	5.129e-09
High	GLNLTTPGESDGFcANR	FLT246	FLT246	C14(Carbamidomethyl)	160611_1207_AlDoerr_N16_t0_212min_Mann_3uL_a.raw	32257	MS Amanda 2.0 (A5)	Unambiguous	0.9237	0	904.918	1808.83	1808.82	2.69	0.00243	HCD (High Energy Collision Dissociation)	MS2	0	60	69.9049	378.74	FALSE	FLT woIdent	4.501e-06	6.971e-09
High	GFGFVTFSSMAEVDAAmAARPHSIDGR	FLT11680	FLT11682; FLT11681 FLT11678; FLT11680; FLT11679; FLT11677	M17(Oxidation)	170724_1380_AlDoerr_N33a_t0_212min_Mann_3uL_a.raw	48646	MS Amanda 2.0 (A5)	Unambiguous	0.1745	0	711.586	2843.32	2843.32	0.06	4e-05	HCD (High Energy Collision Dissociation)	MS2	9.48786	60	97.5399	471.86	FALSE	FLT woIdent;Gi	4.501e-06	1.409e-07
High	LAPVQVLEYGEAIAK	FLT3691	FLT3691; FLT3690		170724_1380_AlDoerr_N33a_t0_212min_Mann_3uL_a.raw	48671	MS Amanda 2.0 (A5)	Unambiguous	0.7669	0	800.952	1600.9	1600.89	1.51	0.00121	HCD (High Energy Collision Dissociation)	MS2	52.877	60	97.5839	194.7	FALSE	FLT woIdent	4.501e-06	4.397e-06
High	AILQQLGLNSTcDDSILVK	FLT8047	FLT8047	C12(Carbamidomethyl)	170724_1380_AlDoerr_N33a_t0_212min_Mann_3uL_a.raw	48771	MS Amanda 2.0 (A5)	Unambiguous	0.9166	0	1044.56	2088.11	2088.1	3.32	0.00347	HCD (High Energy Collision Dissociation)	MS2	24.3186	60	97.7634	437.59	FALSE	FLT woIdent	4.501e-06	6.711e-10
High	cSPTLLLLNGQAAcHSAQGR	FLT5723; FLT5726	FLT5723; FLT5726	C1(Carbamidomethyl); C14(Carbamidomethyl)	170724_1380_AlDoerr_N33a_t0_212min_Mann_2uL_c.raw	24067	MS Amanda 2.0 (A5)	Unambiguous	0.6738	0	718.691	2154.06	2154.05	1.74	0.00125	HCD (High Energy Collision Dissociation)	MS2	43.4985	60	53.8661	258.73	FALSE	FLT woIdent	4.501e-06	4.078e-09
High	EDSVEVLAIDNTSVRK	FLT15811 FLT15812 FLT15813	FLT15814; FLT15811 FLT15812 FLT15813		170724_1380_AlDoerr_N33a_t0_212min_Mann_2uL_c.raw	24018	MS Amanda 2.0 (A5)	Unambiguous	0.8692	0	887.964	1774.92	1774.92	1.17	0.00104	HCD (High Energy Collision Dissociation)	MS2	29.841	60	53.771	280.22	FALSE	FLT woIdent;Gi	4.501e-06	4.136e-06
High	GGSAGPGEPEYGHDPASGGIFSSDYK	FLT1834	FLT1835; FLT1834		170724_1380_AlDoerr_N33a_t0_212min_Mann_2uL_c.raw	23961	MS Amanda 2.0 (A5)	Unambiguous	0.8369	0	847.038	2539.1	2539.1	-0.36	-0.0003	HCD (High Energy Collision Dissociation)	MS2	0	60	53.6704	301.5	FALSE	FLT woIdent;Gi	4.501e-06	1.205e-06
High	LGESVQDLSSFDEYSSELK	FLT12068	FLT12071; FLT12068; FLT12069; FLT12067; FLT12077		170724_1380_AlDoerr_N33a_t0_212min_Mann_2uL_c.raw	45918	MS Amanda 2.0 (A5)	Unambiguous	0.7602	0	1067	2132.99	2132.99	1.65	0.00176	HCD (High Energy Collision Dissociation)	MS2	29.0358	60	92.9297	408.69	FALSE	FLT woIdent;Gi	4.501e-06	2.221e-10
High	VSFLDAVSFR	FLT8636	FLT8636		170724_1380_AlDoerr_N33a_t0_212min_Mann_2uL_c.raw	45906	MS Amanda 2.0 (A5)	Unambiguous	1	0	570.806	1140.61	1140.6	0.75	0.00043	HCD (High Energy Collision Dissociation)	MS2	8.25336	60	92.9084	234.99	FALSE	FLT woIdent	4.501e-06	2.356e-05
High	ATPYNYPVPVRDNGNMPDVPSHPQEPLGPSLEWLK	FLT5835	FLT5835		170724_1380_AlDoerr_N33a_t0_212min_Mann_2uL_c.raw	45836	MS Amanda 2.0 (A5)	Unambiguous	0.8068	0	979.488	3914.93	3914.92	3.02	0.00296	HCD (High Energy Collision Dissociation)	MS2	0	60	92.7837	234.43	FALSE	FLT woIdent	4.501e-06	2.06e-05
High	HATDTVLIEcLTK	FLT9032	FLT9032	C10(Carbamidomethyl)	170724_1380_AlDoerr_N33a_t0_212min_Mann_2uL_c.raw	24230	MS Amanda 2.0 (A5)	Unambiguous	0.8674	0	750.892	1500.78	1500.77	2.59	0.00194	HCD (High Energy Collision Dissociation)	MS2	24.8188	60	54.1609	498.05	FALSE	FLT woIdent	4.501e-06	5.578e-12
High	VDELTTDLEILK	FLT10842	FLT10842; FLT10843		170724_1380_AlDoerr_N33a_t0_212min_Mann_2uL_c.raw	45782	MS Amanda 2.0 (A5)	Unambiguous	0.7273	0	694.881	1388.75	1388.75	1.39	0.00096	HCD (High Energy Collision Dissociation)	MS2	55.6324	60	92.6866	280.91	FALSE	FLT woIdent;Gi	4.501e-06	1.343e-06
High	GLVHQAIcNLNITLPIYAK	FLT9032	FLT9032	C8(Carbamidomethyl)	170724_1380_AlDoerr_N33a_t0_212min_Mann_2uL_c.raw	45694	MS Amanda 2.0 (A5)	Unambiguous	0.838	0	713.401	2138.19	2138.18	4.31	0.00307	HCD (High Energy Collision Dissociation)	MS2	37.3384	60	92.5284	297.47	FALSE	FLT woIdent	4.501e-06	9.944e-07
High	MDATSYSSIASEFGVR	FLT7265	FLT7265		170724_1380_AlDoerr_N33a_t0_212min_Mann_2uL_c.raw	45628	MS Amanda 2.0 (A5)	Unambiguous	0.8508	0	860.899	1720.79	1720.78	3.07	0.00264	HCD (High Energy Collision Dissociation)	MS2	15.7294	60	92.4101	286.39	FALSE	FLT woIdent	4.501e-06	6.406e-06
High	SRDVEVLEGKPIYVDcFGNLVPLTK	FLT9032	FLT9032	C16(Carbamidomethyl)	170724_1380_AlDoerr_N33a_t0_212min_Mann_2uL_c.raw	45451	MS Amanda 2.0 (A5)	Unambiguous	0.9055	0	950.173	2848.5	2848.49	4.12	0.00391	HCD (High Energy Collision Dissociation)	MS2	7.25002	60	92.0922	480.31	FALSE	FLT woIdent	4.501e-06	1.826e-11
High	SRDVEVLEGKPIYVDcFGNLVPLTK	FLT9032	FLT9032	C16(Carbamidomethyl)	170724_1380_AlDoerr_N33a_t0_212min_Mann_2uL_c.raw	45441	MS Amanda 2.0 (A5)	Unambiguous	0.8847	0	712.881	2848.5	2848.49	4.12	0.00293	HCD (High Energy Collision Dissociation)	MS2	15.8092	60	92.0739	384.02	FALSE	FLT woIdent	4.501e-06	5.829e-08
High	IQPGNPSFTDLELSLK	FLT4942	FLT4942		170724_1380_AlDoerr_N33a_t0_212min_Mann_2uL_c.raw	45144	MS Amanda 2.0 (A5)	Unambiguous	0.7151	0	879.97	1758.93	1758.93	2.94	0.00259	HCD (High Energy Collision Dissociation)	MS2	0	60	91.541	324.97	FALSE	FLT woIdent	4.501e-06	1.202e-07
High	RQPDSYFSVLNAFLDRK	FLT15648	FLT15646; FLT15648; FLT15647; FLT15649		170724_1380_AlDoerr_N33a_t0_212min_Mann_2uL_c.raw	45092	MS Amanda 2.0 (A5)	Unambiguous	0.6992	0	686.028	2056.07	2056.06	3.93	0.00269	HCD (High Energy Collision Dissociation)	MS2	28.6496	60	91.4472	345.08	FALSE	FLT woIdent;Gi	4.501e-06	2.708e-06
High	GLVHQAIcNLNITLPIYAK	FLT9032	FLT9032	C8(Carbamidomethyl)	170724_1380_AlDoerr_N33a_t0_212min_Mann_2uL_c.raw	45764	MS Amanda 2.0 (A5)	Unambiguous	0.9113	0	1069.59	2138.18	2138.18	0.66	0.00071	HCD (High Energy Collision Dissociation)	MS2	15.5277	60	92.653	499.99	FALSE	FLT woIdent	4.501e-06	3.17e-12
High	GWWYAHFDGPWIAR	FLT15575	FLT15575		170724_1380_AlDoerr_N33a_t0_212min_Mann_2uL_c.raw	45017	MS Amanda 2.0 (A5)	Unambiguous	0.765	0	587.95	1761.83	1761.83	3.15	0.00185	HCD (High Energy Collision Dissociation)	MS2	51.2469	60	91.3122	209.39	FALSE	FLT woIdent	4.501e-06	1.125e-05
High	YLSATSGVYcGPLK	FLT8048	FLT8048	C10(Carbamidomethyl)	170724_1380_AlDoerr_N33a_t0_212min_Mann_2uL_c.raw	24499	MS Amanda 2.0 (A5)	Unambiguous	0.8306	0	758.381	1515.75	1515.75	2.39	0.00181	HCD (High Energy Collision Dissociation)	MS2	7.98382	60	54.6363	293.05	FALSE	FLT woIdent	4.501e-06	3.853e-06
High	QFYSEVcSLGQQDR	FLT98	FLT98	C7(Carbamidomethyl)	170724_1380_AlDoerr_N33a_t0_212min_Mann_2uL_c.raw	24753	MS Amanda 2.0 (A5)	Unambiguous	1	0	858.889	1716.77	1716.76	3.46	0.00297	HCD (High Energy Collision Dissociation)	MS2	23.9984	60	55.0876	260.89	FALSE	FLT woIdent	4.501e-06	1.194e-06
High	VLVDGEEHVGFLK	FLT9444	FLT9444		170724_1380_AlDoerr_N33a_t0_212min_Mann_2uL_c.raw	25383	MS Amanda 2.0 (A5)	Unambiguous	0.8066	0	721.39	1441.77	1441.77	2.49	0.00179	HCD (High Energy Collision Dissociation)	MS2	38.25	60	56.2048	231.35	FALSE	FLT woIdent;Gi	4.501e-06	2.206e-05
High	NNLDPDSQYTLWKPK	FLT13485	FLT13485		170724_1380_AlDoerr_N33a_t0_212min_Mann_2uL_c.raw	25350	MS Amanda 2.0 (A5)	Unambiguous	0.8716	0	909.957	1818.91	1818.9	2.85	0.00259	HCD (High Energy Collision Dissociation)	MS2	0	60	56.1468	286.17	FALSE	FLT woIdent	4.501e-06	1.58e-06
High	TASNVEEAFINTAK	FLT12546	FLT12546		170724_1380_AlDoerr_N33a_t0_212min_Mann_2uL_c.raw	25320	MS Amanda 2.0 (A5)	Unambiguous	1	0	747.877	1494.75	1494.74	2.45	0.00183	HCD (High Energy Collision Dissociation)	MS2	3.3789	38.074	56.0959	353.71	FALSE	FLT woIdent;Gi	4.501e-06	1.319e-08
High	KPPVSVEPSLDIVSK	FLT9788	FLT9788; FLT9787; FLT9789		170724_1380_AlDoerr_N33a_t0_212min_Mann_2uL_c.raw	25194	MS Amanda 2.0 (A5)	Unambiguous	1	0	532.309	1594.91	1594.91	4.1	0.00218	HCD (High Energy Collision Dissociation)	MS2	55.034	60	55.8708	240.9	FALSE	FLT woIdent	4.501e-06	4.063e-05
High	EANEMHTLLQLEcEKYK	FLT5111; FLT5110	FLT5111; FLT5110; FLT5113; FLT5112	C13(Carbamidomethyl)	170724_1380_AlDoerr_N33a_t0_212min_Mann_2uL_c.raw	25080	MS Amanda 2.0 (A5)	Unambiguous	0.7661	0	712.674	2136.01	2136.01	-1.18	-0.00084	HCD (High Energy Collision Dissociation)	MS2	11.3113	60	55.6699	221.1	FALSE	FLT woIdent;Gi	4.501e-06	2.723e-05
High	EIEIDYTGTEPSSPcNK	FLT15573 FLT15574	FLT15573 FLT15574	C15(Carbamidomethyl)	170724_1380_AlDoerr_N33a_t0_212min_Mann_2uL_c.raw	25065	MS Amanda 2.0 (A5)	Unambiguous	0.8791	0	970.434	1939.86	1939.86	1.24	0.00121	HCD (High Energy Collision Dissociation)	MS2	0	60	55.6413	355.05	FALSE	FLT woIdent;Gi	4.501e-06	1.478e-08
High	EISQDGFEWQR	FLT14826	FLT14824; FLT14827; FLT14826; FLT14825		170724_1380_AlDoerr_N33a_t0_212min_Mann_2uL_c.raw	24748	MS Amanda 2.0 (A5)	Unambiguous	0.7892	0	697.821	1394.64	1394.63	1.45	0.00101	HCD (High Energy Collision Dissociation)	MS2	56.7808	60	55.08	205.43	FALSE	FLT woIdent	4.501e-06	9.632e-05
High	ASEQIYGSPSSSPYEcLR	FLT10842	FLT10842; FLT10843	C16(Carbamidomethyl)	170724_1380_AlDoerr_N33a_t0_212min_Mann_2uL_c.raw	25031	MS Amanda 2.0 (A5)	Unambiguous	0.8957	0	1015.96	2030.92	2030.91	4.81	0.00489	HCD (High Energy Collision Dissociation)	MS2	0	60	55.5815	367.52	FALSE	FLT woIdent;Gi	4.501e-06	7.074e-09
High	LEGTNVQEAQNILK	FLT10966	FLT10965; FLT10966		170724_1380_AlDoerr_N33a_t0_212min_Mann_2uL_c.raw	24986	MS Amanda 2.0 (A5)	Unambiguous	0.7491	0	778.921	1556.83	1556.83	4.43	0.00345	HCD (High Energy Collision Dissociation)	MS2	0	60	55.5015	324.77	FALSE	FLT woIdent	4.501e-06	3.158e-07
High	ISGVATDIQALK	FLT959	FLT959		170724_1380_AlDoerr_N33a_t0_212min_Mann_2uL_c.raw	24887	MS Amanda 2.0 (A5)	Unambiguous	1	0	608.353	1215.7	1215.69	4.06	0.00247	HCD (High Energy Collision Dissociation)	MS2	65.9742	60	55.3279	230.17	FALSE	FLT woIdent	4.501e-06	1.068e-05
High	MYSTDDGVQFHAFGR	FLT1345	FLT1347; FLT1345; FLT1346		170724_1380_AlDoerr_N33a_t0_212min_Mann_2uL_c.raw	24885	MS Amanda 2.0 (A5)	Unambiguous	0.7693	0	577.592	1730.76	1730.76	1.41	0.00081	HCD (High Energy Collision Dissociation)	MS2	34.5058	60	55.3249	247.48	FALSE	FLT woIdent;Gi	4.501e-06	3.022e-06
High	GYLHFLEPHTAGWAK	FLT15613	FLT15613		170724_1380_AlDoerr_N33a_t0_212min_Mann_2uL_c.raw	24858	MS Amanda 2.0 (A5)	Unambiguous	0.6084	0	576.296	1726.87	1726.87	2.56	0.00147	HCD (High Energy Collision Dissociation)	MS2	60.3913	60	55.2783	148.75	FALSE	FLT woIdent	4.501e-06	3.463e-05
High	ELDFTEEQIHQIR	FLT9032	FLT9032		170724_1380_AlDoerr_N33a_t0_212min_Mann_2uL_c.raw	24844	MS Amanda 2.0 (A5)	Unambiguous	0.8049	0	829.415	1657.82	1657.82	2.44	0.00202	HCD (High Energy Collision Dissociation)	MS2	27.5698	60	55.2509	270.57	FALSE	FLT woIdent	4.501e-06	1.681e-07
High	NWHTDVIEMNGIK	FLT959	FLT959		170724_1380_AlDoerr_N33a_t0_212min_Mann_2uL_c.raw	24797	MS Amanda 2.0 (A5)	Unambiguous	0.8859	0	778.882	1556.76	1556.75	2.45	0.0019	HCD (High Energy Collision Dissociation)	MS2	13.2923	60	55.1679	390.49	FALSE	FLT woIdent	4.501e-06	1.71e-08
High	SHAVFQIILR	FLT9243	FLT9243; FLT9241 FLT9242		170724_1380_AlDoerr_N33a_t0_212min_Mann_2uL_c.raw	25004	MS Amanda 2.0 (A5)	Unambiguous	0.791	0	592.352	1183.7	1183.69	2.39	0.00142	HCD (High Energy Collision Dissociation)	MS2	39.4672	60	55.5346	265.89	FALSE	FLT woIdent	4.501e-06	3.564e-05
High	VLVDGEEHVGFLK	FLT9444	FLT9444		170724_1380_AlDoerr_N33a_t0_212min_Mann_2uL_c.raw	25393	MS Amanda 2.0 (A5)	Unambiguous	0.7675	0	481.262	1441.77	1441.77	2.75	0.00132	HCD (High Energy Collision Dissociation)	MS2	24.7047	60	56.2226	232.25	FALSE	FLT woIdent;Gi	4.501e-06	1.297e-05
High	SEVILFIMSK	FLT13225	FLT13225		170724_1380_AlDoerr_N33a_t0_212min_Mann_2uL_c.raw	44950	MS Amanda 2.0 (A5)	Unambiguous	0.6565	0	583.829	1166.65	1166.65	1.06	0.00062	HCD (High Energy Collision Dissociation)	MS2	40.6866	60	91.1921	214.35	FALSE	FLT woIdent	4.501e-06	0.0001248
High	GYYFGTSSITGDLSDNHDVISLK	FLT15851	FLT15850; FLT15851		170724_1380_AlDoerr_N33a_t0_212min_Mann_2uL_c.raw	44519	MS Amanda 2.0 (A5)	Unambiguous	0.8214	0	830.401	2489.19	2489.18	1.94	0.00161	HCD (High Energy Collision Dissociation)	MS2	11.381	60	90.4153	278.67	FALSE	FLT woIdent;Gi	4.501e-06	1.034e-06
High	GVVLFPWQAR	FLT995 FLT994	FLT995 FLT994		170724_1380_AlDoerr_N33a_t0_212min_Mann_2uL_c.raw	42900	MS Amanda 2.0 (A5)	Unambiguous	0.6822	0	586.834	1172.66	1172.66	2	0.00117	HCD (High Energy Collision Dissociation)	MS2	27.2991	60	87.506	215.55	FALSE	FLT woIdent;Gi	4.501e-06	0.0001263
High	ILSFIPPDGNFR	FLT6018	FLT6018		170724_1380_AlDoerr_N33a_t0_212min_Mann_2uL_c.raw	42823	MS Amanda 2.0 (A5)	Unambiguous	1	0	688.37	1375.73	1375.74	-2.31	-0.00159	HCD (High Energy Collision Dissociation)	MS2	49.329	60	87.3645	262.98	FALSE	FLT woIdent	4.501e-06	9.774e-05
High	YMSPMEAQEFGILDK	FLT15624	FLT15624; FLT15623; FLT15625		170724_1380_AlDoerr_N33a_t0_212min_Mann_2uL_c.raw	42808	MS Amanda 2.0 (A5)	Unambiguous	0.8094	0	879.91	1758.81	1758.81	2.4	0.00211	HCD (High Energy Collision Dissociation)	MS2	12.8691	60	87.3389	314.39	FALSE	FLT woIdent	4.501e-06	1.7e-07
High	DTFNHLTTWLEDAR	FLT12546	FLT12546		170724_1380_AlDoerr_N33a_t0_212min_Mann_2uL_c.raw	42765	MS Amanda 2.0 (A5)	Unambiguous	0.5842	0	859.911	1718.82	1718.81	1.14	0.00098	HCD (High Energy Collision Dissociation)	MS2	24.6586	60	87.2613	430.17	FALSE	FLT woIdent;Gi	4.501e-06	5.8e-10
High	FGSHGEGNGQFNAPTGVAVDSNGNIIVADWGNSR	FLT2129	FLT2127; FLT2126 FLT2128; FLT2129		170724_1380_AlDoerr_N33a_t0_212min_Mann_2uL_c.raw	42747	MS Amanda 2.0 (A5)	Unambiguous	0.9311	0	1148.87	3444.6	3444.6	0.07	8e-05	HCD (High Energy Collision Dissociation)	MS2	0	60	87.2279	498.5	FALSE	FLT woIdent;Gi	4.501e-06	2.279e-12
High	MSLHNLATVFGPTLLRPSEVESK	FLT959	FLT959		170724_1380_AlDoerr_N33a_t0_212min_Mann_2uL_c.raw	42690	MS Amanda 2.0 (A5)	Unambiguous	0.8683	0	632.342	2526.35	2526.34	2.73	0.00172	HCD (High Energy Collision Dissociation)	MS2	91.3946	60	87.1261	355.96	FALSE	FLT woIdent	4.501e-06	4.697e-09
High	TcMIATISPGMAScENTLNTLR	FLT9243	FLT9243; FLT9241 FLT9242	C2(Carbamidomethyl); C14(Carbamidomethyl)	170724_1380_AlDoerr_N33a_t0_212min_Mann_2uL_c.raw	42927	MS Amanda 2.0 (A5)	Unambiguous	0.9216	0	1221.07	2441.13	2441.13	-0.88	-0.00107	HCD (High Energy Collision Dissociation)	MS2	0	60	87.5528	522	FALSE	FLT woIdent	4.501e-06	1.754e-12
High	SIPLAMAPVFEQK	FLT11516 FLT11517 FLT11513 FLT11515 FLT11514 FLT11512	FLT11516 FLT11517 FLT11513 FLT11515 FLT11514 FLT11512		170724_1380_AlDoerr_N33a_t0_212min_Mann_2uL_c.raw	42664	MS Amanda 2.0 (A5)	Unambiguous	0.6957	0	715.89	1430.77	1430.77	0.49	0.00035	HCD (High Energy Collision Dissociation)	MS2	25.925	60	87.0809	216.21	FALSE	FLT woIdent	4.501e-06	4.629e-05
High	ILSFIPPDGNFR	FLT6018	FLT6018		170724_1380_AlDoerr_N33a_t0_212min_Mann_2uL_c.raw	42528	MS Amanda 2.0 (A5)	Unambiguous	0.7688	0	688.374	1375.74	1375.74	3.2	0.0022	HCD (High Energy Collision Dissociation)	MS2	22.4641	60	86.8351	242.74	FALSE	FLT woIdent	4.501e-06	4.834e-05
High	SLDGAPIGVVDQSLMK	FLT2756; FLT2755 FLT2753 FLT2752 FLT2754	FLT2756; FLT2755 FLT2753 FLT2752 FLT2754		170724_1380_AlDoerr_N33a_t0_212min_Mann_2uL_c.raw	42481	MS Amanda 2.0 (A5)	Unambiguous	0.8722	0	815.431	1629.86	1629.85	2.16	0.00176	HCD (High Energy Collision Dissociation)	MS2	26.6366	60	86.7514	295.55	FALSE	FLT woIdent;Gi	4.501e-06	1.387e-07
High	INRMDIVHLLETNTEPLQER	FLT9032	FLT9032		170724_1380_AlDoerr_N33a_t0_212min_Mann_2uL_c.raw	42294	MS Amanda 2.0 (A5)	Unambiguous	0.7928	0	606.07	2421.26	2421.26	1.73	0.00105	HCD (High Energy Collision Dissociation)	MS2	30.6784	60	86.4104	322.66	FALSE	FLT woIdent	4.501e-06	1.523e-06
High	FSLIDLAGNER	FLT9243	FLT9243; FLT9241 FLT9242		170724_1380_AlDoerr_N33a_t0_212min_Mann_2uL_c.raw	42238	MS Amanda 2.0 (A5)	Unambiguous	1	0	617.825	1234.64	1234.64	0	0	HCD (High Energy Collision Dissociation)	MS2	28.8869	60	86.3101	236.58	FALSE	FLT woIdent	4.501e-06	1.762e-05
High	SNEILTAIIQGMRK	FLT1192	FLT1192		170724_1380_AlDoerr_N33a_t0_212min_Mann_2uL_c.raw	42136	MS Amanda 2.0 (A5)	Unambiguous	1	0	787.44	1573.87	1573.87	-0.43	-0.00034	HCD (High Energy Collision Dissociation)	MS2	59.3679	60	86.1249	295.75	FALSE	FLT woIdent	4.501e-06	2.52e-06
High	SNEILTAIIQGMRK	FLT1192	FLT1192		170724_1380_AlDoerr_N33a_t0_212min_Mann_2uL_c.raw	42081	MS Amanda 2.0 (A5)	Unambiguous	0.7271	0	525.297	1573.88	1573.87	2.86	0.0015	HCD (High Energy Collision Dissociation)	MS2	25.4582	60	86.0264	197.4	FALSE	FLT woIdent	4.501e-06	8.394e-05
High	QYNGVPLDGRPMNIQLVTSQIDTQR	FLT171	FLT171		170724_1380_AlDoerr_N33a_t0_212min_Mann_2uL_c.raw	42533	MS Amanda 2.0 (A5)	Unambiguous	0.7988	0	948.49	2843.46	2843.45	3.27	0.0031	HCD (High Energy Collision Dissociation)	MS2	21.6751	60	86.8458	294.41	FALSE	FLT woIdent	4.501e-06	3.203e-09
High	VIIEGGGALAALQAMK	FLT5736	FLT5736		170724_1380_AlDoerr_N33a_t0_212min_Mann_2uL_c.raw	44773	MS Amanda 2.0 (A5)	Unambiguous	0.7737	0	771.441	1541.87	1541.87	1.28	0.00099	HCD (High Energy Collision Dissociation)	MS2	10.0474	60	90.8733	309.85	FALSE	FLT woIdent	4.501e-06	4.196e-08
High	EScLEAYTGIVQGLK	FLT1192	FLT1192	C3(Carbamidomethyl)	170724_1380_AlDoerr_N33a_t0_212min_Mann_2uL_c.raw	42954	MS Amanda 2.0 (A5)	Unambiguous	0.78	0	834.421	1667.84	1667.83	2.68	0.00224	HCD (High Energy Collision Dissociation)	MS2	44.2682	60	87.603	251.34	FALSE	FLT woIdent	4.501e-06	2.292e-06
High	ASLNPNDLGPLPPGWEER	FLT7131 FLT7129 FLT7125 FLT7128 FLT7130 FLT7127 FLT7126	FLT7124; FLT7131 FLT7129 FLT7125 FLT7128 FLT7130 FLT7127 FLT7126		170724_1380_AlDoerr_N33a_t0_212min_Mann_2uL_c.raw	43205	MS Amanda 2.0 (A5)	Unambiguous	0.8411	0	981.493	1961.98	1961.97	4.06	0.00399	HCD (High Energy Collision Dissociation)	MS2	24.9965	60	88.0534	383.51	FALSE	FLT woIdent	4.501e-06	2.347e-10
High	FHLLVANRDFIDSVLVR	FLT655	FLT655; FLT656; FLT654; FLT651; FLT652		170724_1380_AlDoerr_N33a_t0_212min_Mann_2uL_c.raw	44487	MS Amanda 2.0 (A5)	Unambiguous	0.7724	0	672.048	2014.13	2014.12	2.4	0.00161	HCD (High Energy Collision Dissociation)	MS2	48.8292	60	90.3576	217.21	FALSE	FLT woIdent;Gi	4.501e-06	1.566e-05
High	IYADTFGDINYQEFAK	FLT1345	FLT1345; FLT1346		170724_1380_AlDoerr_N33a_t0_212min_Mann_2uL_c.raw	44444	MS Amanda 2.0 (A5)	Unambiguous	0.8525	0	947.949	1894.89	1894.89	2.72	0.00257	HCD (High Energy Collision Dissociation)	MS2	18.0246	60	90.2805	429.24	FALSE	FLT woIdent;Gi	4.501e-06	2.334e-10
High	QGIFPITYVDVLKRPLVK	FLT3691	FLT3691; FLT3690		170724_1380_AlDoerr_N33a_t0_212min_Mann_2uL_c.raw	44090	MS Amanda 2.0 (A5)	Unambiguous	0.9142	0	522.318	2086.25	2086.24	4.46	0.00232	HCD (High Energy Collision Dissociation)	MS2	17.296	60	89.6425	246.75	FALSE	FLT woIdent	4.501e-06	4.26e-05
High	VTLLDGTEFScDLEK	FLT2756; FLT2755 FLT2753 FLT2752 FLT2754	FLT2756; FLT2755 FLT2753 FLT2752 FLT2754	C11(Carbamidomethyl)	170724_1380_AlDoerr_N33a_t0_212min_Mann_2uL_c.raw	44033	MS Amanda 2.0 (A5)	Unambiguous	1	0	863.916	1726.82	1726.82	2.1	0.00181	HCD (High Energy Collision Dissociation)	MS2	9.57484	60	89.5409	339.64	FALSE	FLT woIdent;Gi	4.501e-06	1.689e-08
High	GLLPQLLGVAPEK	FLT11397	FLT11397		170724_1380_AlDoerr_N33a_t0_212min_Mann_2uL_c.raw	43992	MS Amanda 2.0 (A5)	Unambiguous	0.829	0	667.908	1334.81	1334.8	2.95	0.00197	HCD (High Energy Collision Dissociation)	MS2	43.63	60	89.4664	236.89	FALSE	FLT woIdent;Gi	4.501e-06	8.046e-06
High	AELGLESPKPVESFASMLR	FLT9407	FLT9407		170724_1380_AlDoerr_N33a_t0_212min_Mann_2uL_c.raw	43957	MS Amanda 2.0 (A5)	Unambiguous	0.7551	0	687.696	2061.07	2061.07	2.73	0.00188	HCD (High Energy Collision Dissociation)	MS2	35.0428	60	89.4009	275.99	FALSE	FLT woIdent;Gi	4.501e-06	1.154e-08
High	RcFIEEIPDETMVIGNYR	FLT4976	FLT4976; FLT4975	C2(Carbamidomethyl)	170724_1380_AlDoerr_N33a_t0_212min_Mann_2uL_c.raw	43003	MS Amanda 2.0 (A5)	Unambiguous	0.7181	0	748.029	2242.07	2242.06	4.48	0.00335	HCD (High Energy Collision Dissociation)	MS2	52.6392	60	87.6894	331.84	FALSE	FLT woIdent;Gi	4.501e-06	4.68e-08
High	LLSYHVSAQNLVAIPVYVK	FLT6018	FLT6018		170724_1380_AlDoerr_N33a_t0_212min_Mann_2uL_c.raw	43682	MS Amanda 2.0 (A5)	Unambiguous	0.7893	0	705.406	2114.2	2114.2	1.07	0.00075	HCD (High Energy Collision Dissociation)	MS2	22.8928	60	88.9076	285.79	FALSE	FLT woIdent	4.501e-06	1.526e-05
High	FRPSIAYFPQIVSVAAR	FLT6244	FLT6244; FLT6245; FLT6243		170724_1380_AlDoerr_N33a_t0_212min_Mann_2uL_c.raw	43571	MS Amanda 2.0 (A5)	Unambiguous	0.8088	0	641.36	1922.07	1922.06	0.38	0.00024	HCD (High Energy Collision Dissociation)	MS2	33.9943	60	88.7087	296.87	FALSE	FLT woIdent;Gi	4.501e-06	1.865e-07
High	RISAEGVDIVLDcLcGDNTGK	FLT7707	FLT7707	C13(Carbamidomethyl); C15(Carbamidomethyl)	170724_1380_AlDoerr_N33a_t0_212min_Mann_2uL_c.raw	43562	MS Amanda 2.0 (A5)	Unambiguous	0.3281	0	764.706	2292.1	2292.1	3.46	0.00265	HCD (High Energy Collision Dissociation)	MS2	7.07844	60	88.6919	356.05	FALSE	FLT woIdent	4.501e-06	1.671e-07
High	LAVNNIAGIEEVNMIK	FLT11914	FLT11914		170724_1380_AlDoerr_N33a_t0_212min_Mann_2uL_c.raw	43554	MS Amanda 2.0 (A5)	Unambiguous	0.8628	0	864.474	1727.94	1727.94	2.43	0.0021	HCD (High Energy Collision Dissociation)	MS2	17.0814	60	88.677	378.08	FALSE	FLT woIdent;Gi	4.501e-06	8.381e-09
High	LLTQYVLSLAK	FLT1834	FLT1836; FLT1833; FLT1835; FLT1834; FLT1832		170724_1380_AlDoerr_N33a_t0_212min_Mann_2uL_c.raw	43461	MS Amanda 2.0 (A5)	Unambiguous	1	0	624.883	1248.76	1248.76	2.01	0.00126	HCD (High Energy Collision Dissociation)	MS2	5.06031	60	88.5122	252.68	FALSE	FLT woIdent;Gi	4.501e-06	7.35e-05
High	ILFDGIPLEK	FLT15811 FLT15812 FLT15813	FLT15814; FLT15811 FLT15812 FLT15813		170724_1380_AlDoerr_N33a_t0_212min_Mann_2uL_c.raw	43385	MS Amanda 2.0 (A5)	Unambiguous	0.6276	0	572.836	1144.67	1144.66	3.79	0.00217	HCD (High Energy Collision Dissociation)	MS2	28.531	60	88.3753	200.63	FALSE	FLT woIdent;Gi	4.501e-06	8.036e-05
High	SSAYESLMEIVK	FLT1192	FLT1192		170724_1380_AlDoerr_N33a_t0_212min_Mann_2uL_c.raw	43209	MS Amanda 2.0 (A5)	Unambiguous	0.7293	0	678.842	1356.68	1356.67	3.79	0.00257	HCD (High Energy Collision Dissociation)	MS2	47.9148	60	88.0595	236.63	FALSE	FLT woIdent	4.501e-06	3.019e-05
High	LTDAFLLLR	FLT10126	FLT10127; FLT10125; FLT10126		170724_1380_AlDoerr_N33a_t0_212min_Mann_2uL_c.raw	43631	MS Amanda 2.0 (A5)	Unambiguous	0.6665	0	531.323	1061.64	1061.64	3.97	0.00211	HCD (High Energy Collision Dissociation)	MS2	26.9431	60	88.815	245.22	FALSE	FLT woIdent;Gi	4.501e-06	3.171e-05
High	LTGAGGGGcGITLLKPGLER	FLT3596	FLT3595; FLT3596; FLT3597	C9(Carbamidomethyl)	170724_1380_AlDoerr_N33a_t0_212min_Mann_2uL_c.raw	25722	MS Amanda 2.0 (A5)	Unambiguous	1	0	643.022	1927.05	1927.04	3.7	0.00238	HCD (High Energy Collision Dissociation)	MS2	45.5368	60	56.8223	297.33	FALSE	FLT woIdent	4.501e-06	1.798e-08
High	SEHGPVFFPESGQPDcLK	FLT13170	FLT13170	C16(Carbamidomethyl)	170724_1380_AlDoerr_N33a_t0_212min_Mann_2uL_c.raw	25971	MS Amanda 2.0 (A5)	Unambiguous	0.7753	0	677.649	2030.93	2030.93	1.71	0.00116	HCD (High Energy Collision Dissociation)	MS2	31.7037	60	57.2689	222.09	FALSE	FLT woIdent	4.501e-06	9.711e-05
High	LEEDINSSMTNSTAASRPPVTLR	FLT10895	FLT10895		170724_1380_AlDoerr_N33a_t0_212min_Mann_2uL_c.raw	26107	MS Amanda 2.0 (A5)	Unambiguous	0.8203	0	830.416	2489.23	2489.23	0.8	0.00066	HCD (High Energy Collision Dissociation)	MS2	30.3257	60	57.5111	281.29	FALSE	FLT woIdent;Gi	4.501e-06	5.233e-07
High	DRDHFQLGSLSHLLNAK	FLT1834	FLT1836; FLT1833; FLT1835; FLT1834; FLT1832		170724_1380_AlDoerr_N33a_t0_212min_Mann_2uL_c.raw	29471	MS Amanda 2.0 (A5)	Unambiguous	0.8008	0	488.51	1951.02	1951.01	2.19	0.00107	HCD (High Energy Collision Dissociation)	MS2	41.19	60	63.4903	238.8	FALSE	FLT woIdent;Gi	4.501e-06	3.045e-05
High	LASAWASEAYTPQGFKPVSR	FLT13377	FLT13377		170724_1380_AlDoerr_N33a_t0_212min_Mann_2uL_c.raw	29198	MS Amanda 2.0 (A5)	Unambiguous	0.8689	0	722.707	2166.11	2166.1	3.68	0.00266	HCD (High Energy Collision Dissociation)	MS2	11.1404	60	63.0081	453.88	FALSE	FLT woIdent;Gi	4.501e-06	3.264e-12
High	AFTTWTANAGIEEcR	FLT76	FLT75; FLT76	C14(Carbamidomethyl)	170724_1380_AlDoerr_N33a_t0_212min_Mann_2uL_c.raw	29188	MS Amanda 2.0 (A5)	Unambiguous	0.6887	0	863.899	1726.79	1726.79	2.68	0.00231	HCD (High Energy Collision Dissociation)	MS2	22.6356	60	62.9868	244.94	FALSE	FLT woIdent	4.501e-06	1.125e-05
High	QIQESVAFASQVYR	FLT9032	FLT9032		170724_1380_AlDoerr_N33a_t0_212min_Mann_2uL_c.raw	29031	MS Amanda 2.0 (A5)	Unambiguous	0.7907	0	813.421	1625.83	1625.83	4.04	0.00328	HCD (High Energy Collision Dissociation)	MS2	11.2428	60	62.7097	350.23	FALSE	FLT woIdent	4.501e-06	5.267e-09
High	GGLHTVAVMNVGAPAAGMNAAVR	FLT14002	FLT14002; FLT14001		170724_1380_AlDoerr_N33a_t0_212min_Mann_2uL_c.raw	28954	MS Amanda 2.0 (A5)	Unambiguous	0.8802	0	1082.56	2164.12	2164.11	2.59	0.0028	HCD (High Energy Collision Dissociation)	MS2	0	60	62.5727	527.78	FALSE	FLT woIdent;Gi	4.501e-06	4.078e-14
High	GGLHTVAVMNVGAPAAGMNAAVR	FLT14002	FLT14002; FLT14001		170724_1380_AlDoerr_N33a_t0_212min_Mann_2uL_c.raw	28911	MS Amanda 2.0 (A5)	Unambiguous	0.8721	0	722.045	2164.12	2164.11	3.66	0.00264	HCD (High Energy Collision Dissociation)	MS2	14.6179	60	62.4961	478.89	FALSE	FLT woIdent;Gi	4.501e-06	7.007e-11
High	GFGDGYNGYGGGPGGGNFGGSPGYGGGR	FLT11680	FLT11681 FLT11678; FLT11680		170724_1380_AlDoerr_N33a_t0_212min_Mann_2uL_c.raw	29733	MS Amanda 2.0 (A5)	Unambiguous	0.9383	0	1248.03	2495.05	2495.04	2.47	0.00308	HCD (High Energy Collision Dissociation)	MS2	0	60	63.9571	551.06	FALSE	FLT woIdent;Gi	4.501e-06	1.106e-14
High	AAGPLESSGIEEVTQLKER	FLT9788	FLT9788; FLT9787; FLT9789		170724_1380_AlDoerr_N33a_t0_212min_Mann_2uL_c.raw	28860	MS Amanda 2.0 (A5)	Unambiguous	0.7745	0	672.022	2014.05	2014.05	2.64	0.00178	HCD (High Energy Collision Dissociation)	MS2	76.7161	60	62.4006	272.01	FALSE	FLT woIdent	4.501e-06	1.323e-07
High	FSTFSGSITGPLYTHR	FLT5400	FLT5400; FLT5397 FLT5396 FLT5399 FLT5398		170724_1380_AlDoerr_N33a_t0_212min_Mann_2uL_c.raw	28642	MS Amanda 2.0 (A5)	Unambiguous	0.8322	0	885.948	1770.89	1770.88	3.83	0.00339	HCD (High Energy Collision Dissociation)	MS2	9.88928	60	62.0165	371.26	FALSE	FLT woIdent	4.501e-06	1.618e-08
High	FSTFSGSITGPLYTHR	FLT5400	FLT5400; FLT5397 FLT5396 FLT5399 FLT5398		170724_1380_AlDoerr_N33a_t0_212min_Mann_2uL_c.raw	28628	MS Amanda 2.0 (A5)	Unambiguous	0.7125	0	590.966	1770.88	1770.88	0.89	0.00053	HCD (High Energy Collision Dissociation)	MS2	39.4337	60	61.9892	322.71	FALSE	FLT woIdent	4.501e-06	1.84e-07
High	VFFVHEGYQGLVDGGEHIR	FLT14002	FLT14002; FLT14001; FLT14000		170724_1380_AlDoerr_N33a_t0_212min_Mann_2uL_c.raw	28596	MS Amanda 2.0 (A5)	Unambiguous	1	0	720.361	2159.07	2159.07	0.34	0.00025	HCD (High Energy Collision Dissociation)	MS2	0	60	61.9322	298.14	FALSE	FLT woIdent;Gi	4.501e-06	7.286e-06
High	RIVITGDAALDHDQALAQAIR	FLT2756; FLT2755 FLT2753 FLT2752 FLT2754	FLT2756; FLT2755 FLT2753 FLT2752 FLT2754		170724_1380_AlDoerr_N33a_t0_212min_Mann_2uL_c.raw	28477	MS Amanda 2.0 (A5)	Unambiguous	0.8345	0	562.562	2247.23	2247.22	3.13	0.00176	HCD (High Energy Collision Dissociation)	MS2	53.7473	60	61.7237	519.85	FALSE	FLT woIdent;Gi	4.501e-06	1.526e-11
High	RIVITGDAALDHDQALAQAIR	FLT2756; FLT2755 FLT2753 FLT2752 FLT2754	FLT2756; FLT2755 FLT2753 FLT2752 FLT2754		170724_1380_AlDoerr_N33a_t0_212min_Mann_2uL_c.raw	28464	MS Amanda 2.0 (A5)	Unambiguous	0.8231	0	749.746	2247.22	2247.22	1.97	0.00147	HCD (High Energy Collision Dissociation)	MS2	42.9506	60	61.6978	483.94	FALSE	FLT woIdent;Gi	4.501e-06	1.075e-12
High	cIDSGLWVPNSK	FLT15043	FLT15043; FLT15042	C1(Carbamidomethyl)	170724_1380_AlDoerr_N33a_t0_212min_Mann_2uL_c.raw	28395	MS Amanda 2.0 (A5)	Unambiguous	1	0	688.339	1375.67	1375.67	2.8	0.00193	HCD (High Energy Collision Dissociation)	MS2	43.093	60	61.5766	271.45	FALSE	FLT woIdent	4.501e-06	6.006e-07
High	AHcQTSGWSLTEQDPYNNIVR	FLT15811 FLT15812 FLT15813	FLT15814; FLT15811 FLT15812 FLT15813	C3(Carbamidomethyl)	170724_1380_AlDoerr_N33a_t0_212min_Mann_2uL_c.raw	28807	MS Amanda 2.0 (A5)	Unambiguous	0.8978	0	826.051	2476.14	2476.13	2.82	0.00233	HCD (High Energy Collision Dissociation)	MS2	3.38877	60	62.3095	438.34	FALSE	FLT woIdent;Gi	4.501e-06	1.976e-09
High	YRVPDVLVADPATAR	FLT3292 FLT3294; FLT3293	FLT3292 FLT3294; FLT3293		170724_1380_AlDoerr_N33a_t0_212min_Mann_2uL_c.raw	28382	MS Amanda 2.0 (A5)	Unambiguous	0.8254	0	821.953	1642.9	1642.89	4.33	0.00356	HCD (High Energy Collision Dissociation)	MS2	44.2717	60	61.5544	384.61	FALSE	FLT woIdent;Gi	4.501e-06	2.871e-10
High	VPGSVGTPLPGVEVR	FLT7757 FLT7758	FLT7757 FLT7758		170724_1380_AlDoerr_N33a_t0_212min_Mann_2uL_c.raw	29831	MS Amanda 2.0 (A5)	Unambiguous	1	0	732.417	1463.83	1463.82	3.45	0.00253	HCD (High Energy Collision Dissociation)	MS2	11.3394	60	64.1348	316.14	FALSE	FLT woIdent;Gi	4.501e-06	9.514e-08
High	SDSVSNLELSEDSVVTK	FLT10483 FLT10485	FLT10482; FLT10484; FLT10483 FLT10485		170724_1380_AlDoerr_N33a_t0_212min_Mann_2uL_c.raw	30178	MS Amanda 2.0 (A5)	Unambiguous	1	0	904.943	1808.88	1808.88	1.77	0.0016	HCD (High Energy Collision Dissociation)	MS2	11.3654	60	64.7544	303.9	FALSE	FLT woIdent;Gi	4.501e-06	4.771e-07
High	TMAESLSSAELLR	FLT1652	FLT1652		170724_1380_AlDoerr_N33a_t0_212min_Mann_2uL_c.raw	31836	MS Amanda 2.0 (A5)	Unambiguous	0.8197	0	704.364	1407.72	1407.71	4.48	0.00316	HCD (High Energy Collision Dissociation)	MS2	47.0986	60	67.7022	269.16	FALSE	FLT woIdent	4.501e-06	6.579e-07
High	AHGALTSEASETTLFGKPEPMSSVEAPSAAEVR	FLT6143	FLT6143		170724_1380_AlDoerr_N33a_t0_212min_Mann_2uL_c.raw	31472	MS Amanda 2.0 (A5)	Unambiguous	0.9458	0	840.163	3357.63	3357.63	0.77	0.00064	HCD (High Energy Collision Dissociation)	MS2	8.21433	60	67.0539	508.97	FALSE	FLT woIdent	4.501e-06	9.918e-11
High	SFYPTPGPWPK	FLT3920	FLT3920; FLT3919		170724_1380_AlDoerr_N33a_t0_212min_Mann_2uL_c.raw	31465	MS Amanda 2.0 (A5)	Unambiguous	0.8303	0	638.824	1276.64	1276.64	3.02	0.00193	HCD (High Energy Collision Dissociation)	MS2	27.2652	60	67.0403	211.21	FALSE	FLT woIdent	4.501e-06	3.544e-05
High	TIGSFASTLPTYQR	FLT13225	FLT13225		170724_1380_AlDoerr_N33a_t0_212min_Mann_2uL_c.raw	31381	MS Amanda 2.0 (A5)	Unambiguous	0.655	0	771.405	1541.8	1541.8	4.9	0.00378	HCD (High Energy Collision Dissociation)	MS2	10.0316	60	66.8895	217.97	FALSE	FLT woIdent	4.501e-06	1.582e-06
High	LSISGRDDNSVELTVAEGPYK	FLT3292 FLT3294; FLT3293	FLT3292 FLT3294; FLT3293		170724_1380_AlDoerr_N33a_t0_212min_Mann_2uL_c.raw	31287	MS Amanda 2.0 (A5)	Unambiguous	0.7036	0	750.716	2250.13	2250.12	3.51	0.00263	HCD (High Energy Collision Dissociation)	MS2	27.3795	60	66.7234	357.07	FALSE	FLT woIdent;Gi	4.501e-06	3.746e-07
High	LIADTSTIITEAR	FLT3920	FLT3920; FLT3919		170724_1380_AlDoerr_N33a_t0_212min_Mann_2uL_c.raw	31170	MS Amanda 2.0 (A5)	Unambiguous	0.7501	0	702.392	1403.78	1403.77	2.13	0.0015	HCD (High Energy Collision Dissociation)	MS2	48.1569	60	66.5141	321.12	FALSE	FLT woIdent	4.501e-06	1.524e-06
High	RAFDLGATGVMTDYPTK	FLT1087	FLT1087		170724_1380_AlDoerr_N33a_t0_212min_Mann_2uL_c.raw	29904	MS Amanda 2.0 (A5)	Unambiguous	1	0	921.96	1842.91	1842.91	3.97	0.00365	HCD (High Energy Collision Dissociation)	MS2	0	60	64.2626	376.76	FALSE	FLT woIdent	4.501e-06	1.925e-07
High	LFVGGIKEDTEEHHLRDYFEEYGK	FLT11680	FLT11682; FLT11681 FLT11678; FLT11680; FLT11679; FLT11677		170724_1380_AlDoerr_N33a_t0_212min_Mann_2uL_c.raw	31024	MS Amanda 2.0 (A5)	Unambiguous	0.9061	0	583.086	2911.4	2911.39	3.84	0.00223	HCD (High Energy Collision Dissociation)	MS2	21.096	60	66.2545	331.61	FALSE	FLT woIdent;Gi	4.501e-06	4.696e-08
High	AVVLAGFGGLNK	FLT7707	FLT7707		170724_1380_AlDoerr_N33a_t0_212min_Mann_2uL_c.raw	31004	MS Amanda 2.0 (A5)	Unambiguous	1	0	573.338	1145.67	1145.67	1.32	0.00076	HCD (High Energy Collision Dissociation)	MS2	32.9214	60	66.2185	265.83	FALSE	FLT woIdent	4.501e-06	1.595e-05
High	IEGHQDAVTAALLIPK	FLT16141	FLT16141		170724_1380_AlDoerr_N33a_t0_212min_Mann_2uL_c.raw	30982	MS Amanda 2.0 (A5)	Unambiguous	0.8432	0	559.318	1675.94	1675.94	1.11	0.00062	HCD (High Energy Collision Dissociation)	MS2	51.501	60	66.1791	260.21	FALSE	FLT woIdent;Gi	4.501e-06	1.463e-05
High	DDVMPGTYcEIDLDKEK	FLT3694	FLT3694	C9(Carbamidomethyl)	170724_1380_AlDoerr_N33a_t0_212min_Mann_2uL_c.raw	30752	MS Amanda 2.0 (A5)	Unambiguous	1	0	1014.45	2027.9	2027.89	1.97	0.002	HCD (High Energy Collision Dissociation)	MS2	8.42735	60	65.7728	331.75	FALSE	FLT woIdent;Gi	4.501e-06	1.412e-07
High	TcFVDcLIEQTHPEIRK	FLT1345	FLT1345; FLT1346	C2(Carbamidomethyl); C6(Carbamidomethyl)	170724_1380_AlDoerr_N33a_t0_212min_Mann_2uL_c.raw	30586	MS Amanda 2.0 (A5)	Unambiguous	0.7907	0	716.021	2146.05	2146.04	2.42	0.00173	HCD (High Energy Collision Dissociation)	MS2	14.9315	60	65.4786	274.07	FALSE	FLT woIdent;Gi	4.501e-06	1.602e-06
High	QIDLSTVDLK	FLT14711	FLT14711		170724_1380_AlDoerr_N33a_t0_212min_Mann_2uL_c.raw	30504	MS Amanda 2.0 (A5)	Unambiguous	0.5682	0	566.318	1131.63	1131.63	3.41	0.00193	HCD (High Energy Collision Dissociation)	MS2	10.5959	60	65.3348	197.22	FALSE	FLT woIdent;Gi	4.501e-06	8.433e-05
High	FYLTFEGSSR	FLT11850	FLT11853; FLT11849; FLT11852; FLT11851; FLT11850		170724_1380_AlDoerr_N33a_t0_212min_Mann_2uL_c.raw	30221	MS Amanda 2.0 (A5)	Unambiguous	0.7594	0	603.794	1206.58	1206.58	2.18	0.00131	HCD (High Energy Collision Dissociation)	MS2	38.6022	60	64.8316	196.51	FALSE	FLT woIdent	4.501e-06	9.985e-05
High	LFVGGIKEDTEEHHLRDYFEEYGK	FLT11680	FLT11682; FLT11681 FLT11678; FLT11680; FLT11679; FLT11677		170724_1380_AlDoerr_N33a_t0_212min_Mann_2uL_c.raw	31014	MS Amanda 2.0 (A5)	Unambiguous	0.8591	0	728.603	2911.39	2911.39	0.36	0.00026	HCD (High Energy Collision Dissociation)	MS2	11.6241	60	66.2364	342.68	FALSE	FLT woIdent;Gi	4.501e-06	8.123e-11
High	AAALRAEITDAEGLGLK	FLT10842	FLT10842; FLT10843		170724_1380_AlDoerr_N33a_t0_212min_Mann_2uL_c.raw	28364	MS Amanda 2.0 (A5)	Unambiguous	0.7353	0	566.986	1698.94	1698.94	2.32	0.00131	HCD (High Energy Collision Dissociation)	MS2	44.3349	60	61.5216	299.87	FALSE	FLT woIdent;Gi	4.501e-06	1.67e-07
High	YRVPDVLVADPATAR	FLT3292 FLT3294; FLT3293	FLT3292 FLT3294; FLT3293		170724_1380_AlDoerr_N33a_t0_212min_Mann_2uL_c.raw	28360	MS Amanda 2.0 (A5)	Unambiguous	0.7714	0	548.304	1642.9	1642.89	3.99	0.00218	HCD (High Energy Collision Dissociation)	MS2	43.6562	44.058	61.5156	299.75	FALSE	FLT woIdent;Gi	4.501e-06	2.485e-07
High	LEHVLPNPQLLccDNTQNDANTK	FLT11854	FLT11854	C12(Carbamidomethyl); C13(Carbamidomethyl)	170724_1380_AlDoerr_N33a_t0_212min_Mann_2uL_c.raw	28317	MS Amanda 2.0 (A5)	Unambiguous	0.891	0	898.761	2694.27	2694.26	2.4	0.00216	HCD (High Energy Collision Dissociation)	MS2	6.153	60	61.4391	376.2	FALSE	FLT woIdent	4.501e-06	1.071e-09
High	GLSPAQADSQFLENAK	FLT2756; FLT2755 FLT2753 FLT2752 FLT2754	FLT2756; FLT2755 FLT2753 FLT2752 FLT2754		170724_1380_AlDoerr_N33a_t0_212min_Mann_2uL_c.raw	26777	MS Amanda 2.0 (A5)	Unambiguous	0.8598	0	838.42	1675.83	1675.83	2.96	0.00248	HCD (High Energy Collision Dissociation)	MS2	0	60	58.7014	322.18	FALSE	FLT woIdent;Gi	4.501e-06	1.73e-07
High	KGVDSIPGFEFNR	FLT4073	FLT4073		170724_1380_AlDoerr_N33a_t0_212min_Mann_2uL_c.raw	26742	MS Amanda 2.0 (A5)	Unambiguous	0.8258	0	733.379	1465.75	1465.74	4.87	0.00357	HCD (High Energy Collision Dissociation)	MS2	20.9917	60	58.6368	369.51	FALSE	FLT woIdent	4.501e-06	1.043e-07
High	LTAEDDALNQIAR	FLT16209	FLT16209		170724_1380_AlDoerr_N33a_t0_212min_Mann_2uL_c.raw	26719	MS Amanda 2.0 (A5)	Unambiguous	1	0	715.366	1429.72	1429.73	-2.44	-0.00175	HCD (High Energy Collision Dissociation)	MS2	0	60	58.5966	293.58	FALSE	FLT woIdent	4.501e-06	2.495e-06
High	KGVDSIPGFEFNR	FLT4073	FLT4073		170724_1380_AlDoerr_N33a_t0_212min_Mann_2uL_c.raw	26695	MS Amanda 2.0 (A5)	Unambiguous	0.6517	0	489.254	1465.75	1465.74	2.75	0.00135	HCD (High Energy Collision Dissociation)	MS2	43.9249	60	58.5551	236.76	FALSE	FLT woIdent	4.501e-06	4.963e-05
High	QHSNSNMVIMLIGNK	FLT12546	FLT12546		170724_1380_AlDoerr_N33a_t0_212min_Mann_2uL_c.raw	26637	MS Amanda 2.0 (A5)	Unambiguous	0.8662	0	843.429	1685.85	1685.85	3.3	0.00278	HCD (High Energy Collision Dissociation)	MS2	13.8925	60	58.4533	393.66	FALSE	FLT woIdent;Gi	4.501e-06	2.381e-09
High	QLSNLALLcQNQGK	FLT3090 FLT3089 FLT3095 FLT3093 FLT3092 FLT3094	FLT3090 FLT3089 FLT3095 FLT3093 FLT3092 FLT3094; FLT3091; FLT3096	C9(Carbamidomethyl)	170724_1380_AlDoerr_N33a_t0_212min_Mann_2uL_c.raw	26532	MS Amanda 2.0 (A5)	Unambiguous	0.6485	0	793.919	1586.83	1586.83	-0.66	-0.00052	HCD (High Energy Collision Dissociation)	MS2	18.7517	60	58.2655	218.02	FALSE	FLT woIdent;Gi	4.501e-06	5.473e-05
High	DLQVNVEHLVQK	FLT14002	FLT14002; FLT14001		170724_1380_AlDoerr_N33a_t0_212min_Mann_2uL_c.raw	26946	MS Amanda 2.0 (A5)	Unambiguous	0.8451	0	711.394	1421.78	1421.77	3.78	0.00269	HCD (High Energy Collision Dissociation)	MS2	6.38573	60	59.0011	382.49	FALSE	FLT woIdent;Gi	4.501e-06	1.048e-07
High	IEEREGITVYSTQFGGYAK	FLT11226	FLT11226		170724_1380_AlDoerr_N33a_t0_212min_Mann_2uL_c.raw	26390	MS Amanda 2.0 (A5)	Unambiguous	0.7303	0	716.694	2148.07	2148.06	3.32	0.00238	HCD (High Energy Collision Dissociation)	MS2	50.4531	60	58.0115	248.94	FALSE	FLT woIdent;Gi	4.501e-06	4.757e-05
High	YAQTGEIDGELLR	FLT3920	FLT3920		170724_1380_AlDoerr_N33a_t0_212min_Mann_2uL_c.raw	26376	MS Amanda 2.0 (A5)	Unambiguous	0.8064	0	732.872	1464.74	1464.73	2.62	0.00192	HCD (High Energy Collision Dissociation)	MS2	27.4134	60	57.9874	285.9	FALSE	FLT woIdent	4.501e-06	3.214e-07
High	MQDQQEYYVTTPGAEVEDTQK	FLT9032	FLT9032		170724_1380_AlDoerr_N33a_t0_212min_Mann_2uL_c.raw	26369	MS Amanda 2.0 (A5)	Unambiguous	0.9533	0	1230.55	2460.09	2460.09	3.11	0.00382	HCD (High Energy Collision Dissociation)	MS2	0	60	57.9738	461.64	FALSE	FLT woIdent	4.501e-06	2.998e-11
High	LLDDVSFHPcVR	FLT6018	FLT6018	C10(Carbamidomethyl)	170724_1380_AlDoerr_N33a_t0_212min_Mann_2uL_c.raw	26319	MS Amanda 2.0 (A5)	Unambiguous	0.6887	0	486.58	1457.73	1457.72	3.2	0.00155	HCD (High Energy Collision Dissociation)	MS2	44.9378	57.285	57.8871	247.25	FALSE	FLT woIdent	4.501e-06	7.06e-08
High	IQcPNQGcEAVYSSVSGLK	FLT13170	FLT13170	C3(Carbamidomethyl); C8(Carbamidomethyl)	170724_1380_AlDoerr_N33a_t0_212min_Mann_2uL_c.raw	26250	MS Amanda 2.0 (A5)	Unambiguous	0.8744	0	1048.99	2096.98	2096.97	4.18	0.00438	HCD (High Energy Collision Dissociation)	MS2	0	60	57.7648	417.51	FALSE	FLT woIdent	4.501e-06	1.354e-10
High	TEGDSPAAALSPQMHQESVQQDFSGK	FLT9032	FLT9032		170724_1380_AlDoerr_N33a_t0_212min_Mann_2uL_c.raw	26163	MS Amanda 2.0 (A5)	Unambiguous	0.8779	0	915.755	2745.25	2745.24	3.19	0.00292	HCD (High Energy Collision Dissociation)	MS2	0	60	57.6096	436.44	FALSE	FLT woIdent	4.501e-06	1.275e-11
High	FKDDVMPGTYcEIDLDKEK	FLT3694	FLT3694	C11(Carbamidomethyl)	170724_1380_AlDoerr_N33a_t0_212min_Mann_2uL_c.raw	26114	MS Amanda 2.0 (A5)	Unambiguous	0.8642	0	768.358	2303.06	2303.06	0.46	0.00036	HCD (High Energy Collision Dissociation)	MS2	18.4723	60	57.5217	371.01	FALSE	FLT woIdent;Gi	4.501e-06	3.314e-07
High	DHSHTPWIVIIAK	FLT7843 FLT7844	FLT7843 FLT7844		170724_1380_AlDoerr_N33a_t0_212min_Mann_2uL_c.raw	26379	MS Amanda 2.0 (A5)	Unambiguous	0.7533	0	506.282	1516.83	1516.83	2.79	0.00141	HCD (High Energy Collision Dissociation)	MS2	54.935	60	57.9919	267	FALSE	FLT woIdent	4.501e-06	3.048e-05
High	MFIQTQDTPNPNSLK	FLT10901	FLT10901		170724_1380_AlDoerr_N33a_t0_212min_Mann_2uL_c.raw	26970	MS Amanda 2.0 (A5)	Unambiguous	0.81	0	867.431	1733.86	1733.85	1.35	0.00117	HCD (High Energy Collision Dissociation)	MS2	30.6563	60	59.0432	273.43	FALSE	FLT woIdent;Gi	4.501e-06	1.436e-06
High	LRSDDIYNQVSAYPLPEHR	FLT14596	FLT14596		170724_1380_AlDoerr_N33a_t0_212min_Mann_2uL_c.raw	26988	MS Amanda 2.0 (A5)	Unambiguous	0.7614	0	569.041	2273.14	2273.13	4.33	0.00246	HCD (High Energy Collision Dissociation)	MS2	32.8387	60	59.0765	251.79	FALSE	FLT woIdent;Gi	4.501e-06	5.354e-05
High	FHPSEQLALTASGDQTAHIWR	FLT6425 FLT6424	FLT6425 FLT6424		170724_1380_AlDoerr_N33a_t0_212min_Mann_2uL_c.raw	27149	MS Amanda 2.0 (A5)	Unambiguous	0.7967	0	592.049	2365.18	2365.17	3.3	0.00195	HCD (High Energy Collision Dissociation)	MS2	53.6897	60	59.3584	270.13	FALSE	FLT woIdent	4.501e-06	1.384e-06
High	ISNQVDLPSVcAQYR	FLT9328	FLT9328	C11(Carbamidomethyl)	170724_1380_AlDoerr_N33a_t0_212min_Mann_2uL_c.raw	28297	MS Amanda 2.0 (A5)	Unambiguous	0.7887	0	875.437	1749.87	1749.86	4.24	0.00371	HCD (High Energy Collision Dissociation)	MS2	16.8195	60	61.4028	274.11	FALSE	FLT woIdent;Gi	4.501e-06	6.108e-07
High	QVLIGQLYSTDK	FLT6276	FLT6276		170724_1380_AlDoerr_N33a_t0_212min_Mann_2uL_c.raw	28055	MS Amanda 2.0 (A5)	Unambiguous	0.6603	0	682.877	1364.75	1364.74	3.83	0.00262	HCD (High Energy Collision Dissociation)	MS2	42.864	60	60.9735	250.34	FALSE	FLT woIdent;Gi	4.501e-06	2.371e-06
High	YRSFYGDLDSPLPK	FLT3920	FLT3920; FLT3919		170724_1380_AlDoerr_N33a_t0_212min_Mann_2uL_c.raw	28017	MS Amanda 2.0 (A5)	Unambiguous	1	0	829.419	1657.83	1657.82	4.65	0.00386	HCD (High Energy Collision Dissociation)	MS2	44.8331	60	60.9075	287.79	FALSE	FLT woIdent	4.501e-06	2.178e-05
High	FSTFSGSITGPLYTHRQPSVTISSK	FLT5400	FLT5400; FLT5397 FLT5396 FLT5399 FLT5398		170724_1380_AlDoerr_N33a_t0_212min_Mann_2uL_c.raw	27991	MS Amanda 2.0 (A5)	Unambiguous	0.8671	0	900.135	2698.39	2698.38	3.13	0.00281	HCD (High Energy Collision Dissociation)	MS2	0	60	60.859	308.12	FALSE	FLT woIdent	4.501e-06	3.035e-07
High	RGFGFVTFDDHDPVDK	FLT11680	FLT11682; FLT11681 FLT11678; FLT11680; FLT11679; FLT11677		170724_1380_AlDoerr_N33a_t0_212min_Mann_2uL_c.raw	27542	MS Amanda 2.0 (A5)	Unambiguous	0.858	0	617.962	1851.87	1851.87	3.47	0.00214	HCD (High Energy Collision Dissociation)	MS2	4.91542	49.032	60.0641	435.64	FALSE	FLT woIdent;Gi	4.501e-06	1.162e-12
High	ALIVVPcAEGKIPEEAK	FLT9215	FLT9215	C7(Carbamidomethyl)	170724_1380_AlDoerr_N33a_t0_212min_Mann_2uL_c.raw	27514	MS Amanda 2.0 (A5)	Unambiguous	0.7537	0	608.671	1824	1823.99	3.32	0.00202	HCD (High Energy Collision Dissociation)	MS2	40.7306	60	60.0125	227.96	FALSE	FLT woIdent;Gi	4.501e-06	1.094e-05
High	LVVPATQcGSLIGK	FLT10895	FLT10895	C8(Carbamidomethyl)	170724_1380_AlDoerr_N33a_t0_212min_Mann_2uL_c.raw	27380	MS Amanda 2.0 (A5)	Unambiguous	0.3689	0	721.908	1442.81	1442.8	4.11	0.00297	HCD (High Energy Collision Dissociation)	MS2	0	60	59.7686	256.17	FALSE	FLT woIdent;Gi	4.501e-06	1.144e-05
High	SGQHHIFSFFAFK	FLT9032	FLT9032		170724_1380_AlDoerr_N33a_t0_212min_Mann_2uL_c.raw	27375	MS Amanda 2.0 (A5)	Unambiguous	0.8441	0	776.887	1552.77	1552.77	-2.27	-0.00176	HCD (High Energy Collision Dissociation)	MS2	15.6723	60	59.761	282.42	FALSE	FLT woIdent	4.501e-06	2.402e-05
High	RGFGFVTFDDHDPVDK	FLT11680	FLT11682; FLT11681 FLT11678; FLT11680; FLT11679; FLT11677		170724_1380_AlDoerr_N33a_t0_212min_Mann_2uL_c.raw	27366	MS Amanda 2.0 (A5)	Unambiguous	1	0	463.723	1851.87	1851.87	1.95	0.0009	HCD (High Energy Collision Dissociation)	MS2	0	60	59.7444	244.48	FALSE	FLT woIdent;Gi	4.501e-06	1.264e-06
High	RGFGFVTFDDHDPVDK	FLT11680	FLT11682; FLT11681 FLT11678; FLT11680; FLT11679; FLT11677		170724_1380_AlDoerr_N33a_t0_212min_Mann_2uL_c.raw	27341	MS Amanda 2.0 (A5)	Unambiguous	1	0	926.438	1851.87	1851.87	0.91	0.00084	HCD (High Energy Collision Dissociation)	MS2	15.8354	60	59.7005	342.84	FALSE	FLT woIdent;Gi	4.501e-06	3.997e-07
High	SGQHHIFSFFAFK	FLT9032	FLT9032		170724_1380_AlDoerr_N33a_t0_212min_Mann_2uL_c.raw	27338	MS Amanda 2.0 (A5)	Unambiguous	1	0	518.263	1552.77	1552.77	2.32	0.0012	HCD (High Energy Collision Dissociation)	MS2	15.0731	40.781	59.6963	354.37	FALSE	FLT woIdent	4.501e-06	2.083e-07
High	FHPSEQLALTASGDQTAHIWR	FLT6425 FLT6424	FLT6425 FLT6424		170724_1380_AlDoerr_N33a_t0_212min_Mann_2uL_c.raw	27285	MS Amanda 2.0 (A5)	Unambiguous	0.7742	0	789.063	2365.17	2365.17	2.09	0.00165	HCD (High Energy Collision Dissociation)	MS2	89.3024	60	59.6013	306.98	FALSE	FLT woIdent	4.501e-06	1.142e-07
High	RGFGFVTFDDHDPVDK	FLT11680	FLT11682; FLT11681 FLT11678; FLT11680; FLT11679; FLT11677		170724_1380_AlDoerr_N33a_t0_212min_Mann_2uL_c.raw	27257	MS Amanda 2.0 (A5)	Unambiguous	1	0	617.963	1851.87	1851.87	4.26	0.00263	HCD (High Energy Collision Dissociation)	MS2	37.7944	60	59.5502	352.15	FALSE	FLT woIdent;Gi	4.501e-06	1.349e-06
High	AHGALTSEASETTLFGKPEPMSSVEAPSAAEVRNPSSSEK	FLT6143	FLT6143		170724_1380_AlDoerr_N33a_t0_212min_Mann_2uL_c.raw	27193	MS Amanda 2.0 (A5)	Unambiguous	1	0	818.2	4086.97	4086.96	3.57	0.00292	HCD (High Energy Collision Dissociation)	MS2	51.5729	60	59.4363	437.84	FALSE	FLT woIdent	4.501e-06	3.801e-10
High	AHGALTSEASETTLFGKPEPMSSVEAPSAAEVRNPSSSEK	FLT6143	FLT6143		170724_1380_AlDoerr_N33a_t0_212min_Mann_2uL_c.raw	27164	MS Amanda 2.0 (A5)	Unambiguous	0.897	0	818.201	4086.98	4086.96	4.84	0.00396	HCD (High Energy Collision Dissociation)	MS2	54.4334	60	59.3873	443.1	FALSE	FLT woIdent	4.501e-06	1.327e-10
[truncated: 9,751 more rows]

## Sheet: split FDR 5%
Supplementary Data 3-2 | Identified peptides matching FLT-specific ORFs at a split FDR 5%
[truncated: 10,615 more rows]
