# Supplementary material for: Full-length transcriptome reconstruction reveals a large diversity of RNA and protein isoforms in rat hippocampus
Source: Nat Commun. 2019 Nov 1;10:5009. doi: 10.1038/s41467-019-13037-0 (PMC6825209; doi:10.1038/s41467-019-13037-0)
Supplement: Supplementary file 8 — Source Data [file 41467_2019_13037_MOESM8_ESM.xlsx]

## Sheet: Figure 1b
Figure 1b, Supplementary Figure 1c,d,e
geneID	PacBio read counts	FPKM
Apob	1	0.003
Fcgbpl1	1	0.004
Frem3	1	0.00475
Ccdc87	1	0.0055
Pdcd1	1	0.0075
Ces2c	1	0.0085
Tmem72	1	0.00875
Avpr1b	1	0.0105
LOC303566	1	0.01075
Vwce	1	0.011
Spib	1	0.01125
LOC498236	1	0.0115
Espn	1	0.0115
Lrat	1	0.0115
Sh3rf2	1	0.012
Slc9a3	1	0.012
Gys2	1	0.01225
Prom2	1	0.0135
Cnga1	1	0.0135
Vom2r18	1	0.01375
Tmc2	1	0.014
Gpr15	1	0.015
RGD1563667	1	0.01525
Tsks	1	0.016
Epx	1	0.016
RGD1311343	1	0.0165
Il2rb	1	0.01675
Slc2a2	1	0.0175
Ihh	1	0.019
Fosl1	1	0.019
Dusp27	1	0.01925
Slc4a9	1	0.01925
Sowahd	1	0.0195
Epha1	1	0.0195
Nkr-p1c	1	0.01975
Gtf2a1l	1	0.02
Siglec1	1	0.02
Dmrt1	1	0.0205
Fbxo24	1	0.02075
RSA-14-44	1	0.02125
Foxa3	1	0.02125
Calcr	1	0.022
Myog	1	0.022
Fblim1	1	0.0225
Nkx6-3	1	0.023
Grhl3	1	0.0235
Tssk2	1	0.0235
Slc14a2	1	0.0235
RGD1305807	1	0.024
Slc35g3	1	0.024
Bcl3	1	0.02425
Krt33b	1	0.02525
Mmp10	1	0.0255
Spic	1	0.02575
Tg	1	0.02625
Hs3st3a1	1	0.0265
Drgx	1	0.0265
Lypd3	1	0.0265
Plg	1	0.02675
Lrrc10	1	0.02675
Lypd8	1	0.02675
Bcl2l10	1	0.027
Gpr114	1	0.02725
Zp2	1	0.02725
Mageb4	1	0.0275
Lefty1	1	0.0275
Fam71f1	1	0.0275
Slc6a4	1	0.0275
LOC681325	1	0.02775
Hsd17b3	1	0.0285
Klrb1a	1	0.02875
Cd5	1	0.02975
RGD1559493	1	0.02975
Bucs1	1	0.02975
Cct8l1	1	0.03
Trim14	1	0.03025
Myocd	1	0.03025
Tfap2b	1	0.0305
RGD1565410	1	0.0305
Panx3	1	0.0305
Cldn2	1	0.03125
Pou5f1	1	0.03175
Prss54	1	0.032
Fermt1	1	0.0325
Fam110c	1	0.03275
Zp3	1	0.03275
MGC94891	1	0.0335
Bhlha15	1	0.03375
Klk11	1	0.0345
Pklr	1	0.03475
Sult1b1	1	0.03525
Ncr3	1	0.0355
Tacstd2	1	0.03575
Prokr1	1	0.03675
Comp	1	0.03725
Trpm5	1	0.0375
Cngb1	1	0.03775
Tsga13	1	0.03825
Clic6	1	0.039
Vpreb1	1	0.0395
Vom2r19	1	0.04025
Aldob	1	0.04075
Gpha2	1	0.04125
Klrb1b	1	0.04325
Ocm2	1	0.04425
LOC500948	1	0.045
RGD1563547	1	0.04525
Slc44a4	1	0.04625
Cyp2e1	1	0.0465
Bcl2l14	1	0.04775
Myo1a	1	0.048
Tbx22	1	0.04925
LOC499240	1	0.04925
Arid3c	1	0.04925
Ebf2	1	0.0495
Lrp2bp	1	0.04975
RGD1559600	1	0.05
Klhl10	1	0.0505
LOC682102	1	0.0505
Hephl1	1	0.05325
Rxfp2	1	0.055
Spata3	1	0.056
Aox4	1	0.0565
Pof1b	1	0.057
Mak	1	0.057
Gpr1	1	0.0575
Npbwr1	1	0.05875
Plaur	1	0.05975
Fcrla	1	0.06025
Tmem52b	1	0.06025
Eme1	1	0.06075
LOC498330	1	0.061
Clca4	1	0.06175
Rln3	1	0.062
Fgf7	1	0.0625
Car5a	1	0.06275
Slc16a8	1	0.0645
Sphk1	1	0.065
Vsig8	1	0.06575
Hdc	1	0.06575
Alx3	1	0.06625
Slpi	1	0.06675
Xpnpep2	1	0.0675
LOC298795	1	0.0685
Agmat	1	0.06875
Grb7	1	0.06925
RGD1561958	1	0.0695
RGD1560242	1	0.07025
Ntsr1	1	0.07025
Aldh1a3	1	0.0715
Akr1c3	1	0.07175
Gprc5d	1	0.0725
LOC365778	1	0.0725
Gucy2e	1	0.073
LOC171573	1	0.07325
Stap1	1	0.07625
Slc17a4	1	0.07725
Aanat	1	0.0775
Il1r2	1	0.0775
Htr1d	1	0.07775
Lilrb4	1	0.078
Msr1	1	0.07825
LOC498350	1	0.07825
Tprg1	1	0.07925
Dmp1	1	0.07925
Musk	1	0.07975
Vom2r37	1	0.08
Klre1	1	0.08025
Ccr6	1	0.08025
Prrg4	1	0.08025
Fam160a1	1	0.08075
Gnrhr	1	0.0815
Tas2r108	1	0.082
Cxcl11	1	0.08225
Slamf9	1	0.0825
Adamts14	1	0.08275
Pinlyp	1	0.083
Cd300le	1	0.08325
Kcnk16	1	0.08525
Optc	1	0.08525
LOC361914	1	0.0855
Milr1	1	0.086
Tcea3	1	0.086
Dmrta1	1	0.087
Col14a1	1	0.087
Rcvrn	1	0.087
Spata21	1	0.08725
RGD1561282	1	0.09175
Slc43a1	1	0.09225
Spert	1	0.093
Lingo4	1	0.09425
Tmem171	1	0.0945
C1qtnf3	1	0.09475
Phlda2	1	0.09475
Cxcr5	1	0.09625
Cdca5	1	0.09675
Them5	1	0.097
Tmc4	1	0.09725
Tcp11	1	0.09725
Rhox5	1	0.09975
Lca5l	1	0.1
Prm2	1	0.10075
Col9a1	1	0.10375
Olr202	1	0.10475
E2f7	1	0.10475
Cideb	1	0.107
Pnmt	1	0.10725
Samd7	1	0.10825
Vsig1	1	0.10925
Spata4	1	0.10975
Alx1	1	0.10975
Olr1658	1	0.11
Serpinb11	1	0.1105
RGD1564340	1	0.11075
Apobec3b	1	0.1135
Liph	1	0.114
Twist2	1	0.11475
Tsnaxip1	1	0.11525
Rdh7	1	0.11575
RGD1306626	1	0.1165
Ppp3r2	1	0.11725
Akr1c2	1	0.11725
Fut7	1	0.1175
Lpar3	1	0.11825
Rhod	1	0.11875
Oxct2a	1	0.119
Gsta5	1	0.119
Prrx2	1	0.12
Tbx1	1	0.1215
Olr287	1	0.1245
Tnfrsf10b	1	0.125
Ccr10	1	0.125
Bmp5	1	0.12625
Bfsp2	1	0.127
Wfdc3	1	0.12725
Tff3	1	0.12825
Bdkrb2	1	0.129
Otc	1	0.1295
Gucy2g	1	0.1315
Pirt	1	0.133
Ctxn3	1	0.13325
Rassf6	1	0.13375
Galr2	1	0.1345
Apoc3	1	0.135
Spata32	1	0.1385
Tbc1d10c	1	0.13875
B3gnt5	1	0.1395
Actl7b	1	0.13975
Serpind1	1	0.14
Plbd1	1	0.1405
Ptger3	1	0.141
Slco2a1	1	0.14325
Ap1m2	1	0.14475
Hpse2	1	0.146
LOC500567	1	0.148
Ccr1l1	1	0.1485
Nkg7	1	0.14925
Myct1	1	0.15
Ccl24	1	0.15075
Slc28a3	1	0.1535
Glra1	1	0.15525
Kcnk5	1	0.156
RGD1560958	1	0.1565
Vcsa1	1	0.1575
Ccdc116	1	0.158
Cdh1	1	0.16025
Steap1	1	0.16125
Sult6b1	1	0.16175
Slc22a13	1	0.16225
Mospd4	1	0.163
Tbx6	1	0.1675
Ankrd23	1	0.16775
Bnc2	1	0.168
RGD1563263	1	0.1685
Vom2r12	1	0.16875
P2ry4	1	0.16925
RGD1566226	1	0.17
Cyct	1	0.1705
Plin5	1	0.173
Cd52	1	0.17325
Guca2b	1	0.176
RGD1563222	1	0.17775
Scube3	1	0.179
Myl7	1	0.1805
Iyd	1	0.181
Tsx	1	0.18225
Tll2	1	0.185
Acox2	1	0.1865
Pth2r	1	0.1865
LOC688276	1	0.19475
Trim69	1	0.196
Kcna5	1	0.197
Rnf125	1	0.20225
RGD1559696	1	0.206
E230034O05Rik	1	0.2095
Fstl3	1	0.20975
Mms22l	1	0.211
B3gnt4	1	0.2115
Wfdc6a	1	0.216
Esr1	1	0.2185
Npw	1	0.2205
Cytl1	1	0.23025
RGD1305347	1	0.23425
Irf4	1	0.23525
Plekhs1	1	0.23675
Sult1c2a	1	0.24125
Kcnmb1	1	0.24375
Ascl3	1	0.24725
Kcnh8	1	0.24775
Ppef2	1	0.251
RT1-T24-2	1	0.251
Runx1	1	0.25525
RT1-CE3	1	0.25575
Star	1	0.27075
Nat8	1	0.28225
Zdhhc22	1	0.29075
Nkapl	1	0.29375
Hsf4	1	0.29625
LOC685612	1	0.30075
P2ry2	1	0.3025
Crip3	1	0.31075
Hspa1l	1	0.313
Rtbdn	1	0.3145
Dok3	1	0.31675
Oxtr	1	0.318
Mgarp	1	0.3205
Cytip	1	0.32225
Hlx	1	0.32325
Pappa	1	0.324
Themis2	1	0.3255
RGD1560608	1	0.32625
Ptgis	1	0.3285
LOC317165	1	0.33575
Hsd17b1	1	0.33825
C4b	1	0.3395
Guca2a	1	0.34275
Tmem114	1	0.34825
Dll3	1	0.3505
Lgr5	1	0.35425
Clrn1	1	0.35525
Pmch	1	0.35775
Elf4	1	0.36225
Mmp19	1	0.37125
Aurkb	1	0.373
Gstm2	1	0.38275
Cdh3	1	0.388
Agpat2	1	0.391
Plekha4	1	0.393
Gpr139	1	0.4065
Rnf133	1	0.415
Hic1	1	0.4165
Nxph4	1	0.4245
Aqp1	1	0.42625
Acrbp	1	0.46225
Lipogenin	1	0.4715
Samsn1	1	0.4725
RT1-T24-1	1	0.4725
Il6	1	0.476
Trim66	1	0.477
Kcng3	1	0.4945
Ascl2	1	0.498
Clec5a	1	0.504
Kcnj15	1	0.51025
Sla2	1	0.5315
Gch1	1	0.53575
Prok2	1	0.53825
Siglec15	1	0.5595
Gpr88	1	0.5635
Xkr7	1	0.56475
Nhs	1	0.58225
Maff	1	0.58225
Kazald1	1	0.59575
Gpr157	1	0.5985
LOC689065	1	0.6015
Osm	1	0.61475
LOC498675	1	0.65525
Syt10	1	0.66375
Trim17	1	0.666
Sycp2	1	0.66725
C1qtnf9	1	0.66825
Gimap1	1	0.688
Ccna2	1	0.68925
Abhd15	1	0.711
Pspn	1	0.7435
LOC100364673	1	0.762
Oprm1	1	0.7885
Sh2b2	1	0.80175
Nrtn	1	0.807
Cybb	1	0.83575
Fgf18	1	0.846
Ttr	1	0.867
H19	1	0.8735
Prlhr	1	0.89475
Rasal3	1	0.906
Zic3	1	0.90975
Nrg2	1	0.91525
Chek2	1	0.92325
Plekhg2	1	0.9345
Vegfc	1	0.94275
Sfrp1	1	0.98475
Nkx2-2	1	1.04225
Tfap4	1	1.05625
Ncf2	1	1.0725
Nfkb2	1	1.088
Adat3	1	1.156
Aard	1	1.1805
Perp	1	1.22675
Grik3	1	1.2815
Gpr153	1	1.328
Mansc1	1	1.3715
LOC367195	1	1.426
Tm4sf19	1	1.4495
Pla2g2c	1	1.45725
Snx20	1	1.463
Micb	1	1.5505
Murc	1	1.55175
Pou3f2	1	1.556
Htr1f	1	1.592
Tmem170a	1	1.65775
Ikzf2	1	1.68475
Tgfb1	1	1.6935
Kcnh5	1	1.71825
Col9a2	1	1.71875
Radil	1	1.8435
Rcan3	1	1.85675
Zfp498	1	1.85675
Kremen1	1	1.89775
Sox18	1	1.905
Ntn1	1	1.953
Mafb	1	2.06725
Cacng5	1	2.12425
Ankrd39	1	2.19625
Fam110d	1	2.2025
LOC100365744	1	2.28075
Plekhh3	1	2.38575
Ntn4	1	2.525
Ern1	1	2.62075
Sema3g	1	2.91625
Ly96	1	3.17075
C2cd4c	1	3.17475
Sema6c	1	3.21575
Nckap5l	1	3.2315
Ntn3	1	3.44025
Nhlrc1	1	3.54725
Aars2	1	3.585
Rftn1	1	3.62525
Camsap3	1	3.71425
LOC691931	1	3.86425
Cbr3	1	3.87125
Zbtb25	1	3.9025
Rims3	1	3.907
Fam43a	1	3.91775
Cbp	1	4.231
Acta2	1	4.26525
Jmjd4	1	4.55025
Hist1h1a	1	4.939
Bid	1	4.97425
Otud3	1	4.9765
Nfkbil1	1	5.32925
Pcdhga9	1	5.3905
Arl4d	1	5.526
Nif3l1	1	5.974
Foxo4	1	6.12125
Epm2a	1	6.69775
Nt5c1a	1	7.142
Vmac	1	7.38725
Zfp219	1	7.677
Dusp4	1	7.914
Bdp1	1	7.9345
Midn	1	8.0725
Ccdc85a	1	9.072
Wnk3	1	9.3365
LOC287167	1	10.6157
Neurl1b	1	11.0673
Hes5	1	13.2198
Fcho1	1	13.4515
Aff3	1	15.6695
Lfng	1	16.1825
Hist1h4m	1	19.8652
Rap2a	1	22.1472
Dck	1	25.3188
Tmem170b	1	26.6675
Syngap1	1	28.1865
Gnaz	1	28.9577
Hcn2	1	29.733
Scand1	1	31.2563
Hist2h4	1	36.5757
Tmem151b	1	41.7782
Fbxl16	1	112.929
Vil1	2	0.0095
Cyp4f18	2	0.0105
LOC316124	2	0.01125
MGC114499	2	0.012
F5	2	0.01375
Oas2	2	0.014
Tmprss4	2	0.01425
Nr0b1	2	0.01625
Creb3l3	2	0.0165
Slc22a14	2	0.0165
Dpep2	2	0.01775
RGD1309170	2	0.0185
Lrrc52	2	0.0205
Krt36	2	0.02075
Ncr1	2	0.023
Krt33a	2	0.024
Myo3b	2	0.024
Clec7a	2	0.024
Rinl	2	0.02425
Cwh43	2	0.02475
Mfrp	2	0.02775
Slc5a4	2	0.028
Tpte2	2	0.02825
Prlr	2	0.02875
Myh8	2	0.0295
Noxo1	2	0.031
Tnk1	2	0.031
Ampd1	2	0.03175
Chrng	2	0.03175
Gck	2	0.032
LOC362901	2	0.0325
Epor	2	0.033
LOC100361444	2	0.03325
Scn5a	2	0.03375
Ptprh	2	0.034
Unc45b	2	0.034
Sspo	2	0.03525
Vdr	2	0.03675
Ccdc150	2	0.0375
Nos2	2	0.03825
Dpep1	2	0.03925
Zmynd15	2	0.04
Cryba4	2	0.0405
Trib3	2	0.04275
RGD1310572	2	0.043
Slc30a2	2	0.04325
Acap1	2	0.04325
Txk	2	0.0445
Plvap	2	0.045
Bpifb1	2	0.04675
Gpihbp1	2	0.04875
Stx19	2	0.04925
Cidea	2	0.04925
Bhmt	2	0.0495
RGD1563528	2	0.04975
Baat	2	0.051
Kynu	2	0.051
Piwil4	2	0.051
Hcrt	2	0.05275
Tgm1	2	0.0545
Krt12	2	0.05475
Zfp93	2	0.055
Serpinf2	2	0.055
Mybl2	2	0.05525
Dennd2d	2	0.0555
Daw1	2	0.0555
Pga5	2	0.05575
Cd19	2	0.0565
Nr0b2	2	0.057
Pparg	2	0.0575
Ms4a7	2	0.05775
Plekhg4	2	0.05825
Drd3	2	0.059
Tpsab1	2	0.05925
Chia	2	0.06025
Zdhhc11	2	0.06075
Ccdc67	2	0.0615
Olr1748	2	0.062
Olr1106	2	0.0625
Cers3	2	0.06325
Ttc29	2	0.065
Itgb7	2	0.06575
Ngp	2	0.066
Dnah1	2	0.066
Bik	2	0.0665
Ephx3	2	0.0665
Izumo1	2	0.06875
Gapdh-ps1	2	0.06975
Batf3	2	0.0725
Ptpn20b	2	0.073
Cldn22	2	0.0745
Lpcat2b	2	0.0745
Ggn	2	0.07775
Taar8a	2	0.07875
Bin2a	2	0.08025
Bst1	2	0.0845
Gkn2	2	0.0845
Lrrc66	2	0.08475
RGD1310371	2	0.0855
Calhm1	2	0.08575
Asb4	2	0.086
Tdrd1	2	0.0885
Olr1353	2	0.08975
F2rl1	2	0.09025
Dpys	2	0.0905
Mlph	2	0.09675
Padi3	2	0.09725
Tdh	2	0.10075
Actg2	2	0.10175
Pdilt	2	0.102
Igf2bp2	2	0.10525
Rgs18	2	0.106
LOC681766	2	0.109
Efcab11	2	0.11025
Ptgir	2	0.11275
Spta1	2	0.1145
Llgl2	2	0.115
Mocos	2	0.1155
Lag3	2	0.11625
Slamf1	2	0.11875
LOC502176	2	0.12275
Odf3b	2	0.12625
Grxcr2	2	0.1265
Troap	2	0.12975
Noxa1	2	0.13
Fam109b	2	0.13225
Mamdc4	2	0.13275
Gprc5a	2	0.13575
Cenpt	2	0.13575
Caps2	2	0.13575
Trhr2	2	0.13625
Tac4	2	0.13625
Phex	2	0.13775
Mep1a	2	0.13875
Ppp1r3b	2	0.15275
Qrfpr	2	0.15575
LOC680489	2	0.159
Nepn	2	0.16225
Tmc1	2	0.16425
Prdm1	2	0.167
Foxp2	2	0.171
Rho	2	0.1745
Otor	2	0.177
Zswim2	2	0.18075
Wdr62	2	0.1825
Vsx2	2	0.18325
Slc12a3	2	0.18625
Sdcbp2	2	0.1905
Il1b	2	0.19575
Cnn1	2	0.19725
Epyc	2	0.19725
Actn3	2	0.19925
Hamp	2	0.20125
Arhgap8	2	0.20425
Sycn	2	0.21075
Ptger1	2	0.211
RGD1562024	2	0.2135
Krt10	2	0.21675
Tmem71	2	0.217
Trim43a	2	0.21825
Gimap4	2	0.21875
Shh	2	0.22075
Smagp	2	0.223
Pglyrp1	2	0.23125
RGD1309350	2	0.232
Hrasls5	2	0.2345
Scn4a	2	0.2355
Mpp4	2	0.23925
Slc10a5	2	0.245
RGD1561648	2	0.25275
LOC100363289	2	0.257
Ugt2b10	2	0.25975
Plk5	2	0.26425
Tp73	2	0.27025
Ptgdrl	2	0.2715
Slc18a3	2	0.273
Sox7	2	0.274
RGD1562658	2	0.275
Arntl2	2	0.2755
Pde4c	2	0.27725
Vom1r19	2	0.28025
Ccl5	2	0.28575
Rgn	2	0.29025
Clic2	2	0.294
Map3k6	2	0.29475
Clcn1	2	0.295
Mall	2	0.299
Ppm1n	2	0.305
Grk1	2	0.30875
Apom	2	0.3095
Slc5a5	2	0.31475
Msx2	2	0.31475
Wdr72	2	0.32025
Ankrd7	2	0.331
Lrrc32	2	0.3465
Tppp2	2	0.347
Wisp2	2	0.35075
Slc35g1	2	0.35175
Ttc25	2	0.35575
Akr1c13	2	0.35725
Cep55	2	0.3605
Mis18bp1	2	0.3645
LOC688390	2	0.3755
Pkib	2	0.3755
Cpz	2	0.3885
Tbx15	2	0.3995
Ovol2	2	0.40025
Tbxa2r	2	0.4045
Sema3f	2	0.40475
Pdia2	2	0.40625
Fam194a	2	0.40725
Ssc5d	2	0.41
Rasef	2	0.412
Itpr3	2	0.42325
Zim1	2	0.424
Bmp2	2	0.441
RGD1559482	2	0.442
PCOLCE2	2	0.46575
Plagl1	2	0.47
Ly6g6e	2	0.47275
Crygd	2	0.47475
Plcb2	2	0.47975
Abcg3l3	2	0.48975
Fam132a	2	0.49225
Hykk	2	0.4945
Dbil5	2	0.49475
RT1-DOb	2	0.49875
Lat	2	0.51925
Snai2	2	0.53075
Papolb	2	0.53525
Gp5	2	0.54375
Flt4	2	0.54625
Kcnk3	2	0.54725
Crb2	2	0.5495
Baiap2l2	2	0.5525
Capns2	2	0.55775
Cysltr1	2	0.56375
Spata1	2	0.56425
Wnt16	2	0.5725
Lrrc3	2	0.57275
Casc5	2	0.594
Il25	2	0.5975
Vmo1	2	0.60925
Cilp2	2	0.60975
Ptpn14	2	0.61775
Tfap2c	2	0.6275
Fam101a	2	0.6295
LOC290595	2	0.6335
Adamtsl3	2	0.6355
Tc2n	2	0.646
Grm4	2	0.65325
Zfp575	2	0.66
Kcnh4	2	0.67125
Lcn2	2	0.69575
Zar1	2	0.70875
Ctf1	2	0.71225
Myom2	2	0.7285
Zfp474	2	0.743
Mis18a	2	0.765
Aoc2-ps1	2	0.77375
Npb	2	0.80375
Vom2r44	2	0.81075
RT1-CE2	2	0.84475
Zc3h12a	2	0.90625
Itpripl1	2	0.9435
Reep6	2	0.94725
C4bpb	2	0.94825
LOC679504	2	0.97325
Rsg1	2	0.976
Rem1	2	1.00475
Gimap9	2	1.00775
Cxcl2	2	1.0755
Hcn4	2	1.08475
Fzd8	2	1.093
Rnf152	2	1.1515
Rxfp1	2	1.161
Asah2	2	1.338
Mettl24	2	1.3735
Crh	2	1.47525
Bmp3	2	1.5705
Mapk12	2	1.6205
Rpl39l	2	1.7255
Sapcd2	2	1.843
Spata18	2	2.01875
Ttc30a1	2	2.02575
Hrh2	2	2.03375
Zfp697	2	2.09825
Acvr1c	2	2.10425
Il17rd	2	2.183
Nog	2	2.21675
Hck	2	2.2985
Coro2a	2	2.469
Kcnj2	2	2.5475
Acot1	2	2.719
Cxcr4	2	2.74525
Phospho1	2	2.75475
Sv2c	2	2.84225
Dnajb3	2	3.02225
Rspo1	2	3.17
Mcc	2	3.17275
Galnt10	2	3.35325
Unc5d	2	3.6945
Shisa2	2	3.717
Bcl2	2	3.76375
Tbr1	2	4.0485
Arrdc4	2	4.37175
Axin2	2	4.5915
Ino80d	2	4.631
Hist1h2an	2	4.889
Gpr63	2	5.32875
Fut11	2	5.38925
Col16a1	2	6.13175
E2f3	2	7.289
Hapln2	2	7.47275
Cebpd	2	7.672
Gas2l1	2	7.79525
Kpna5	2	7.978
Acaa1b	2	8.367
Klhl15	2	9.1125
Hist1h1b	2	10.208
Nuak1	2	10.3127
Rora	2	11.7225
Mtmr12	2	13.682
Dapk3	2	17.8717
Clec2g	2	19.234
Actn1	2	19.605
Mbrl	2	20.5098
Rnf126	2	24.603
Mlec	2	30.2643
Gucy1a2	2	30.6948
Chmp4bl1	2	50.2242
Cacng8	2	73.731
Cadm3	2	140.992
Tgm3	3	0.01125
Nox1	3	0.01125
Pde6b	3	0.0115
Duoxa1	3	0.0175
Tfec	3	0.0195
Tmprss6	3	0.0195
Rnase11	3	0.01975
Slc45a2	3	0.01975
Mypn	3	0.02175
Art1	3	0.02325
G6pc	3	0.0255
Pax4	3	0.0265
Cd177	3	0.02675
Lct	3	0.029
Adra2b	3	0.02925
Capn8	3	0.03
Fam3b	3	0.0305
Duox1	3	0.032
Itgb6	3	0.032
Trpm1	3	0.0325
Sytl3	3	0.03275
Abcc12	3	0.033
Arsj	3	0.034
Npsr1	3	0.0345
Apoa1	3	0.03575
Kcnv2	3	0.039
Atp2c2	3	0.03975
Clca4l	3	0.04
Accsl	3	0.04025
Btnl3	3	0.0415
Nrg4	3	0.042
Clec9a	3	0.0425
Tm6sf2	3	0.044
Ribc2	3	0.0445
Hs3st3b1	3	0.0465
Tnfrsf8	3	0.05175
Sele	3	0.05275
Fcnb	3	0.054
Gabrr3	3	0.0545
Esrp2	3	0.05475
Icos	3	0.058
LOC688553	3	0.06
Pla2r1	3	0.0605
Slc25a54	3	0.0625
Corin	3	0.06625
Plscr1	3	0.06725
Klhl40	3	0.06775
Msh5	3	0.06775
Fbp2	3	0.069
Alox12b	3	0.07
Psma8	3	0.07075
Gpx2	3	0.07175
Cubn	3	0.07275
Fam129c	3	0.07575
Krt18	3	0.07625
Osgin1	3	0.07675
Lgsn	3	0.07875
Slc4a5	3	0.07875
Ptch2	3	0.079
Prtn3	3	0.0795
Lpar2	3	0.0795
Mybphl	3	0.0795
Nhlh1	3	0.0815
Clca5	3	0.083
Prf1	3	0.0835
Trim50	3	0.08375
RGD1307439	3	0.085
C4bpa	3	0.089
Chat	3	0.089
Vwa5b1	3	0.08975
Ceacam16	3	0.09175
Nr1i2	3	0.09175
Fam154b	3	0.09275
Trpv4	3	0.093
Krt75	3	0.0955
Cyp27b1	3	0.10025
Odf4	3	0.1015
Ccl17	3	0.10325
Calca	3	0.104
Dnai2	3	0.10675
Scn7a	3	0.112
Ccdc33	3	0.1195
C8b	3	0.1195
Nfe2	3	0.12
Cpvl	3	0.1205
Ppp1r17	3	0.12575
Oc90	3	0.1275
RT1-Bb	3	0.12825
Gabra6	3	0.13
Il21	3	0.138
Upb1	3	0.14475
Ccdc135	3	0.145
Tex15	3	0.1455
Mrgprf	3	0.1495
Gpbar1	3	0.14975
Klhl1	3	0.154
Chst4	3	0.15475
Ercc6l	3	0.15675
Crisp1	3	0.15925
Fndc7	3	0.16025
Gli1	3	0.161
Bbox1	3	0.16225
Ptpn22	3	0.16675
Faim3	3	0.17125
Tmem45b	3	0.17175
Cldn23	3	0.18
RGD1305627	3	0.181
Cox8b	3	0.1825
Fam167a	3	0.18875
Adamts18	3	0.1925
Ccl12	3	0.193
Rbm20	3	0.19475
Ghrh	3	0.196
Gpr182	3	0.199
Gast	3	0.20175
Xkrx	3	0.2025
Myl1	3	0.20475
Btla	3	0.2065
Tex26	3	0.212
Ccr1	3	0.22525
Ripply3	3	0.2285
Clhc1	3	0.2295
Dnase1l3	3	0.23325
Cox6a2	3	0.24125
Acp5	3	0.2505
Itga11	3	0.25125
Il11	3	0.25625
RGD1564482	3	0.2565
T2	3	0.259
Glra4	3	0.26025
St14	3	0.26425
Abcg3	3	0.26975
Fam83f	3	0.2705
Olr35	3	0.27075
Cyp2d3	3	0.27875
Adamtsl4	3	0.28425
Marveld2	3	0.28575
Kcnj13	3	0.28775
Lrrc17	3	0.29425
Lgals7	3	0.295
LOC680663	3	0.2955
Zdhhc19	3	0.2965
Adamts19	3	0.3165
Eya2	3	0.3295
Gen1	3	0.338
Gpr65	3	0.34025
Dbf4	3	0.34025
Magix	3	0.34225
Glod5	3	0.3435
Btc	3	0.3655
Sec1	3	0.36925
Cacng6	3	0.38175
Rnase10	3	0.399
Epn3	3	0.40125
Gpr6	3	0.40775
Plscr5	3	0.41075
Slfnl1	3	0.41275
Cenpf	3	0.418
Mt4	3	0.423
Ugt1a1	3	0.43875
Nfatc2	3	0.44325
Tmprss7	3	0.44325
Crb1	3	0.454
LOC308990	3	0.46075
Cd68	3	0.48925
Rdh12	3	0.49275
Il1rapl2	3	0.5045
Spink8	3	0.51425
Casp12	3	0.52175
Prrt4	3	0.52375
Fam71a	3	0.534
Fbxo5	3	0.5425
Fscn2	3	0.5445
Crabp2	3	0.5545
Htr6	3	0.5865
Itga5	3	0.5955
Capsl	3	0.61825
Gpr171	3	0.641
Cdkn2b	3	0.6665
Lrguk	3	0.67175
Ppm1j	3	0.684
Fank1	3	0.7095
Cdc42bpg	3	0.71825
Dio3	3	0.7395
Pdzd7	3	0.74875
RT1-N2	3	0.7495
Epcam	3	0.75875
Lox	3	0.76275
Dqx1	3	0.79275
Cntrob	3	0.82575
Pced1b	3	0.8445
RT1-CE10	3	0.84675
Slc9b1	3	0.85775
Il17b	3	0.86425
Cyp3a62	3	0.91875
Acacb	3	0.94525
Rarg	3	0.9575
Myadml2	3	0.9575
Rbl1	3	1.01375
Nkx2-1	3	1.039
Mmp28	3	1.0515
Tead2	3	1.07725
Tll1	3	1.09175
Henmt1	3	1.093
Fam83h	3	1.14925
Zfp503	3	1.1555
Chst14	3	1.1725
Cbln1	3	1.17375
Nat8b	3	1.18525
Alk	3	1.2425
Pcdha1	3	1.2575
RT1-CE4	3	1.319
RT1-CE7	3	1.3385
Foxq1	3	1.35475
Fam150b	3	1.38175
Lyl1	3	1.38725
Bambi	3	1.49575
Pomc	3	1.524
Gfra4	3	1.55175
Adamts2	3	1.564
Tnfrsf1b	3	1.59325
Gpr150	3	1.6545
Spi1	3	1.661
RT1-CE15	3	1.70325
Sgms2	3	1.85025
Hcn3	3	1.85025
Ngf	3	1.93675
Mrc2	3	1.94875
Rbm43	3	1.9665
Tjp3	3	2.05775
Foxp4	3	2.087
Zfp579	3	2.17525
LOC691153	3	2.2095
Nos3	3	2.22675
C1ql2	3	2.25125
Ang1	3	2.37275
RGD1306119	3	2.41075
Dyrk3	3	2.51025
Tp53i13	3	2.565
Frmd3	3	2.62825
Lancl3	3	2.63025
Pcgf2	3	2.95775
Trmt11	3	3.17925
Sf3a2	3	3.22775
Rest	3	3.48125
Pafah2	3	3.733
Crlf2	3	3.9975
Pde7b	3	4.11575
Sik1	3	4.2175
Zic1	3	4.406
Acot3	3	4.43025
Zfp787	3	4.85825
Vof16	3	4.87025
Zdhhc24	3	4.90575
LOC100360552	3	4.94725
B3galt6	3	5.00625
Pias4	3	5.0475
Pde5a	3	5.22625
Slc4a7	3	5.68
Elac1	3	5.693
Dusp12	3	5.79075
Pdgfb	3	5.86425
Sh3pxd2a	3	5.8815
Pcdhga11	3	5.9485
Zbtb37	3	6.1195
Acot2	3	6.177
Celf6	3	6.3125
N4bp2l1	3	6.316
LOC500625	3	6.45975
Mdga1	3	7.04375
Dnajc28	3	7.0945
Mplkip	3	7.5155
Snx29	3	7.63075
Pcdhgb8	3	7.83025
Arl5b	3	7.98075
Rasl11a	3	8.48375
Map3k2	3	8.6235
Dyrk1b	3	8.8145
Msi1	3	8.86
St6gal2	3	8.98975
Egr3	3	9.92475
Zc3h18	3	10.1813
Endog	3	11.2525
Spred2	3	11.5457
Clock	3	13.6655
Numbl	3	15.11
Chrna7	3	15.6145
Alg10	3	18.1028
Klf13	3	18.6052
Spopl	3	19.4285
Fbxl19	3	22.8235
Snrnp70	3	44.3693
Gfod1	3	70.5735
LOC257642	3	157.511
Ovol1	4	0.00975
Spata31d1d	4	0.01875
Slc26a3	4	0.02225
Tmem182	4	0.0225
Tal2	4	0.025
Scnn1a	4	0.02575
Pdzd9	4	0.031
Aldh1a7	4	0.03425
Slc6a5	4	0.03425
Reg3b	4	0.03725
Has1	4	0.04175
Gpr35	4	0.047
Asgr1	4	0.04925
RGD1564380	4	0.05025
Hgd	4	0.05175
Ros1	4	0.0545
Chad	4	0.061
Hsh2d	4	0.0615
Bcmo1	4	0.06925
Vom2r13	4	0.07575
Apoa5	4	0.08
Siglec10	4	0.084
Myh4	4	0.0885
Krt34	4	0.0885
Mefv	4	0.092
Slco4a1	4	0.09975
RGD1565514	4	0.1
Cabp4	4	0.10225
Ly6g5b	4	0.104
Oaz3	4	0.10725
Th	4	0.10825
RGD1565355	4	0.1095
Cyp19a1	4	0.1145
Gyltl1b	4	0.11825
Tmem54	4	0.11925
LOC687813	4	0.11975
Ctrb1	4	0.13475
Slc25a21	4	0.1355
Ppp1r1c	4	0.13575
Amdhd1	4	0.13725
Vom2r75	4	0.1375
Klhl38	4	0.13775
Slc6a12	4	0.14025
Upk2	4	0.14475
Smoc2	4	0.14675
Baiap2l1	4	0.15075
Il1rl2	4	0.152
Fbxo17	4	0.16
Cyp39a1	4	0.168
Tmprss9	4	0.171
Myom1	4	0.17125
Cacng1	4	0.17625
RGD1563015	4	0.1785
Rasgrp4	4	0.19525
Cav3	4	0.19675
Wisp1	4	0.199
Ccdc152	4	0.2025
Ccdc40	4	0.2115
Prr15	4	0.216
Bcl2l15	4	0.22525
A1bg	4	0.236
Plek2	4	0.2505
Galnt5	4	0.2585
Sdc1	4	0.26175
Ptgfr	4	0.2635
Rpl3l	4	0.2675
Krt23	4	0.2855
S100a8	4	0.299
Treml1	4	0.30775
Micalcl	4	0.30825
Bpifa5	4	0.312
Trpc7	4	0.3135
Def6	4	0.3195
Syce1	4	0.32475
Klk7	4	0.33525
Xkr5	4	0.348
Slc18a1	4	0.352
Fam64a	4	0.35425
Cd200r1	4	0.37275
Zpbp2	4	0.38025
Tmem202	4	0.39375
Prx	4	0.4005
Clec12a	4	0.43775
Nkx1-2	4	0.43925
Cpt1b	4	0.446
P2rx2	4	0.448
Arhgef15	4	0.45375
Angptl1	4	0.45425
Als2cr12	4	0.47
Spem1	4	0.483
RGD1561102	4	0.4835
LOC500350	4	0.49525
Trip13	4	0.50575
Brca1	4	0.537
Gpr3	4	0.56475
Serpinb12	4	0.5675
Rhbdl2	4	0.6155
Arhgap9	4	0.6345
Rhoh	4	0.638
Gypc	4	0.646
S100a9	4	0.64825
Klf5	4	0.66175
Npff	4	0.67925
Kirrel2	4	0.6875
Chp2	4	0.71075
Mctp2	4	0.71425
Siah3	4	0.72475
Evc2	4	0.7425
Tmem81	4	0.75975
Ung	4	0.76625
Hsbp1l1	4	0.77375
RGD1560289	4	0.79875
Cd14	4	0.8055
Arsi	4	0.82175
Smtnl2	4	0.83375
Fhod1	4	0.83825
Phf21b	4	0.8885
RGD1560010	4	0.97025
RGD1562229	4	1.0095
Lgals3	4	1.0275
Zpbp	4	1.06525
Oasl2	4	1.07525
Copz2	4	1.12825
Nphp3	4	1.143
Cyp2r1	4	1.147
Dmrta2	4	1.15675
Rassf7	4	1.15675
Spsb4	4	1.15875
Opn3	4	1.18925
Ascl1	4	1.20375
Bend7	4	1.21125
Casp8	4	1.22775
Efna5	4	1.246
RGD1564171	4	1.27075
Csf2ra	4	1.31675
Adamts9	4	1.3175
Kcnk13	4	1.38825
Agrp	4	1.4635
Inhba	4	1.4935
Coch	4	1.5095
Ctrc	4	1.701
Ppargc1b	4	1.70125
Cdh19	4	1.7225
Zfp217	4	1.734
Lhx9	4	1.782
Kcna3	4	1.8435
Sertad3	4	1.92725
Ttc38	4	1.9735
Fzd6	4	2.02325
Dtwd2	4	2.08
Xpa	4	2.1595
Fadd	4	2.29875
Notch4	4	2.31025
Pde3a	4	2.3805
Slc44a5	4	2.39025
Mycn	4	2.4005
Zcchc4	4	2.42625
Ppara	4	2.45
Efna2	4	2.5145
Lyc2	4	2.7705
RGD1563666	4	3.0525
LOC501038	4	3.1055
Irf8	4	3.173
Cacna2d2	4	3.27275
Exosc3	4	3.4715
Dact2	4	3.591
Prox1	4	3.6215
Etv3	4	3.67125
Hk2	4	3.9745
Chml	4	4.21225
Xrcc6bp1	4	4.30525
Kcnh2	4	4.5645
Ankrd9	4	4.802
Nkx6-2	4	4.8925
Prrx1	4	4.89875
Bin2	4	4.91725
Taf6l	4	4.92775
Tnfrsf11a	4	4.94525
Prkg1	4	5.0075
Pcdhga5	4	5.16225
Wbscr27	4	5.16975
Bach1	4	5.87425
Tmem132d	4	5.89475
Lgi2	4	6.17625
Socs4	4	6.409
Rassf8	4	6.51125
Mfsd12	4	6.63875
Bcl7c	4	7.354
RGD1565819	4	8.48425
Dvl3	4	8.7205
Mocs3	4	9.13725
Pofut1	4	9.44175
Limk1	4	10.0425
Srrm3	4	10.3105
Ado	4	12.061
Yod1	4	12.7297
Hunk	4	12.9603
Tp53inp1	4	13.4695
Slc36a1	4	13.5207
Fut9	4	13.664
Tbcel	4	13.9562
Lrfn4	4	13.9968
Hmga1	4	17.0918
Klhdc10	4	31.2175
Syt7	4	56.1705
Cadm4	4	96.385
Pigr	5	0.00775
Tyrp1	5	0.01075
Trim29	5	0.01125
Vom2r80	5	0.013
Cacna1s	5	0.017
Krt27	5	0.0215
Krt25	5	0.02175
Slc27a5	5	0.02575
Ccnb1ip1	5	0.034
LOC500331	5	0.03625
Slc25a47	5	0.0375
Prss8	5	0.03925
Cnga4	5	0.04325
Nags	5	0.04925
Il12rb2	5	0.051
Lim2	5	0.0525
Peg12	5	0.0555
Art4	5	0.0595
Nccrp1	5	0.06
Gabrr1	5	0.0625
Gpr132	5	0.06975
Bpifb4	5	0.0715
LOC100911370	5	0.081
Oas1k	5	0.08475
LOC679149	5	0.088
Rnase13	5	0.09375
Sec14l4	5	0.097
Dnd1	5	0.105
Ccr7	5	0.10775
Spdef	5	0.1205
RGD1304931	5	0.1215
Txlnb	5	0.12725
Slfn3	5	0.13075
P2rx5	5	0.133
Ptprv	5	0.14275
Folr1	5	0.14475
Ecel1	5	0.14675
Neil3	5	0.15225
Camp	5	0.15375
Lrrc39	5	0.15775
Asb11	5	0.15825
RGD1563714	5	0.1585
Aoc1	5	0.1585
Asf1b	5	0.159
F2rl2	5	0.167
Tnni3k	5	0.173
Epb42	5	0.17975
Il17rb	5	0.18175
Bank1	5	0.18625
Chrnb1	5	0.18725
Mmp11	5	0.1925
Lilra5	5	0.19425
RGD1561661	5	0.20925
Abcg5	5	0.211
Itk	5	0.2115
Chrna3	5	0.22
Syce3	5	0.225
Skap1	5	0.229
Usp43	5	0.23175
Apoh	5	0.23575
Neurod4	5	0.24325
Cyp4b1	5	0.27325
Tmem45a	5	0.29325
Lst1	5	0.29675
Prss30	5	0.29775
Fmo3	5	0.303
Snai1	5	0.30325
Atp6v1e2	5	0.30975
Ppp1r32	5	0.31275
Aldh3a1	5	0.31375
Neu2	5	0.317
Fmo2	5	0.3175
Tgm4	5	0.32125
Chmp4c	5	0.342
Megf6	5	0.36325
LOC689959	5	0.37275
Srpk3	5	0.3765
Tacr1	5	0.38825
Sulf1	5	0.39425
Shroom3	5	0.3945
Adam4l1	5	0.40825
Nmu	5	0.41
Hcst	5	0.41025
Exnef	5	0.435
Asb9	5	0.4455
Ror1	5	0.4635
Kif18a	5	0.4705
Nanos3	5	0.475
Knstrn	5	0.47525
Slc10a4	5	0.49975
Morn5	5	0.51225
Tbx18	5	0.522
Efcab4a	5	0.53875
Irak3	5	0.5875
Kifc1	5	0.604
Kcns1	5	0.62625
Cplx3	5	0.63675
Rad54b	5	0.6515
Adra1b	5	0.65675
Tbx3	5	0.66325
Sox15	5	0.66975
Cfd	5	0.67875
Grm6	5	0.695
RGD1565844	5	0.69625
Ltb	5	0.70225
Kctd11	5	0.709
Pstpip2	5	0.75025
Rtkn2	5	0.7925
Sned1	5	0.91575
Reep4	5	0.92425
Kctd8	5	0.98725
Cbx2	5	1.053
Aspdh	5	1.07
RT1-Cl	5	1.1735
Impa2	5	1.20175
Pawr	5	1.24
Aldh1a2	5	1.28075
LOC497940	5	1.283
Acss3	5	1.32725
Rbm38	5	1.3585
Cbln4	5	1.45075
Scn9a	5	1.451
Maml3	5	1.46925
Kank4	5	1.57975
Npr3	5	1.5845
Epb41l4b	5	1.64275
Parp3	5	1.70575
Fam101b	5	1.70875
Gltpd2	5	1.727
P2ry1	5	1.87675
Htr2a	5	1.93225
Slc16a11	5	2.18875
Sema4c	5	2.199
Gldn	5	2.224
Gpc2	5	2.2885
Dleu7	5	2.32525
Fabp4	5	2.3525
Slc41a3	5	2.40175
Elfn1	5	2.55075
Slco4c1	5	2.715
Zfp775	5	2.821
Crocc	5	2.88725
Wipf2	5	3.1225
Slc25a2	5	3.27175
Pcgf6	5	3.32325
Irs1	5	3.67825
RGD1307621	5	3.74
Samd4a	5	3.79625
Cnot3	5	3.873
Rcor2	5	4.06375
Kif26b	5	4.18875
Doc2a	5	4.60075
Vegfa	5	4.68
Dcaf17	5	4.736
Sstr1	5	4.9535
Hspb1	5	5.29025
Lppr3	5	5.34075
Erf	5	5.45825
Ccdc134	5	5.715
Rab43	5	6.46125
LOC679168	5	7.83375
Vps37d	5	8.5565
Gtf3c4	5	9.075
Repin1	5	9.3445
Mapkbp1	5	9.89775
Setd8	5	10.775
Pfkfb3	5	10.811
Rab23	5	11.074
Ccser1	5	11.149
Gpr26	5	11.201
Rfx3	5	11.373
Hey1	5	13.253
LOC100363776	5	13.3523
Faxc	5	14.536
Cxadr	5	15.1318
Hist1h2bd	5	20.7535
Cacng7	5	23.1005
Homer3	5	24.345
Mgat4b	5	26.5072
Neurl1a	5	35.1393
Gna11	5	51.8007
Tuba1c	5	258.865
Xcr1	6	0.00675
Col15a1	6	0.01675
Rtdr1	6	0.01825
Prg4	6	0.02
Crhr2	6	0.03575
Vom1r90	6	0.039
Masp2	6	0.04125
Sell	6	0.046
Ky	6	0.0495
Fga	6	0.0695
Icam4	6	0.072
Slc24a1	6	0.074
Myl4	6	0.0765
Ucp3	6	0.079
Spns3	6	0.09175
Acer1	6	0.092
Art5	6	0.0965
Cldn3	6	0.09825
Trpa1	6	0.11025
Exo1	6	0.1115
Ccl7	6	0.11475
Shisa3	6	0.12375
F10	6	0.12675
RGD1308775	6	0.12925
Fign	6	0.131
Sypl2	6	0.13875
Si	6	0.1415
Slc17a9	6	0.14375
Melk	6	0.14675
Kcnq1	6	0.14975
Ambp	6	0.1545
Smim5	6	0.16475
LOC502684	6	0.174
Sec31b	6	0.1875
Cd72	6	0.192
Rnf151	6	0.20575
Ppp1r42	6	0.24225
Mcm10	6	0.24875
Dnase1	6	0.2915
Spn	6	0.3035
Lrrc38	6	0.3115
Depdc1b	6	0.32325
Rbm47	6	0.3365
Plau	6	0.3395
Il21r	6	0.3505
Stpg1	6	0.3555
Fbxo36	6	0.35975
Lrrc36	6	0.367
Kmo	6	0.36875
Pnldc1	6	0.39975
LOC100362783	6	0.408
Angptl6	6	0.439
Tctex1d1	6	0.441
Rsph6a	6	0.4435
Otx1	6	0.4445
Iqgap3	6	0.456
Ugt1a6	6	0.48725
Lrriq3	6	0.50075
2001-03-01	6	0.52825
RGD1311892	6	0.53325
Spef2	6	0.57225
Cdnf	6	0.57675
Clec1a	6	0.59375
Coro6	6	0.64475
RGD1311874	6	0.6635
Adam4	6	0.69575
Isg20	6	0.7135
Bicc1	6	0.7525
Mgst2	6	0.75375
Efna4	6	0.7585
Nek8	6	0.79225
Gchfr	6	0.7985
Dynlrb2	6	0.8605
Map10	6	0.88925
Ropn1l	6	0.89025
Cited1	6	0.895
Pole	6	0.90775
Adrb2	6	0.9875
Dll4	6	1.001
Ddit4l	6	1.024
Ptx3	6	1.0305
Nuak2	6	1.11875
Nme4	6	1.13225
Plac8	6	1.15575
Spry3	6	1.171
Nkd2	6	1.2765
Lcn12	6	1.32425
Des	6	1.33325
Sema3a	6	1.35
Ube3d	6	1.404
Palb2	6	1.457
Nlrp3	6	1.514
Sh3bp1	6	1.521
Smtn	6	1.5395
Ntrk1	6	1.54775
Lrtm2	6	1.57125
Bace2	6	1.64675
L3hypdh	6	1.7225
Xk	6	1.79325
Asic4	6	1.80875
Etv6	6	1.88025
Ushbp1	6	1.989
Tspo	6	2.16675
Sft2d3	6	2.373
Ncf1	6	2.42525
Bmp7	6	2.52525
Cyp1b1	6	2.53625
Ftsj2	6	2.654
Cdkn1a	6	2.778
Amer1	6	2.924
Ppp1r35	6	3.02575
Kcnk10	6	3.13975
Mmp14	6	3.34775
Piga	6	3.3815
Rp9	6	3.58775
Kbtbd6	6	3.59775
Ptges3l1	6	3.61325
Pik3c2b	6	3.639
Phka2	6	4.0315
LOC314140	6	4.409
Galns	6	4.4445
Rarres1	6	4.502
Lmnb1	6	4.58225
Maf	6	5.109
Fgfbp3	6	5.27775
Klf12	6	5.674
Fam89a	6	5.80925
Pcdhga10	6	6.4525
Ddx28	6	7.22425
Ring1	6	8.331
Gpr27	6	9.4985
Cabp1	6	9.6855
Cd2ap	6	9.93975
Map2k7	6	11.1987
Samd5	6	11.8072
Zbtb44	6	11.863
Pkn3	6	12.0113
Icmt	6	13.7577
Hist1h2bo	6	14.5892
Mest	6	15.5832
Diras1	6	17.713
Ttl	6	22.0332
Mrpl43	6	24.087
Adra2c	6	24.7988
Bri3bp	6	25.0395
Exoc8	6	33.2248
Ppp1r16b	6	42.0943
Klhl11	6	50.3307
Gas2l2	7	0.0195
Tnfsf13b	7	0.02325
Vwa7	7	0.02725
Olr63	7	0.0455
Tmem212	7	0.046
Parpbp	7	0.0515
Opn4	7	0.05525
Hsf2bp	7	0.0585
Eddm3b	7	0.06175
Asb14	7	0.0675
Ghsr	7	0.077
Slc47a2	7	0.0915
Pou2f3	7	0.097
Gsg1	7	0.12
Il27ra	7	0.12225
Cxcl17	7	0.12775
Dnaaf1	7	0.1415
Csf2rb	7	0.158
Espl1	7	0.15975
F2rl3	7	0.16575
Kif2c	7	0.172
LOC691141	7	0.1805
Tmem26	7	0.1935
Ak7	7	0.1955
RGD1559690	7	0.22325
Cpxm2	7	0.24675
Wdr63	7	0.2595
Itgb3	7	0.26625
Pole2	7	0.28175
Agtr1a	7	0.285
Pln	7	0.287
Alox12	7	0.29275
Rapsn	7	0.29975
Gdf9	7	0.3295
Pipox	7	0.33225
Casq1	7	0.34575
Pcdh12	7	0.34775
Tert	7	0.3535
Capn3	7	0.3535
Fsip1	7	0.35675
Tbc1d2	7	0.36625
Slc5a7	7	0.37225
Ifitm1	7	0.4265
Atoh8	7	0.427
Krt42	7	0.42975
Mr1	7	0.44775
RT1-CE14	7	0.47375
Syngr4	7	0.49
Ubxn10	7	0.50875
Mlf1	7	0.524
Srpx	7	0.55925
Nek2	7	0.59
Fam227b	7	0.5965
Hpse	7	0.6005
Tead3	7	0.61425
Acsm5	7	0.6185
Scgb1c1	7	0.64425
Prr16	7	0.6485
Pah	7	0.6705
Efcab10	7	0.69525
Akr1c12	7	0.7125
Clec4a	7	0.72025
Ube2c	7	0.74025
Sh3d21	7	0.8125
Stbd1	7	0.911
Ptpn21	7	0.911
Lama5	7	0.933
Vwc2l	7	0.964
Pdia5	7	0.98275
Calml4	7	0.9925
Hhex	7	1.01375
Mepe	7	1.04925
Dok2	7	1.12825
Cdc25c	7	1.2025
Tigd3	7	1.222
Dhrs7	7	1.23225
Zic5	7	1.2325
Card10	7	1.31225
Syt9	7	1.4975
Slc16a3	7	1.55075
Pla2g3	7	1.57025
Fam72a	7	1.68625
Sntg2	7	1.86425
Col4a4	7	2.0085
Tubb6	7	2.0115
Rspo3	7	2.02075
Col18a1	7	2.06075
Fgf22	7	2.2305
Pcdha3	7	2.257
Slc39a8	7	2.26775
Ipcef1	7	2.28775
Rhebl1	7	2.2885
Zfp641	7	2.38325
Psmb11	7	2.4795
Foxc1	7	2.5105
Rph3al	7	2.534
Slx4ip	7	2.62375
Rpp25	7	2.6635
Wars2	7	2.9975
Incenp	7	3.00575
Stxbp4	7	3.111
Ctu1	7	3.5145
Foxk1	7	3.61625
Chst7	7	3.6765
Lmbr1l	7	3.87575
Zfp518a	7	3.95525
Gareml	7	3.96775
Rps6ka4	7	4.5905
Asb7	7	4.8555
Sdf2l1	7	4.926
Pygo1	7	4.9305
Dvl2	7	5.02625
Slc4a2	7	5.82625
Apba3	7	6.3485
Pcdhga12	7	6.56325
MGC94207	7	7.057
Fam126a	7	7.247
RGD1566099	7	9.35075
Hist1h2ail	7	9.61125
Atf5	7	13.129
Mecp2	7	13.2887
Rnf19b	7	15.5805
Kcnj4	7	19.5867
LOC690806	7	24.466
Hs6st3	7	25.897
Grasp	7	29.0485
RGD1563986	7	34.246
Nt5dc3	7	44.1467
Trim44	7	50.915
Vom2r53	8	0.031
Sycp3	8	0.0385
Atp8b1	8	0.0605
LOC100363112	8	0.06525
Serinc4	8	0.06825
Mab21l1	8	0.07975
Olr59	8	0.091
Tnfrsf26	8	0.092
Stab2	8	0.108
Vnn1	8	0.11325
Dsc2	8	0.12125
Oasl	8	0.1245
Hrc	8	0.137
Slc15a1	8	0.1565
Afp	8	0.16025
Gapdhs	8	0.16525
Fbxl13	8	0.174
Tekt2	8	0.182
Lilrb3	8	0.19575
Oas1f	8	0.20175
Tnfsf9	8	0.27875
Apol9a	8	0.28225
Drd2	8	0.31425
2010-03-01	8	0.3175
Pttg1	8	0.327
Ptgdr2	8	0.331
Adcy10	8	0.33825
Syt8	8	0.35925
Phf19	8	0.3615
Fndc1	8	0.36575
Slc44a3	8	0.36875
Fignl1	8	0.37425
Atf7ip2	8	0.3965
Mstn	8	0.40225
Dnajc22	8	0.42
Prdm9	8	0.4215
Tgfbi	8	0.4275
Ifit3	8	0.4425
Ak8	8	0.45475
Plk1	8	0.455
Prtg	8	0.5465
Iqcg	8	0.55625
Fut4	8	0.5865
Clic3	8	0.6095
Tmem37	8	0.6345
Frem1	8	0.64175
Zic4	8	0.64975
Mboat1	8	0.65375
Rxfp3	8	0.66725
Cct6b	8	0.67225
RT1-M1-2	8	0.74375
Polq	8	0.78625
Bfsp1	8	0.79575
Fhl3	8	0.823
Sema3b	8	0.863
Adm	8	0.866
Tal1	8	0.88275
Ikzf1	8	0.94025
Pard3b	8	1.291
Disc1	8	1.35375
LOC100233213	8	1.381
Spag1	8	1.44475
Adamts5	8	1.451
Dusp2	8	1.5095
Vash2	8	1.54
Stard8	8	1.595
Trim65	8	1.68425
Pcdha10	8	1.69925
LOC100361087	8	1.744
2011-03-01	8	1.809
Pard6b	8	1.894
Hook2	8	2.01025
Shroom4	8	2.04225
Lekr1	8	2.2345
Rnf135	8	2.35025
Aif1l	8	2.3725
Entpd7	8	2.4665
Aff1	8	2.52625
Cmtm8	8	2.56125
Polk	8	2.6625
Ctla2a	8	2.7475
Zfp384	8	2.75675
Sox17	8	2.785
Gjd2	8	2.792
Gpr135	8	2.8355
Adc	8	2.84375
Ahr	8	2.93025
Zfp467	8	2.95625
Trib1	8	3.014
Rps4y2	8	3.06375
Abcb1b	8	3.16025
Ism1	8	3.305
Dnajc25	8	3.394
Ppard	8	3.54525
Egr4	8	3.61375
Kcnj12	8	3.7715
Gab2	8	3.98125
Klhdc8b	8	4.38875
Fgd6	8	4.5325
Igfbp5	8	5.13375
Myh14	8	5.15425
Tysnd1	8	5.53225
Gemin6	8	5.70675
Col3a1	8	5.71075
Tmem2	8	6.1275
RGD1311267	8	6.25025
Galnt7	8	6.39525
Zdhhc8	8	6.41375
Prkab2	8	6.48275
Cacng2	8	6.54025
Rbm24	8	6.63825
Zfp710	8	7.25375
Pde12	8	7.49625
Rem2	8	7.8085
Zfp385b	8	8.444
Adpgk	8	9.54675
Slc32a1	8	9.7805
Vars	8	10.1235
Pddc1	8	10.348
LOC100365935	8	10.9668
Znhit2	8	11.961
Slc35e2b	8	13.3768
Lingo3	8	13.5318
Clasrp	8	13.6797
Ncoa2	8	15.7278
Dazap1	8	16.1865
Rab39a	8	18.104
Nacc1	8	18.7565
Itgb8	8	20.4763
Agps	8	21.0648
Edem3	8	24.3478
Slc8a2	8	71.5655
Apobec2	9	0.0265
Kb15	9	0.04525
Abcb11	9	0.06825
Pmfbp1	9	0.082
Tm4sf4	9	0.1015
Tlr1	9	0.1035
Tas1r1	9	0.124
Fap	9	0.14025
Ceacam1	9	0.148
Haao	9	0.155
Ffar2	9	0.1785
RGD1304770	9	0.191
Itln1	9	0.2155
Akap3	9	0.216
LOC56764	9	0.25675
Tyr	9	0.2895
Krt8	9	0.30075
Glb1l2	9	0.30325
Adprhl1	9	0.30775
Chrne	9	0.31175
Tmem79	9	0.32175
Scel	9	0.3315
Ccdc153	9	0.33225
Pgf	9	0.34425
Gpsm3	9	0.35375
Bard1	9	0.36025
Aspg	9	0.3785
Mastl	9	0.3885
Mylpf	9	0.39925
Hrasls	9	0.42825
Cdkn3	9	0.43525
Lrrc43	9	0.4505
Pla2g2d	9	0.45375
Tmem86b	9	0.45425
Gpr68	9	0.46525
RGD1565367	9	0.4745
Nrm	9	0.493
Aoc3	9	0.49575
Cln5	9	0.497
Chaf1b	9	0.49975
Fbn2	9	0.53375
Wfikkn1	9	0.541
Myh1	9	0.5465
Ctse	9	0.54875
Lgals5	9	0.609
Rbpms2	9	0.62575
Wnk4	9	0.626
Rbpjl	9	0.627
Alpk3	9	0.67225
RGD1311458	9	0.67875
Myh7b	9	0.69025
Dcdc2	9	0.69125
Loxl2	9	0.70525
Doc2g	9	0.74125
Fam117a	9	0.7825
Nrn1l	9	0.7845
Efhc2	9	0.92675
Tcf19	9	0.997
Dyx1c1	9	1.00475
LOC500124	9	1.051
Tox2	9	1.0585
Leprel1	9	1.0655
Mst4	9	1.09
Sh3tc1	9	1.1095
Stat5a	9	1.1295
Tnfsf15	9	1.1455
Chrna5	9	1.22025
Zfp385a	9	1.249
N4bp3	9	1.26525
Zfp7	9	1.26925
Mme	9	1.30975
Ccdc102a	9	1.31975
Mybl1	9	1.4135
Phactr2	9	1.46425
Slc9a5	9	1.52125
Hgf	9	1.5335
Slc25a37	9	1.74575
Chrm2	9	1.77525
Nxph3	9	1.7775
Eno3	9	1.79275
Syde1	9	1.84625
Cartpt	9	1.85125
Rttn	9	1.85825
H6pd	9	1.86125
Il1r1	9	1.88825
[truncated: 10,720 more rows]

## Sheet: Figure 2b
Figure 2b
Isoform ID	Distance to CAGE
RNN_LD3.107_ccs_17127_2775_0_2775_2775_SUB0_pNAp_27	-40
RNN_LD3.108_ccs_4152_2782_0_2782_2782_SUB0_pTNp_29	-29
RSN_LD4.112_sub_153650_3815_8838_11538_2700_SUB0_uNAp_21	-27
RNN_LD4.109_ccs_121519_1206_0_1206_1206_SUB0_pNAp_32	-24
RSN_LD3.104_ccs_99984_2694_0_2694_2694_SUB0_uNAp_30	-20
RNN_LD3.103_ccs_86318_2520_0_2520_2520_SUB0_uNAp_78	-19
RNN_LD4.114_sub_47085_5056_0_2886_2886_SUB0_pNAp_21	10
RNN_LD2.102_ccs_53723_1548_0_1548_1548_SUB0_uNAp_27	-83
RNN_LD3.108_ccs_99331_1301_0_1301_1301_SUB0_pNAp_32	17
RSN_LD4.103_ccs_147657_1579_0_1579_1579_SUB0_pTNp_106	196
RSN_LD4.104_ccs_36412_1723_0_1723_1723_SUB0_pNAp_43	36
RNN_LD3.101_ccs_9364_2488_0_2488_2488_SUB0_pNAp_38	23
RSN_LD3.108_sub_152912_23681_15069_17482_2413_SUB0_pTNp_16	22
RSN_LD3.107_ccs_20358_2672_0_2672_2672_SUB0_pNAp_100	14
RNN_LD2.108_ccs_150074_1071_0_1071_1071_SUB0_pTNp_26	9
RNN_LD4.113_sub_129277_9695_10560_13421_2861_SUB0_pTNp_28	-1
RSN_LD3.107_ccs_146710_4634_0_4634_4634_SUB1_pTNp_37	-3
RNN_LD3.101_ccs_24866_2446_0_2446_2446_SUB0_pTNp_35	-3
RSN_LD2.107_ccs_158841_1140_0_1140_1140_SUB0_pNAp_27	-7
RSN_LD4.106_ccs_51927_1980_0_1980_1980_SUB0_uNAp_52	-8
RNN_LD4.109_ccs_40949_1665_0_1665_1665_SUB0_pTNp_26	-13
RNN_LD4.106_ccs_3878_1914_0_1914_1914_SUB0_pNAp_31	0
RSN_LD2.103_ccs_109421_1533_0_1533_1533_SUB0_pNAp_35	12
RNN_LD4.105_ccs_130397_1549_0_1549_1549_SUB0_pNAp_31	151
RNN_LD4.105_ccs_119354_3649_0_3649_3649_SUB0_pTNp_24	28
RSN_LD4.108_ccs_159395_1729_0_1729_1729_SUB0_pTNu_36	16
RSN_LD3.102_ccs_120509_1718_0_1718_1718_SUB0_pNAp_28	9
RSN_LD4.101_sub_18868_7817_0_3397_3397_SUB0_pTNu_27	-48
RSN_LD4.108_ccs_23580_1532_0_1532_1532_SUB0_pTNp_47	-23
RNN_LD4.116_ccs_72266_3103_0_3103_3103_SUB0_uNAp_41	-20
RNN_LD4.104_ccs_31976_3703_0_3703_3703_SUB0_pNAp_32	-14
RSN_LD2.103_sub_67131_4064_2153_3137_984_SUB0_pTNu_22	-7
RSN_LD2.103_ccs_68900_1379_0_1379_1379_SUB0_uNAp_42	-6
RNN_LD4.113_sub_119800_2869_0_2869_2869_SUB0_uNAp_17	-5
RSN_LD4.111_sub_2540_8192_0_8192_8192_SUB0_pTNp_32	-5
RSN_LD4.110_sub_27469_12140_684_9272_8588_SUB1_uNAp_27	1
RSN_LD4.115_sub_20490_4016_0_2981_2981_SUB0_pTNp_32	4
RNN_LD4.108_ccs_58569_2778_0_2778_2778_SUB0_pTNp_32	4
RNN_LD3.104_sub_39077_3573_0_2553_2553_SUB0_pTNp_44	10
RNN_LD3.109_ccs_11123_3172_0_3172_3172_SUB0_uNAp_42	12
RNN_LD3.103_ccs_75082_2819_0_2819_2819_SUB0_pNAp_49	13
RSN_LD4.102_ccs_150773_2729_0_2729_2729_SUB0_pTNp_57	17
RNN_LD3.107_ccs_151070_1276_0_1276_1276_SUB0_pNAp_132	22
RSN_LD2.102_ccs_65368_1225_0_1225_1225_SUB0_pNAp_81	199
RSN_LD1.103_ccs_67980_502_0_502_502_SUB0_pNAp_37	-68
RSN_LD4.108_ccs_60866_3679_0_3679_3679_SUB0_pNAp_34	4
RSN_LD4.102_sub_82640_6825_0_5096_5096_SUB0_uNAp_25	21
RSN_LD3.104_ccs_140908_2596_0_2596_2596_SUB0_pTNp_36	45
RSN_LD4.109_ccs_61226_3413_0_3413_3413_SUB0_pTNp_30	51
RSN_LD4.113_sub_14034_6857_0_4494_4494_SUB0_pNAp_26	32
RSN_LD4.109_ccs_90435_3249_0_3249_3249_SUB0_pNAp_57	-36
RNN_LD4.108_ccs_153772_2148_0_2148_2148_SUB0_pTNp_29	16
RNN_LD4.105_ccs_44237_3261_0_3261_3261_SUB0_pTNp_20	22
RNN_LD1.112_ccs_122910_552_0_552_552_SUB0_pNAp_107	21
RNN_LD3.103_sub_114230_3001_0_2778_2778_SUB0_pTNp_34	48
RSN_LD3.110_ccs_58728_2393_0_2393_2393_SUB0_pNAp_62	7
RSN_LD3.105_sub_67551_7097_3871_7097_3226_SUB0_pTNp_19	-49
RSN_LD2.110_ccs_46229_1963_0_1963_1963_SUB0_pTNp_27	-54
RNN_LD3.104_ccs_117676_2690_0_2690_2690_SUB0_pTNp_57	61
RNN_LD2.107_sub_163311_1936_0_1896_1896_SUB0_pTNu_31	-46
RSN_LD4.105_ccs_2859_2833_0_2833_2833_SUB0_pTNp_42	0
RSN_LD2.104_ccs_39998_1547_0_1547_1547_SUB0_pNAp_31	12
RSN_LD4.109_ccs_119719_1100_0_1100_1100_SUB0_pNAp_30	-16
RNN_LD1.104_ccs_95637_857_0_857_857_SUB1_pTNp_24	-7
RNN_LD3.105_ccs_11871_1468_0_1468_1468_SUB0_pNAp_27	-18
RSN_LD2.106_ccs_31482_1158_0_1158_1158_SUB0_pTNp_42	-5
RNN_LD4.107_sub_74156_2720_27_2007_1980_SUB0_uNAp_42	221
RNN_LD4.108_ccs_77855_1719_0_1719_1719_SUB0_pTNp_38	54
RSN_LD4.110_sub_18319_22301_9819_11285_1466_SUB0_pTNp_49	34
RNN_LD3.106_sub_4315_2702_0_2364_2364_SUB0_pTNu_24	-28
RNN_LD3.104_ccs_9974_1453_0_1453_1453_SUB0_pTNp_36	-40
RSN_LD3.108_ccs_82797_1605_0_1605_1605_SUB0_pNAp_23	-66
RNN_LD4.107_ccs_55834_2376_0_2376_2376_SUB0_pNAp_40	-70
RNN_LD1.104_ccs_12622_449_0_449_449_SUB0_pTNp_40	-70
RSN_LD3.105_ccs_33414_2450_0_2450_2450_SUB0_pNAp_26	-82
RSN_LD2.105_ccs_20488_1366_0_1366_1366_SUB0_pNAp_32	-29
RNN_LD4.109_ccs_65121_1292_0_1292_1292_SUB0_pNAp_31	36
RSN_LD4.108_ccs_49705_1385_0_1385_1385_SUB0_pTNp_32	20
RNN_LD3.108_ccs_19409_1395_0_1395_1395_SUB0_pTNp_29	19
RSN_LD2.101_sub_31288_1662_0_1398_1398_SUB0_uTNp_17	17
RNN_LD2.103_ccs_83787_1266_0_1266_1266_SUB0_uNAp_26	-51
RNN_LD2.102_sub_5523_2728_120_1976_1856_SUB0_uNAp_24	78
RNN_LD4.115_ccs_13642_2885_0_2885_2885_SUB0_pTNp_22	3
RSN_LD4.110_ccs_140595_1213_0_1213_1213_SUB0_pTNp_49	3
RNN_LD3.104_ccs_10623_2267_0_2267_2267_SUB0_pTNp_30	2
RNN_LD4.105_ccs_110702_1987_0_1987_1987_SUB0_pNAp_38	-5
RSN_LD2.104_sub_29620_1531_0_1531_1531_SUB0_pNAp_27	-6
RNN_LD2.101_ccs_29397_1362_0_1362_1362_SUB0_pTNp_37	-11
RSN_LD4.111_ccs_83340_3044_0_3044_3044_SUB0_pTNu_24	-29
RNN_LD2.105_sub_123470_2528_0_1485_1485_SUB0_uNAp_24	-31
RNN_LD4.104_ccs_4821_1508_0_1508_1508_SUB0_pNAp_32	-42
RSN_LD2.106_ccs_161062_1234_0_1234_1234_SUB0_pNAp_50	-16
RSN_LD2.103_ccs_17019_1175_0_1175_1175_SUB0_pTNp_26	482
RNN_LD3.102_ccs_35775_805_0_805_805_SUB0_pNAp_27	20
RNN_LD1.110_ccs_36961_921_0_921_921_SUB0_pTNp_22	-21
RSN_LD3.102_sub_139470_1092_0_1092_1092_SUB0_uNAp_11	-21
RNN_LD3.104_ccs_160361_940_0_940_940_SUB0_pTNu_32	-41
RSN_LD1.111_ccs_75204_915_0_915_915_SUB0_pTNp_27	-55
RNN_LD1.112_ccs_7958_408_0_408_408_SUB0_uNAp_76	15
RNN_LD2.103_ccs_21572_1352_0_1352_1352_SUB0_pNAp_52	132
RNN_LD4.109_ccs_59885_1427_0_1427_1427_SUB0_pTNp_35	-11
RSN_LD4.114_ccs_106126_1742_0_1742_1742_SUB0_pNAp_24	24
RSN_LD4.110_sub_161300_5030_6234_7712_1478_SUB0_pTNu_47	-59
RSN_LD4.108_ccs_60354_1791_0_1791_1791_SUB0_pTNp_51	7
RNN_LD4.116_sub_132139_5399_0_3173_3173_SUB0_pNAp_47	-29
RSN_LD2.106_ccs_90760_1365_0_1365_1365_SUB0_pTNp_55	22
RNN_LD3.110_ccs_123491_1398_0_1398_1398_SUB0_pTNp_26	-174
RNN_LD4.116_sub_64813_3531_0_3499_3499_SUB0_uNAp_51	52
RNN_LD1.110_ccs_100686_718_0_718_718_SUB0_pTNp_34	26
RSN_LD1.102_sub_758_2063_356_2419_2063_SUB1_pNAp_42	7
RSN_LD4.106_ccs_4786_1698_0_1698_1698_SUB0_pTNp_55	-4
RNN_LD4.109_ccs_33555_1455_0_1455_1455_SUB0_pTNp_25	-19
RNN_LD4.113_sub_66949_4574_0_4574_4574_SUB0_pTNu_22	96
RSN_LD3.110_sub_111054_3710_0_2319_2319_SUB0_pTNp_22	2
RSN_LD3.110_ccs_61845_2307_0_2307_2307_SUB0_pTNp_31	-16
RNN_LD4.107_sub_5968_2444_160_2444_2284_SUB0_pNAp_22	-13
RNN_LD3.104_sub_64718_3512_0_2672_2672_SUB0_pTNp_32	35
RSN_LD4.109_ccs_19718_3619_0_3619_3619_SUB0_pNAp_52	32
RSN_LD2.104_ccs_16137_1159_0_1159_1159_SUB0_pTNu_45	17
RNN_LD4.110_ccs_130848_1710_0_1710_1710_SUB0_pTNp_35	-74
RSN_LD4.111_sub_17470_6387_0_3589_3589_SUB0_uNAp_37	-71
RNN_LD4.103_ccs_20810_3468_0_3468_3468_SUB0_pNAp_37	-69
RSN_LD3.105_ccs_113561_2489_0_2489_2489_SUB0_pNAp_37	-69
RNN_LD4.103_sub_47416_6226_2079_6237_4158_SUB0_pTNu_27	-36
RSN_LD3.104_sub_29373_2605_0_2564_2564_SUB0_uNAp_42	-36
RNN_LD4.105_ccs_10292_3314_0_3314_3314_SUB0_pNAp_29	-33
RSN_LD4.114_ccs_149093_3371_0_3371_3371_SUB0_pNAp_32	-29
RNN_LD3.101_ccs_24824_2574_0_2574_2574_SUB0_pNAp_21	-29
RSN_LD4.107_ccs_112267_3329_0_3329_3329_SUB0_pTNp_31	-29
RSN_LD3.109_ccs_133964_2253_0_2253_2253_SUB0_pTNp_31	-29
RSN_LD4.114_ccs_41948_3562_0_3562_3562_SUB0_pNAp_37	-29
RNN_LD3.103_sub_30526_3535_0_2481_2481_SUB0_pNAp_31	-23
RNN_LD4.116_sub_99476_7785_18195_21404_3209_SUB0_pTNp_15	-22
RNN_LD3.110_ccs_35832_3128_0_3128_3128_SUB0_pTNp_37	11
RNN_LD4.108_ccs_86145_3708_0_3708_3708_SUB0_pTNp_24	13
RSN_LD3.107_ccs_155776_2360_0_2360_2360_SUB0_pNAp_37	16
RSN_LD4.102_ccs_140446_3497_0_3497_3497_SUB0_pTNp_47	16
RNN_LD4.114_sub_42676_2820_0_2820_2820_SUB0_pNAp_11	20
RSN_LD3.106_ccs_157916_2627_0_2627_2627_SUB0_pNAp_51	22
RSN_LD4.114_ccs_133834_3389_0_3389_3389_SUB0_pNAp_37	25
RNN_LD3.107_ccs_75247_2680_0_2680_2680_SUB0_pNAp_27	32
RSN_LD4.111_sub_110336_1317_0_1317_1317_SUB0_pTNu_36	16
RSN_LD4.113_ccs_3336_3336_0_3336_3336_SUB0_pNAp_26	207
RSN_LD4.113_sub_122396_8501_1746_9397_7651_SUB1_pTNp_47	-30
RSN_LD3.108_ccs_38721_2305_0_2305_2305_SUB0_pTNp_34	-11
RNN_LD1.110_ccs_131944_866_0_866_866_SUB1_pTNp_29	-6
RNN_LD1.111_ccs_135537_685_0_685_685_SUB0_pTNp_25	-6
RNN_LD4.108_ccs_23160_3658_0_3658_3658_SUB0_pNAp_27	-5
RNN_LD4.114_sub_134106_6670_4407_7820_3413_SUB0_uNAp_34	-5
RSN_LD4.112_sub_2794_5962_11044_14884_3840_SUB0_pTNu_47	1
RNN_LD4.110_ccs_13281_4150_0_4150_4150_SUB0_uNAp_37	12
RSN_LD3.109_ccs_160215_2859_0_2859_2859_SUB0_pNAp_152	-31
RNN_LD3.106_sub_161303_1061_0_1061_1061_SUB0_uNAp_11	-26
RSN_LD4.107_ccs_52261_1120_0_1120_1120_SUB0_uNAp_52	-26
RNN_LD3.103_ccs_122795_2355_0_2355_2355_SUB0_pNAp_36	-25
RSN_LD4.105_ccs_64938_1067_0_1067_1067_SUB0_pTNp_32	-18
RSN_LD4.101_sub_74714_4438_0_2738_2738_SUB0_pTNu_21	-13
RNN_LD2.108_ccs_59995_2012_0_2012_2012_SUB1_uNAp_32	-3
RSN_LD4.102_ccs_129278_3363_0_3363_3363_SUB0_pTNp_25	2
RNN_LD3.106_sub_119330_5646_3658_6518_2860_SUB0_uNAp_34	2
RSN_LD3.105_ccs_89789_2540_0_2540_2540_SUB0_pNAp_26	5
RSN_LD1.111_ccs_140080_612_0_612_612_SUB0_pTNu_35	5
RNN_LD3.103_ccs_58936_2280_0_2280_2280_SUB0_pTNp_22	5
RNN_LD2.103_ccs_14806_1394_0_1394_1394_SUB0_pNAp_27	8
RNN_LD4.103_ccs_138269_1586_0_1586_1586_SUB0_pNAp_32	8
RNN_LD3.109_sub_64224_6633_0_2746_2746_SUB0_pTNp_20	8
RSN_LD4.113_sub_27937_7326_6152_8970_2818_SUB0_pTNu_24	10
RNN_LD4.113_sub_34488_2974_0_2850_2850_SUB0_pNAp_28	11
RSN_LD4.111_sub_55119_5121_0_2613_2613_SUB0_uNAp_26	18
RSN_LD3.109_ccs_132546_2680_0_2680_2680_SUB0_uNAp_45	43
RNN_LD3.104_ccs_103533_2795_0_2795_2795_SUB0_uNAp_35	259
RSN_LD4.114_sub_31166_7224_3609_6365_2756_SUB0_uNAp_86	21
RNN_LD3.110_ccs_85932_2418_0_2418_2418_SUB0_pNAp_35	-11
RSN_LD4.111_sub_112029_4369_6003_9081_3078_SUB0_uNAp_40	92
RNN_LD4.103_sub_48238_3638_3940_6466_2526_SUB0_pTNu_21	79
RNN_LD3.101_ccs_128595_2579_0_2579_2579_SUB0_pTNp_26	48
RNN_LD3.110_ccs_309_2802_0_2802_2802_SUB0_pTNp_19	-19
RSN_LD4.110_ccs_52515_1242_0_1242_1242_SUB0_pNAp_33	-45
RNN_LD3.107_sub_149385_3904_0_2798_2798_SUB0_pTNp_29	-68
RNN_LD4.108_ccs_138514_1287_0_1287_1287_SUB0_pNAp_40	-266
RNN_LD3.104_sub_39315_6815_0_3047_3047_SUB0_pNAp_38	69
RSN_LD4.108_ccs_15899_2845_0_2845_2845_SUB0_pNAp_36	63
RNN_LD4.115_sub_112229_5560_0_2766_2766_SUB0_pTNp_22	8
RSN_LD3.110_ccs_128531_2301_0_2301_2301_SUB0_pTNp_17	-18
RSN_LD3.110_sub_34300_3960_0_2143_2143_SUB0_pTNp_32	8
RNN_LD4.104_ccs_43916_2189_0_2189_2189_SUB0_pTNp_24	4
RSN_LD4.113_ccs_154184_2551_0_2551_2551_SUB0_pTNp_25	4
RNN_LD4.115_ccs_123309_2934_0_2934_2934_SUB0_pNAp_32	-29
RSN_LD3.106_ccs_2697_2501_0_2501_2501_SUB0_uNAp_51	-95
RSN_LD3.107_ccs_152308_2135_0_2135_2135_SUB0_pNAp_42	-36
RSN_LD3.104_ccs_3432_2022_0_2022_2022_SUB0_pNAp_46	-7
RSN_LD1.108_ccs_36194_420_0_420_420_SUB0_pTNp_22	91
RSN_LD4.106_ccs_1824_3412_0_3412_3412_SUB0_pNAp_34	0
RSN_LD4.111_sub_60542_4172_0_4172_4172_SUB0_pTNu_158	395
RSN_LD4.114_ccs_149993_3458_0_3458_3458_SUB0_pNAp_45	346
RSN_LD3.103_ccs_65286_2147_0_2147_2147_SUB0_pTNp_20	224
RNN_LD4.113_ccs_116165_4330_0_4330_4330_SUB0_pTNp_97	-83
RNN_LD4.114_ccs_130706_4133_0_4133_4133_SUB0_pNAp_31	275
RSN_LD4.110_ccs_84221_5563_0_5563_5563_SUB0_pTNp_28	44
RNN_LD4.108_ccs_152592_3654_0_3654_3654_SUB0_pNAp_31	-41
RSN_LD4.104_sub_42712_1091_1737_2828_1091_SUB0_uNAp_17	-164
RSN_LD4.115_sub_34784_9555_0_6786_6786_SUB1_uNAp_25	41
RSN_LD4.101_ccs_35949_3624_0_3624_3624_SUB0_pNAp_29	32
RNN_LD4.101_sub_105533_4218_0_4218_4218_SUB0_pTNu_26	-20
RNN_LD4.105_ccs_32331_1518_0_1518_1518_SUB0_pTNu_17	-42
RNN_LD3.109_ccs_38480_2531_0_2531_2531_SUB0_pNAp_113	-14
RSN_LD4.106_ccs_137904_993_0_993_993_SUB0_pTNp_27	-12
RSN_LD3.109_ccs_106663_2139_0_2139_2139_SUB0_pTNp_32	-6
RNN_LD4.106_ccs_20529_3818_0_3818_3818_SUB0_pNAp_47	0
RNN_LD3.103_ccs_65714_1879_0_1879_1879_SUB0_pTNp_12	0
RNN_LD4.104_ccs_51459_1544_0_1544_1544_SUB0_pTNp_26	10
RNN_LD3.110_ccs_61568_2887_0_2887_2887_SUB0_pTNp_49	35
RNN_LD4.102_ccs_62710_1113_0_1113_1113_SUB0_pTNu_30	-11
RNN_LD4.108_ccs_110205_1642_0_1642_1642_SUB0_pTNp_41	1
RSN_LD2.103_sub_45483_2525_0_1362_1362_SUB0_pNAp_36	23
RSN_LD2.105_ccs_34829_1609_0_1609_1609_SUB0_pTNp_34	-59
RSN_LD3.103_sub_16071_2655_0_2119_2119_SUB0_pTNp_22	-4
RNN_LD3.108_ccs_121419_2881_0_2881_2881_SUB0_pTNp_22	0
RSN_LD3.105_sub_83702_1872_0_1872_1872_SUB0_pTNu_32	443
RNN_LD3.103_sub_135168_3420_0_2896_2896_SUB0_pNAp_27	252
RNN_LD4.111_ccs_47499_2875_0_2875_2875_SUB0_pTNu_32	229
RSN_LD4.110_ccs_7757_2266_0_2266_2266_SUB0_pNAp_31	5
RSN_LD3.103_sub_80841_4095_91_2896_2805_SUB0_uNAp_22	-1
RSN_LD3.105_ccs_74286_2232_0_2232_2232_SUB0_pNAp_32	-27
RSN_LD3.101_ccs_38726_2225_0_2225_2225_SUB0_pNAp_27	-47
RSN_LD3.109_ccs_75224_2240_0_2240_2240_SUB0_pTNp_20	-493
RSN_LD3.101_sub_44108_2537_0_2537_2537_SUB0_pTNu_16	130
RSN_LD3.103_ccs_130434_2186_0_2186_2186_SUB0_pTNp_21	64
RSN_LD3.106_sub_34329_4883_6452_8925_2473_SUB0_pNAp_31	9
RSN_LD4.111_sub_58299_4879_8732_11269_2537_SUB0_pTNp_26	-18
RNN_LD1.111_ccs_114194_672_0_672_672_SUB0_pNAp_36	-15
RSN_LD1.108_ccs_91015_514_0_514_514_SUB0_pNAp_44	-16
RSN_LD1.107_ccs_113922_696_0_696_696_SUB0_uNAp_38	-1
RSN_LD2.103_ccs_135207_1845_0_1845_1845_SUB0_pNAp_17	6
RSN_LD1.109_ccs_125383_580_0_580_580_SUB0_pTNu_26	9
RNN_LD2.103_ccs_76269_576_0_576_576_SUB0_pNAp_31	254
RSN_LD3.105_sub_93401_3410_0_1725_1725_SUB0_pTNu_41	-230
RNN_LD4.110_ccs_109473_1650_0_1650_1650_SUB0_uNAp_89	-125
RSN_LD3.107_ccs_69137_1977_0_1977_1977_SUB0_pNAp_109	-55
RSN_LD2.106_ccs_49416_2191_0_2191_2191_SUB0_pTNp_35	-13
RNN_LD3.106_ccs_49977_1236_0_1236_1236_SUB0_pTNp_30	-1
RNN_LD2.101_ccs_88444_1150_0_1150_1150_SUB0_pTNp_24	47
RNN_LD3.107_ccs_61603_1074_0_1074_1074_SUB0_pNAp_34	-39
RSN_LD4.113_ccs_71409_2722_0_2722_2722_SUB0_pNAp_34	224
RNN_LD4.115_sub_141875_4804_4154_7267_3113_SUB0_pNAp_26	10
RSN_LD3.104_sub_78299_6791_0_6791_6791_SUB0_pNAp_35	2
RNN_LD3.105_sub_152994_5301_0_5301_5301_SUB0_pTNp_37	0
RSN_LD3.110_sub_26754_23163_7991_10508_2517_SUB0_pNAp_31	0
RNN_LD3.102_ccs_27614_2467_0_2467_2467_SUB0_pTNp_22	0
RNN_LD4.116_ccs_28876_2664_0_2664_2664_SUB0_pTNp_30	0
RSN_LD4.113_sub_59217_9055_8328_11879_3551_SUB0_pNAp_40	0
RSN_LD3.107_sub_62401_2857_0_2857_2857_SUB0_uNAp_12	-34
RSN_LD3.106_sub_80970_2743_0_2510_2510_SUB0_pTNu_34	-275
RNN_LD3.108_ccs_63971_2690_0_2690_2690_SUB0_uNAp_33	-384
RSN_LD2.102_ccs_162542_1222_0_1222_1222_SUB0_pTNp_31	18
RSN_LD4.107_ccs_163425_3351_0_3351_3351_SUB0_pNAp_102	6
RNN_LD4.103_ccs_153222_3746_0_3746_3746_SUB0_pNAp_36	-20
RNN_LD3.110_ccs_33356_1386_0_1386_1386_SUB0_uNAp_33	-59
RNN_LD2.107_ccs_116564_1138_0_1138_1138_SUB0_pTNu_30	2
RSN_LD4.111_sub_80229_5832_0_4310_4310_SUB0_uNAp_37	-64
RNN_LD4.116_ccs_151731_3016_0_3016_3016_SUB0_pTNp_22	-71
RSN_LD4.112_ccs_72042_2296_0_2296_2296_SUB0_pTNp_21	7
RSN_LD3.102_sub_78944_4879_2182_4231_2049_SUB0_pTNp_17	15
RNN_LD3.108_sub_82169_4895_0_2542_2542_SUB0_uNAp_38	453
RNN_LD4.112_sub_63817_4875_3956_6865_2909_SUB0_uNAp_27	453
RSN_LD3.108_ccs_148435_2307_0_2307_2307_SUB0_pNAp_26	469
RSN_LD4.105_ccs_5818_1242_0_1242_1242_SUB0_pTNu_46	485
RSN_LD3.110_ccs_125527_2883_0_2883_2883_SUB0_pNAp_41	485
RSN_LD3.107_ccs_116220_2136_0_2136_2136_SUB0_uNAp_31	485
RSN_LD3.102_sub_129686_3420_1775_3420_1645_SUB0_pTNu_28	488
RSN_LD2.102_ccs_64447_1216_0_1216_1216_SUB0_pTNp_32	-5
RSN_LD3.106_ccs_109764_1282_0_1282_1282_SUB0_pNAp_26	0
RNN_LD2.103_ccs_81360_1343_0_1343_1343_SUB0_pNAp_67	0
RSN_LD2.105_sub_46334_1309_0_1282_1282_SUB0_pNAp_29	45
RSN_LD2.106_ccs_15366_1132_0_1132_1132_SUB0_pNAp_37	245
RSN_LD4.109_ccs_15123_1207_0_1207_1207_SUB0_pTNp_37	242
RSN_LD2.106_sub_48100_3259_2324_3871_1547_SUB0_pNAp_27	22
RSN_LD3.101_ccs_65538_3696_0_3696_3696_SUB1_pTNu_33	11
RNN_LD4.113_ccs_75959_4489_0_4489_4489_SUB0_uNAp_32	-6
RSN_LD2.107_ccs_151061_1045_0_1045_1045_SUB0_pTNp_22	-12
RNN_LD3.108_sub_18640_3679_3414_6239_2825_SUB0_uNAp_17	-18
RNN_LD3.108_ccs_83295_2685_0_2685_2685_SUB0_pNAp_30	-6
RSN_LD3.109_sub_139999_2683_0_2509_2509_SUB0_pNAp_42	35
RNN_LD3.102_ccs_150624_2123_0_2123_2123_SUB0_pTNp_31	40
RSN_LD3.107_ccs_70984_2357_0_2357_2357_SUB0_pNAp_30	127
RSN_LD2.108_ccs_89909_1130_0_1130_1130_SUB0_pTNp_20	-57
RNN_LD1.107_ccs_23318_1079_0_1079_1079_SUB0_uNAp_56	-41
RNN_LD1.109_ccs_51420_734_0_734_734_SUB0_uNAp_33	-34
RNN_LD4.106_ccs_48079_3131_0_3131_3131_SUB0_pTNp_57	-31
RSN_LD4.107_ccs_89363_4697_0_4697_4697_SUB0_pNAp_41	25
RNN_LD4.113_ccs_13173_2885_0_2885_2885_SUB0_pNAp_27	31
RSN_LD2.107_ccs_45157_884_0_884_884_SUB0_pTNp_17	38
RSN_LD2.103_ccs_18488_1194_0_1194_1194_SUB0_pTNp_42	38
RNN_LD1.104_ccs_144185_982_0_982_982_SUB0_uNAp_32	41
RSN_LD4.113_ccs_138761_2361_0_2361_2361_SUB0_pNAp_25	122
RSN_LD3.105_ccs_67909_5955_0_5955_5955_SUB0_pTNp_27	347
RNN_LD3.110_ccs_51419_1144_0_1144_1144_SUB0_pNAp_56	-86
RNN_LD4.110_ccs_18232_2616_0_2616_2616_SUB0_pTNp_37	11
RSN_LD4.108_ccs_126155_2264_0_2264_2264_SUB0_pNAp_40	13
RSN_LD3.110_ccs_51424_2241_0_2241_2241_SUB0_pTNp_106	18
RNN_LD4.108_ccs_80499_2035_0_2035_2035_SUB0_pNAp_57	431
RSN_LD3.107_sub_118769_3103_0_2614_2614_SUB0_pNAp_31	33
RSN_LD3.101_ccs_20053_2471_0_2471_2471_SUB0_pNAp_111	4
RSN_LD4.105_ccs_19283_2264_0_2264_2264_SUB0_pNAp_32	0
RSN_LD2.104_ccs_8714_1174_0_1174_1174_SUB0_pTNp_42	-2
RSN_LD4.105_ccs_47061_1600_0_1600_1600_SUB0_pNAp_34	-2
RSN_LD2.104_sub_145379_2623_0_1518_1518_SUB0_uNAp_26	-3
RSN_LD3.106_ccs_154124_2121_0_2121_2121_SUB0_pNAp_30	-7
RSN_LD3.110_sub_79985_4323_2782_5020_2238_SUB0_uNAp_26	-7
RSN_LD3.103_ccs_132567_2171_0_2171_2171_SUB0_pTNp_36	-16
RSN_LD3.103_ccs_136272_2620_0_2620_2620_SUB0_pNAp_40	-21
RNN_LD4.105_ccs_96838_1959_0_1959_1959_SUB0_pTNp_27	-23
RSN_LD3.107_sub_120557_3417_0_1869_1869_SUB0_pNAp_32	3
RSN_LD3.106_ccs_12616_3056_0_3056_3056_SUB0_pNAp_26	3
RNN_LD4.106_ccs_145050_1869_0_1869_1869_SUB0_pTNp_27	-9
RNN_LD2.103_ccs_96157_1241_0_1241_1241_SUB0_pNAp_52	-23
RNN_LD3.106_ccs_99994_3283_0_3283_3283_SUB0_pNAp_31	1
RSN_LD1.111_sub_127474_1428_0_718_718_SUB0_pTNp_26	-3
RSN_LD4.115_sub_48966_6651_0_3303_3303_SUB0_pNAp_29	11
RSN_LD1.111_ccs_117526_524_0_524_524_SUB0_pNAp_52	-23
RSN_LD4.110_ccs_80692_2622_0_2622_2622_SUB0_uNAp_37	27
RSN_LD3.102_sub_122640_3283_0_2380_2380_SUB0_uNAp_31	24
RSN_LD4.108_sub_15844_2223_6683_7749_1066_SUB0_pTNu_42	-10
RSN_LD1.111_ccs_108656_586_0_586_586_SUB0_pTNp_21	-10
RNN_LD1.104_ccs_146940_880_0_880_880_SUB0_pNAp_27	-33
RNN_LD2.103_ccs_140632_803_0_803_803_SUB0_uNAp_56	-23
RNN_LD1.107_ccs_35789_478_0_478_478_SUB0_pTNp_36	-11
RNN_LD1.103_ccs_148287_639_0_639_639_SUB0_pTNp_21	-11
RNN_LD1.108_ccs_73563_483_0_483_483_SUB0_pNAp_30	-10
RNN_LD1.108_ccs_35089_707_0_707_707_SUB0_pNAp_35	59
RNN_LD2.103_ccs_133023_1164_0_1164_1164_SUB0_pTNp_25	-18
RNN_LD3.102_sub_145326_3705_0_2641_2641_SUB0_pTNu_19	0
RSN_LD3.101_sub_46365_3860_0_1936_1936_SUB0_pNAp_32	0
RSN_LD3.106_ccs_41214_2348_0_2348_2348_SUB0_pTNp_28	-2
RSN_LD4.111_sub_41882_5053_0_2997_2997_SUB0_pTNp_39	-78
RNN_LD3.101_sub_130550_3899_213_2689_2476_SUB0_uNAp_31	-49
RSN_LD4.102_ccs_104865_3277_0_3277_3277_SUB0_uNAp_27	-49
RNN_LD3.108_sub_44621_2856_0_2689_2689_SUB0_uNAp_56	-47
RNN_LD3.107_ccs_4188_2514_0_2514_2514_SUB0_pNAp_33	-62
RSN_LD4.103_ccs_11943_2655_0_2655_2655_SUB0_uNAp_37	-43
RSN_LD2.104_ccs_140122_1919_0_1919_1919_SUB0_uNAp_57	-40
RNN_LD4.105_ccs_79890_3161_0_3161_3161_SUB0_pTNp_22	-9
RNN_LD4.111_ccs_115503_3073_0_3073_3073_SUB0_pTNp_27	-9
RNN_LD4.114_sub_90480_4140_0_3349_3349_SUB0_pTNp_21	-7
RNN_LD2.108_ccs_148733_1496_0_1496_1496_SUB0_pNAp_38	-6
RNN_LD4.104_ccs_155464_1145_0_1145_1145_SUB0_pNAp_27	-4
RSN_LD4.115_sub_29546_3481_0_3128_3128_SUB0_pTNp_26	-1
RNN_LD3.107_ccs_27451_2764_0_2764_2764_SUB0_pNAp_39	0
RSN_LD3.106_sub_114032_4100_0_2763_2763_SUB0_pTNp_27	58
RNN_LD4.107_ccs_79819_1351_0_1351_1351_SUB0_pTNp_42	-154
RNN_LD4.102_sub_29462_1602_0_1602_1602_SUB0_pNAp_47	-39
RSN_LD1.103_ccs_135817_483_0_483_483_SUB0_pNAp_40	-15
RSN_LD2.105_ccs_29988_1188_0_1188_1188_SUB0_pNAp_57	-7
RNN_LD2.104_sub_121858_3882_3358_3882_524_SUB0_pNAp_26	21
RSN_LD1.110_ccs_145097_1061_0_1061_1061_SUB0_pNAp_27	23
RSN_LD4.110_ccs_31029_956_0_956_956_SUB0_pTNp_47	28
RSN_LD4.102_ccs_69765_1064_0_1064_1064_SUB0_pTNp_46	28
RSN_LD4.111_sub_4665_5602_5307_8417_3110_SUB0_pTNp_42	37
RSN_LD4.111_ccs_129024_3101_0_3101_3101_SUB0_pNAp_123	-486
RSN_LD3.109_sub_37074_29205_27755_30157_2402_SUB0_pTNu_14	-40
RSN_LD3.108_ccs_54145_2640_0_2640_2640_SUB0_uNAp_32	-39
RSN_LD4.104_ccs_37199_1764_0_1764_1764_SUB0_pNAp_36	-13
RSN_LD3.109_ccs_81845_2273_0_2273_2273_SUB0_pNAp_40	-10
RSN_LD3.104_ccs_38655_2612_0_2612_2612_SUB0_uNAp_171	-4
RNN_LD4.105_ccs_7403_2015_0_2015_2015_SUB0_pTNp_25	-3
RNN_LD3.105_ccs_81115_2651_0_2651_2651_SUB0_pTNp_21	1
RSN_LD2.102_ccs_76066_1079_0_1079_1079_SUB0_pTNp_32	9
RSN_LD4.110_sub_12532_17301_9436_11937_2501_SUB0_pTNp_22	11
RNN_LD4.115_sub_94209_6449_3481_6449_2968_SUB0_pTNu_16	16
RNN_LD3.107_ccs_89954_2823_0_2823_2823_SUB0_pNAp_37	376
RSN_LD3.103_sub_84258_3505_0_2882_2882_SUB0_uNAp_34	378
RNN_LD3.108_sub_21986_3833_3877_5671_1794_SUB0_pTNu_27	407
RNN_LD4.116_ccs_74441_2554_0_2554_2554_SUB0_pTNp_23	11
RSN_LD2.101_sub_138343_13616_5292_6399_1107_SUB0_pTNp_22	14
RSN_LD3.102_ccs_53877_2262_0_2262_2262_SUB0_pNAp_40	458
RSN_LD3.106_sub_116471_2697_0_2364_2364_SUB0_pNAp_32	458
RSN_LD4.113_ccs_8508_3452_0_3452_3452_SUB0_pNAp_44	454
RNN_LD3.110_sub_137938_2565_816_2373_1557_SUB0_uNAp_42	448
RSN_LD3.108_sub_56857_3113_0_2556_2556_SUB0_uNAp_21	338
RSN_LD3.109_ccs_136753_2712_0_2712_2712_SUB0_uNAp_37	76
RNN_LD4.112_sub_120103_7351_3659_6523_2864_SUB0_pNAp_35	20
RSN_LD4.114_ccs_63963_3328_0_3328_3328_SUB0_pNAp_37	-59
RSN_LD4.104_ccs_7064_2921_0_2921_2921_SUB0_pNAp_40	-64
RNN_LD3.105_ccs_82929_915_0_915_915_SUB0_pTNp_27	-1
RSN_LD1.103_ccs_140581_390_0_390_390_SUB0_pNAp_31	-13
RNN_LD3.103_ccs_160656_2620_0_2620_2620_SUB0_uNAp_27	-20
RNN_LD3.102_ccs_80903_2447_0_2447_2447_SUB0_pTNp_22	-20
RSN_LD3.105_sub_112009_1401_0_1401_1401_SUB0_pNAp_19	-24
RNN_LD3.105_ccs_46338_2456_0_2456_2456_SUB0_pNAp_27	-25
RNN_LD3.103_sub_139527_542_2774_3316_542_SUB0_uTNu_37	-25
RSN_LD1.107_ccs_17274_634_0_634_634_SUB0_pNAp_65	-7
RNN_LD2.101_ccs_50535_1219_0_1219_1219_SUB0_pNAp_30	27
RSN_LD2.104_ccs_40259_1263_0_1263_1263_SUB0_pNAp_34	16
RSN_LD2.109_sub_151637_869_0_869_869_SUB0_pNAp_25	11
RNN_LD1.112_ccs_32140_1606_0_1606_1606_SUB0_pNAp_31	7
RSN_LD1.110_ccs_43548_1071_0_1071_1071_SUB1_pNAp_40	3
RNN_LD2.104_ccs_43288_782_0_782_782_SUB0_pTNp_116	-6
RNN_LD3.103_sub_55847_5445_0_2852_2852_SUB0_uNAp_30	-8
RSN_LD2.107_ccs_66958_1070_0_1070_1070_SUB0_pNAp_30	-12
RNN_LD1.109_ccs_155889_927_0_927_927_SUB0_pTNp_27	-21
RNN_LD2.110_ccs_64226_1067_0_1067_1067_SUB0_pNAp_72	-33
RNN_LD3.106_sub_97820_2108_0_1712_1712_SUB0_pTNp_22	-8
RSN_LD3.101_sub_119285_17273_12370_13663_1293_SUB0_pNAp_34	12
RNN_LD3.108_ccs_142066_6357_0_6357_6357_SUB0_pTNp_26	333
RNN_LD4.115_ccs_87579_2884_0_2884_2884_SUB0_pTNp_24	219
RNN_LD4.115_sub_46205_8640_5894_9027_3133_SUB0_pTNu_29	-28
RNN_LD4.111_sub_132151_6900_3961_6826_2865_SUB0_pTNp_12	-378
RSN_LD4.110_ccs_138627_2902_0_2902_2902_SUB0_pNAp_37	-377
RSN_LD3.106_sub_143371_4411_0_2877_2877_SUB0_pTNp_47	-357
RNN_LD4.114_sub_153881_3033_0_2863_2863_SUB0_pTNp_47	-38
RNN_LD3.106_ccs_69103_2810_0_2810_2810_SUB0_pNAp_42	-38
RNN_LD4.114_sub_152336_3351_0_2985_2985_SUB0_pNAp_31	-28
RNN_LD2.109_ccs_94701_1173_0_1173_1173_SUB0_pNAp_33	-19
RSN_LD3.101_ccs_55195_2520_0_2520_2520_SUB0_pTNp_40	-18
RSN_LD2.103_ccs_41643_1762_0_1762_1762_SUB0_pTNp_22	0
RNN_LD3.104_sub_135389_5924_0_5530_5530_SUB0_pNAp_51	2
RSN_LD4.104_ccs_12302_1358_0_1358_1358_SUB0_pNAp_32	1
RSN_LD3.108_ccs_100619_941_0_941_941_SUB0_pNAp_31	-37
RNN_LD4.114_sub_90740_6740_4740_8016_3276_SUB0_pNAp_52	178
RSN_LD4.114_sub_131915_6411_7438_10250_2812_SUB0_pTNp_22	-9
RSN_LD3.104_ccs_24769_2224_0_2224_2224_SUB0_pTNp_18	-17
RNN_LD2.102_ccs_113580_1331_0_1331_1331_SUB0_pNAp_68	-30
RNN_LD3.104_ccs_15187_2830_0_2830_2830_SUB0_pTNp_37	-26
RSN_LD4.115_ccs_93574_3720_0_3720_3720_SUB0_pTNp_46	-16
RNN_LD4.113_ccs_99832_2722_0_2722_2722_SUB0_pTNp_87	-4
RSN_LD3.109_sub_1009_5021_0_3041_3041_SUB0_pNAp_37	1
RNN_LD3.110_ccs_19288_3277_0_3277_3277_SUB0_pTNp_35	1
RNN_LD4.107_ccs_119246_2478_0_2478_2478_SUB0_pNAp_21	3
RNN_LD4.116_sub_104596_6524_8158_10809_2651_SUB0_uNAp_15	3
RNN_LD4.114_sub_86287_3936_0_3663_3663_SUB0_pTNp_62	8
RNN_LD3.102_sub_114266_4178_0_3054_3054_SUB0_pTNp_30	8
RNN_LD3.109_ccs_47715_4511_0_4511_4511_SUB0_pNAp_35	15
RSN_LD3.101_sub_126986_3302_0_2729_2729_SUB0_pNAp_39	-232
RNN_LD4.108_ccs_41185_1652_0_1652_1652_SUB0_pNAp_57	24
RNN_LD4.110_ccs_150430_1612_0_1612_1612_SUB0_pTNp_31	6
RNN_LD4.107_ccs_140007_2161_0_2161_2161_SUB0_pNAp_30	5
RNN_LD2.102_sub_8253_3207_1907_3622_1715_SUB0_pNAp_12	-22
RNN_LD2.102_ccs_128592_1660_0_1660_1660_SUB0_pTNp_25	-27
RSN_LD4.110_ccs_140765_1809_0_1809_1809_SUB0_pTNu_31	-71
RSN_LD2.102_ccs_103460_1975_0_1975_1975_SUB0_pTNp_31	123
RSN_LD4.106_sub_40963_2895_4723_6647_1924_SUB0_pTNu_36	-4
RNN_LD3.107_ccs_128478_2426_0_2426_2426_SUB0_pTNu_30	-6
RSN_LD1.111_ccs_84479_540_0_540_540_SUB0_pTNp_31	-24
RSN_LD2.106_sub_156659_2144_0_2144_2144_SUB0_pTNp_37	75
RNN_LD4.109_ccs_139940_2006_0_2006_2006_SUB0_pTNp_34	41
RSN_LD3.103_ccs_126586_2122_0_2122_2122_SUB0_pNAp_37	25
RSN_LD3.110_sub_115737_2640_0_1863_1863_SUB0_pTNu_23	18
RNN_LD2.109_sub_138281_1376_1393_2449_1056_SUB0_pNAp_35	5
RNN_LD3.108_sub_142120_2229_0_1981_1981_SUB0_pTNp_26	-23
RNN_LD1.107_ccs_139825_638_0_638_638_SUB0_pNAp_32	-24
RSN_LD4.105_ccs_159366_1124_0_1124_1124_SUB0_pNAp_36	-24
RSN_LD1.101_ccs_58648_544_0_544_544_SUB0_pNAp_47	-28
RNN_LD4.107_ccs_60300_1810_0_1810_1810_SUB0_pTNp_27	-30
RSN_LD4.104_ccs_43709_2018_0_2018_2018_SUB0_uNAp_32	-39
RSN_LD4.108_ccs_2471_1853_0_1853_1853_SUB0_pTNp_31	-40
RNN_LD4.103_ccs_39135_3305_0_3305_3305_SUB0_pNAp_30	48
RSN_LD2.102_ccs_65394_1942_0_1942_1942_SUB0_pTNp_24	22
RNN_LD4.102_sub_126998_4029_0_3934_3934_SUB0_pNAp_26	19
RNN_LD4.105_ccs_45161_3669_0_3669_3669_SUB0_pNAp_33	-48
RSN_LD3.110_sub_125184_5528_0_2824_2824_SUB0_pTNp_96	-62
RSN_LD3.110_sub_46162_4296_0_2746_2746_SUB0_pTNu_41	15
RNN_LD4.102_sub_65240_6123_0_4019_4019_SUB0_pTNp_22	-24
RSN_LD4.114_sub_157505_6593_0_4139_4139_SUB0_uNAp_36	4
RSN_LD2.101_ccs_159604_1776_0_1776_1776_SUB0_pTNp_23	3
RNN_LD2.109_ccs_73731_1337_0_1337_1337_SUB0_pTNu_21	3
RNN_LD4.114_sub_46678_5986_2994_5986_2992_SUB0_pNAp_18	1
RSN_LD4.107_ccs_23732_2933_0_2933_2933_SUB0_pNAp_41	-22
RNN_LD3.109_sub_136413_3249_0_2644_2644_SUB0_pNAp_27	-39
RNN_LD4.115_ccs_140599_4646_0_4646_4646_SUB0_pTNp_22	-21
RSN_LD2.105_ccs_55884_845_0_845_845_SUB0_pTNp_37	-29
RNN_LD3.105_ccs_14546_888_0_888_888_SUB0_pTNp_24	-45
RSN_LD1.107_ccs_32153_808_0_808_808_SUB0_pTNp_25	-39
RSN_LD3.102_sub_128164_1746_0_1746_1746_SUB0_pTNu_37	34
RSN_LD3.101_sub_118673_4578_0_2284_2284_SUB0_pTNp_48	8
RSN_LD3.105_sub_4312_2467_0_2409_2409_SUB0_pNAp_28	-11
RSN_LD4.109_sub_134291_13558_9475_11869_2394_SUB0_pTNu_22	-11
RSN_LD3.103_ccs_22582_2257_0_2257_2257_SUB0_pNAp_29	57
RSN_LD4.113_ccs_65925_3262_0_3262_3262_SUB0_pTNp_24	62
RNN_LD4.107_sub_94226_4820_1201_4820_3619_SUB0_pTNp_21	143
RNN_LD4.114_ccs_101398_3343_0_3343_3343_SUB0_pNAp_31	114
RSN_LD4.107_ccs_141163_2256_0_2256_2256_SUB0_pTNp_42	0
RSN_LD4.112_ccs_160402_2026_0_2026_2026_SUB0_pNAp_39	30
RSN_LD2.107_ccs_129956_1666_0_1666_1666_SUB0_pTNp_21	11
RNN_LD2.104_ccs_4128_1659_0_1659_1659_SUB0_pTNp_37	10
RNN_LD3.108_sub_16294_3146_0_2245_2245_SUB0_pTNp_31	-7
RSN_LD4.112_ccs_156716_2223_0_2223_2223_SUB0_pTNp_26	-9
RSN_LD3.110_ccs_152012_2287_0_2287_2287_SUB0_pNAp_31	-10
RSN_LD3.106_ccs_3337_2203_0_2203_2203_SUB0_pNAp_67	-10
RSN_LD4.112_sub_147894_10948_14679_18632_3953_SUB0_pTNp_22	-17
RSN_LD3.107_sub_2097_4884_0_2527_2527_SUB0_pNAp_32	-17
RSN_LD2.108_ccs_101883_1839_0_1839_1839_SUB0_pNAp_57	-34
RSN_LD3.107_sub_39899_2340_0_2305_2305_SUB0_pTNu_54	-48
RNN_LD2.110_ccs_106762_1708_0_1708_1708_SUB0_uNAp_17	-48
RNN_LD3.102_sub_49636_4420_2145_4187_2042_SUB0_pTNu_16	-49
RNN_LD3.107_ccs_92786_2245_0_2245_2245_SUB0_pTNu_21	-109
RSN_LD3.108_ccs_55624_2636_0_2636_2636_SUB0_pNAp_32	-10
RSN_LD2.104_ccs_110150_1038_0_1038_1038_SUB0_pNAp_36	-56
RNN_LD1.110_ccs_127576_782_0_782_782_SUB0_pNAp_43	-34
RSN_LD3.108_ccs_85408_2444_0_2444_2444_SUB0_pNAp_47	-26
RNN_LD3.106_sub_6610_3853_0_2381_2381_SUB0_pNAp_66	11
RNN_LD2.110_ccs_111644_1132_0_1132_1132_SUB0_pTNu_27	25
RSN_LD4.107_ccs_97028_1426_0_1426_1426_SUB0_pTNp_52	24
RSN_LD3.107_sub_61497_2138_0_1505_1505_SUB0_pNAp_42	-27
RNN_LD4.115_ccs_74022_2924_0_2924_2924_SUB0_pNAp_21	16
RSN_LD4.111_ccs_158951_3558_0_3558_3558_SUB0_pTNp_21	7
RNN_LD4.107_ccs_157552_3694_0_3694_3694_SUB0_pNAp_25	7
RNN_LD4.113_ccs_29253_4069_0_4069_4069_SUB0_pNAp_40	-6
RSN_LD4.110_ccs_130638_3205_0_3205_3205_SUB0_pNAp_39	-17
RNN_LD4.111_sub_8290_6734_5526_8209_2683_SUB0_uNAp_32	42
RSN_LD4.113_sub_37852_6522_0_5591_5591_SUB0_pTNu_25	10
RSN_LD4.110_ccs_24728_5278_0_5278_5278_SUB0_pNAp_21	10
RNN_LD4.110_ccs_157849_3657_0_3657_3657_SUB0_pNAp_31	9
RSN_LD4.113_ccs_81662_2967_0_2967_2967_SUB0_pTNp_21	-71
RNN_LD3.108_ccs_147986_1352_0_1352_1352_SUB0_pNAp_49	-12
RNN_LD4.103_ccs_28924_4400_0_4400_4400_SUB0_pNAp_31	33
RSN_LD4.114_sub_84020_5918_4580_8236_3656_SUB0_pTNu_22	23
RSN_LD2.103_ccs_156109_1761_0_1761_1761_SUB0_pNAp_47	-28
RNN_LD2.102_sub_162853_2644_0_2070_2070_SUB0_pTNu_26	-7
RSN_LD2.106_ccs_163371_1104_0_1104_1104_SUB0_pNAp_27	3
RSN_LD3.101_sub_108926_4627_0_2737_2737_SUB0_pNAp_72	11
RNN_LD1.109_ccs_3682_591_0_591_591_SUB0_pTNp_47	24
RSN_LD4.105_ccs_23100_3195_0_3195_3195_SUB0_pTNp_42	147
RNN_LD1.111_ccs_16417_620_0_620_620_SUB0_pTNp_22	105
RSN_LD4.110_sub_62363_6907_10354_13668_3314_SUB0_pNAp_37	34
RNN_LD2.102_sub_145810_1873_0_1834_1834_SUB0_uNAp_30	-41
RSN_LD4.110_ccs_16667_1693_0_1693_1693_SUB0_pTNp_28	-85
RNN_LD2.111_sub_10063_5380_184_3879_3695_SUB0_uNAp_27	32
RSN_LD2.104_sub_132567_1171_0_1171_1171_SUB0_pNAp_47	104
RNN_LD3.107_ccs_118652_2882_0_2882_2882_SUB0_pNAp_25	35
RNN_LD4.115_ccs_142950_3832_0_3832_3832_SUB0_pTNp_57	69
RSN_LD2.108_ccs_26689_1656_0_1656_1656_SUB0_pNAp_27	25
RSN_LD4.113_ccs_38281_3666_0_3666_3666_SUB0_pTNp_37	0
RSN_LD2.104_sub_139281_9784_8463_9994_1531_SUB0_pTNu_25	-17
RSN_LD4.111_sub_131953_6604_6842_9457_2615_SUB0_pTNp_81	-34
RSN_LD3.106_ccs_108850_1001_0_1001_1001_SUB0_pNAp_47	-50
RSN_LD4.115_sub_43074_2678_0_2678_2678_SUB0_pTNu_29	-78
RNN_LD3.103_sub_141709_4664_0_2945_2945_SUB0_uNAp_22	-113
RNN_LD4.114_sub_26630_4993_4146_7397_3251_SUB0_pNAp_28	-191
RNN_LD3.106_ccs_44574_6389_0_6389_6389_SUB0_pTNp_33	84
RSN_LD4.107_ccs_80466_2644_0_2644_2644_SUB0_uNAp_41	95
RNN_LD3.106_ccs_83482_2479_0_2479_2479_SUB0_pTNp_31	397
RSN_LD3.105_ccs_70690_2491_0_2491_2491_SUB0_pNAp_27	18
RSN_LD4.105_ccs_144927_1633_0_1633_1633_SUB0_pTNu_36	17
RSN_LD2.101_ccs_8182_1338_0_1338_1338_SUB0_pNAp_39	2
RNN_LD4.107_ccs_18199_1692_0_1692_1692_SUB0_pTNp_39	-1
RNN_LD4.109_ccs_105995_3400_0_3400_3400_SUB0_pNAp_32	-1
RSN_LD2.104_ccs_19264_1457_0_1457_1457_SUB0_pNAp_31	-1
RSN_LD2.105_sub_25442_1248_0_1248_1248_SUB0_pNAp_26	14
RSN_LD2.101_sub_38899_872_222_872_650_SUB0_pNAp_15	4
RSN_LD4.102_ccs_128579_2313_0_2313_2313_SUB1_pTNp_24	-6
RNN_LD3.109_ccs_63389_4281_0_4281_4281_SUB1_pTNp_27	-10
RNN_LD4.110_ccs_11669_1669_0_1669_1669_SUB0_pTNp_26	-10
RNN_LD4.108_ccs_6185_1420_0_1420_1420_SUB0_pNAp_28	-18
RNN_LD2.111_sub_65972_2221_0_1286_1286_SUB0_pTNp_34	-20
RSN_LD2.104_sub_41716_22248_6304_7308_1004_SUB0_uNAp_20	472
RNN_LD2.111_ccs_50475_2050_0_2050_2050_SUB0_pTNu_26	-15
RSN_LD3.101_sub_91001_2285_0_1936_1936_SUB0_pTNp_21	-19
RNN_LD4.104_ccs_37589_4620_0_4620_4620_SUB0_pTNp_21	-48
RSN_LD4.112_sub_162986_5709_6509_10075_3566_SUB0_pTNu_29	57
RNN_LD4.114_ccs_63059_2646_0_2646_2646_SUB0_pTNp_57	48
RSN_LD3.102_sub_92027_3980_0_2715_2715_SUB0_pTNp_39	26
RSN_LD2.105_ccs_21932_2052_0_2052_2052_SUB0_pTNp_21	19
RNN_LD3.103_ccs_25052_2628_0_2628_2628_SUB0_pNAp_43	18
RNN_LD4.116_ccs_45538_3002_0_3002_3002_SUB0_pNAp_31	14
RNN_LD4.114_sub_122071_4789_4368_7349_2981_SUB0_pTNp_69	7
RSN_LD4.108_ccs_42796_3090_0_3090_3090_SUB0_pTNp_31	7
RSN_LD3.106_sub_30177_4137_2107_4137_2030_SUB0_pNAp_37	6
RSN_LD4.106_ccs_33701_3276_0_3276_3276_SUB0_pNAp_24	4
RSN_LD3.107_sub_135030_4779_0_2599_2599_SUB0_pTNp_27	4
RSN_LD4.111_ccs_26645_2856_0_2856_2856_SUB0_pTNp_38	4
RNN_LD4.115_ccs_64303_3209_0_3209_3209_SUB0_pNAp_36	4
RSN_LD4.102_sub_42229_6824_0_3471_3471_SUB0_pNAp_25	0
RSN_LD4.110_ccs_82845_3134_0_3134_3134_SUB0_pTNp_27	-9
RSN_LD3.110_sub_109219_3716_0_3177_3177_SUB0_pTNp_28	-15
RNN_LD4.105_ccs_61835_2185_0_2185_2185_SUB0_pTNp_27	-15
RNN_LD4.110_ccs_157652_3521_0_3521_3521_SUB0_pTNp_33	-15
RNN_LD4.113_ccs_72922_3189_0_3189_3189_SUB0_pTNp_25	-29
RNN_LD4.108_ccs_4892_3506_0_3506_3506_SUB0_pNAp_45	-41
RNN_LD3.110_ccs_94361_911_0_911_911_SUB0_pTNp_38	-51
RNN_LD4.103_sub_129130_2820_6173_7562_1389_SUB0_pTNp_29	-29
RNN_LD1.107_ccs_11230_523_0_523_523_SUB0_pNAp_31	-27
RNN_LD1.112_ccs_69204_503_0_503_503_SUB0_pNAp_36	-24
RSN_LD1.111_ccs_163266_777_0_777_777_SUB0_pTNp_27	-19
RSN_LD4.115_sub_58395_6235_0_3680_3680_SUB0_pTNp_46	19
RSN_LD4.111_sub_48961_5071_13184_16722_3538_SUB0_uNAp_40	-8
RNN_LD2.104_ccs_59702_1239_0_1239_1239_SUB0_pTNu_41	-22
RSN_LD4.106_ccs_88622_1435_0_1435_1435_SUB0_pTNp_22	-4
RSN_LD4.105_ccs_72108_1176_0_1176_1176_SUB0_pTNp_32	-4
RSN_LD3.102_ccs_111632_2549_0_2549_2549_SUB0_pNAp_43	-9
RNN_LD4.115_ccs_94421_3047_0_3047_3047_SUB0_pNAp_30	-17
RNN_LD4.102_ccs_91778_1730_0_1730_1730_SUB0_pTNp_42	36
RNN_LD4.101_ccs_125298_1698_0_1698_1698_SUB0_pTNp_15	25
RNN_LD3.105_sub_63058_6238_308_3600_3292_SUB1_pTNp_26	-39
RSN_LD4.108_ccs_31009_1756_0_1756_1756_SUB0_pNAp_62	-57
RNN_LD1.110_ccs_136078_684_0_684_684_SUB0_pNAp_26	-421
RSN_LD2.105_ccs_107308_1254_0_1254_1254_SUB0_pTNp_26	31
RSN_LD3.105_ccs_116329_2410_0_2410_2410_SUB0_pNAp_36	31
RSN_LD4.111_sub_144098_3880_14068_16420_2352_SUB0_pTNp_29	28
RSN_LD4.102_ccs_118031_2776_0_2776_2776_SUB0_pTNp_20	28
RSN_LD4.104_ccs_127467_795_0_795_795_SUB0_uNAp_12	20
RNN_LD2.110_ccs_15030_1291_0_1291_1291_SUB0_pTNp_25	-30
RNN_LD4.107_ccs_95023_2194_0_2194_2194_SUB0_pNAp_29	444
RSN_LD3.103_sub_50673_2943_0_2919_2919_SUB0_pNAp_101	-19
RSN_LD3.105_ccs_76897_2388_0_2388_2388_SUB0_pTNp_25	-19
RSN_LD3.109_sub_9405_2458_0_2458_2458_SUB0_pNAp_42	-20
RNN_LD4.109_ccs_157136_2054_0_2054_2054_SUB0_pNAp_35	-31
RSN_LD3.106_sub_117541_4586_0_2403_2403_SUB0_pTNp_17	-34
RSN_LD2.105_sub_119796_16666_13886_15189_1303_SUB0_pTNp_21	-215
RSN_LD2.102_ccs_79572_1134_0_1134_1134_SUB0_pNAp_26	-9
RNN_LD2.105_ccs_136389_669_0_669_669_SUB0_uNAp_24	-16
RSN_LD2.109_ccs_55307_1242_0_1242_1242_SUB0_pTNu_30	20
RNN_LD1.106_ccs_83299_871_0_871_871_SUB0_pTNp_32	8
RNN_LD2.108_sub_72695_1531_751_2282_1531_SUB0_uNAp_34	479
RNN_LD3.103_sub_32819_3699_0_2337_2337_SUB0_pTNu_37	-23
RSN_LD3.105_ccs_27286_1990_0_1990_1990_SUB0_pNAp_24	0
RNN_LD3.108_sub_78197_2999_0_2616_2616_SUB0_uNAp_50	-84
RNN_LD3.105_sub_143227_2831_0_2582_2582_SUB0_uNAp_33	-60
RSN_LD2.105_ccs_20013_1699_0_1699_1699_SUB0_pTNp_37	-53
RSN_LD3.109_ccs_155373_2339_0_2339_2339_SUB0_pNAp_28	-38
RSN_LD3.108_ccs_126083_2110_0_2110_2110_SUB0_pNAp_33	-14
RSN_LD3.105_sub_132986_2790_0_1975_1975_SUB0_uNAp_32	2
RNN_LD3.105_ccs_162394_2237_0_2237_2237_SUB0_pNAp_32	18
RNN_LD4.105_sub_36679_9291_345_2212_1867_SUB0_uNAp_34	27
RSN_LD3.106_sub_38002_6814_7391_9890_2499_SUB0_pTNu_46	29
RNN_LD3.102_sub_109247_3124_0_2342_2342_SUB0_pNAp_14	29
RSN_LD2.108_ccs_18032_1745_0_1745_1745_SUB0_pTNp_28	42
RSN_LD3.105_ccs_68247_2118_0_2118_2118_SUB0_pNAp_31	53
RSN_LD3.103_sub_80705_4922_7228_10483_3255_SUB0_pNAp_32	54
RNN_LD3.103_ccs_65547_2202_0_2202_2202_SUB0_pNAp_37	54
RSN_LD2.102_ccs_37957_1754_0_1754_1754_SUB0_pNAp_34	68
RNN_LD3.101_ccs_14711_2693_0_2693_2693_SUB0_pNAp_45	97
RSN_LD4.113_sub_104660_5453_0_3849_3849_SUB0_uNAp_52	208
RSN_LD4.109_ccs_47725_1486_0_1486_1486_SUB0_pTNp_45	17
RSN_LD4.115_ccs_59665_3073_0_3073_3073_SUB0_pNAp_42	-17
RSN_LD2.105_sub_133804_1178_0_1178_1178_SUB0_pTNu_26	-19
RNN_LD1.104_ccs_101591_771_0_771_771_SUB0_pTNp_30	7
RSN_LD2.106_ccs_134235_1035_0_1035_1035_SUB0_pTNp_22	7
RNN_LD1.105_ccs_144192_771_0_771_771_SUB0_pTNp_41	10
RNN_LD2.102_ccs_19526_1378_0_1378_1378_SUB0_pNAp_43	12
RNN_LD1.106_ccs_76215_649_0_649_649_SUB0_pNAp_67	12
RNN_LD2.103_ccs_150476_1340_0_1340_1340_SUB0_pTNp_31	12
RNN_LD4.103_ccs_80327_1869_0_1869_1869_SUB0_pTNp_25	2
RSN_LD4.112_sub_82010_6088_15744_18507_2763_SUB0_pNAp_43	-5
RNN_LD4.116_ccs_134966_3006_0_3006_3006_SUB0_pNAp_31	-7
RNN_LD4.106_ccs_112251_1742_0_1742_1742_SUB0_pTNp_24	-8
RSN_LD4.107_ccs_29141_2155_0_2155_2155_SUB0_pNAp_25	-11
RNN_LD4.108_ccs_70343_1470_0_1470_1470_SUB0_pTNp_26	-11
RSN_LD2.104_ccs_97224_1208_0_1208_1208_SUB0_pNAp_22	-19
RSN_LD4.111_sub_80279_9527_9957_11696_1739_SUB0_pTNp_17	-38
RNN_LD4.114_ccs_59140_3297_0_3297_3297_SUB0_pNAp_35	-42
RSN_LD2.102_sub_81168_2204_0_2063_2063_SUB0_uNAp_31	-48
RSN_LD3.105_ccs_149946_2225_0_2225_2225_SUB0_pNAp_37	-275
RNN_LD3.109_ccs_13746_2142_0_2142_2142_SUB0_pNAp_32	163
RSN_LD3.107_sub_70542_3114_0_2145_2145_SUB0_pTNp_105	-30
RNN_LD3.110_sub_60220_2249_0_2066_2066_SUB0_pNAp_52	-46
RSN_LD3.103_ccs_126309_2414_0_2414_2414_SUB0_pNAp_25	-470
RSN_LD2.107_ccs_3739_1114_0_1114_1114_SUB0_pNAp_62	-33
RSN_LD2.101_ccs_68051_1035_0_1035_1035_SUB0_pNAp_37	-21
RNN_LD3.106_ccs_103065_2532_0_2532_2532_SUB0_pNAp_26	-19
RNN_LD3.108_sub_110501_5538_2878_5538_2660_SUB0_pNAp_27	-14
RNN_LD1.108_ccs_10996_615_0_615_615_SUB0_pNAp_27	23
RNN_LD1.105_ccs_30010_1378_0_1378_1378_SUB0_pTNp_105	25
RNN_LD1.104_ccs_92872_701_0_701_701_SUB0_pTNp_30	38
RSN_LD2.105_ccs_101294_1230_0_1230_1230_SUB0_pNAp_21	127
RSN_LD2.109_ccs_141649_1146_0_1146_1146_SUB0_pNAp_37	17
RSN_LD2.108_ccs_132412_1178_0_1178_1178_SUB0_pTNp_41	224
RSN_LD1.110_ccs_117973_733_0_733_733_SUB0_pNAp_34	19
RSN_LD2.104_ccs_26064_1057_0_1057_1057_SUB0_pTNp_27	149
RNN_LD1.105_ccs_33982_943_0_943_943_SUB0_pNAp_67	74
RNN_LD4.109_ccs_60819_1405_0_1405_1405_SUB0_uNAp_42	-68
RSN_LD2.104_ccs_94889_1417_0_1417_1417_SUB0_pNAp_31	-93
RNN_LD4.106_ccs_38060_1340_0_1340_1340_SUB0_pNAp_30	-338
RNN_LD4.106_ccs_30841_1420_0_1420_1420_SUB0_uNAp_34	-453
RSN_LD2.110_ccs_149810_1355_0_1355_1355_SUB0_pTNp_26	-486
RNN_LD4.105_ccs_73048_1275_0_1275_1275_SUB0_pNAp_31	-486
RNN_LD3.108_sub_33289_3651_0_2714_2714_SUB0_pTNu_25	-489
RNN_LD4.106_ccs_42909_1777_0_1777_1777_SUB0_pNAp_26	-19
RNN_LD4.113_ccs_27137_3080_0_3080_3080_SUB0_pTNp_22	45
RNN_LD1.105_ccs_67656_550_0_550_550_SUB0_pNAp_32	386
RNN_LD4.109_ccs_31654_789_0_789_789_SUB0_uNAp_42	409
RNN_LD4.106_ccs_22266_3758_0_3758_3758_SUB0_pTNp_24	-172
RSN_LD4.101_sub_117559_9646_0_1266_1266_SUB0_pTNp_28	161
RSN_LD2.102_sub_18794_1773_910_1602_692_SUB0_uTNp_53	-3
RSN_LD2.108_ccs_105265_1063_0_1063_1063_SUB0_pNAp_37	-19
RSN_LD2.102_ccs_77153_1077_0_1077_1077_SUB0_pNAp_42	-46
RNN_LD1.103_ccs_96002_538_0_538_538_SUB0_pTNp_27	57
RSN_LD4.102_ccs_42431_1454_0_1454_1454_SUB0_pNAp_36	0
RNN_LD1.102_ccs_129105_595_0_595_595_SUB0_pTNu_26	-19
RSN_LD4.105_ccs_81157_1153_0_1153_1153_SUB0_pNAp_36	-22
RSN_LD4.108_ccs_72882_1197_0_1197_1197_SUB0_pNAp_54	-22
RNN_LD3.102_ccs_142646_917_0_917_917_SUB0_pNAp_34	-23
RSN_LD2.107_ccs_141833_1150_0_1150_1150_SUB0_uNAp_30	-42
RSN_LD3.109_sub_51110_1803_0_1335_1335_SUB0_uNAp_27	-44
RNN_LD3.107_ccs_97941_1208_0_1208_1208_SUB0_uNAp_27	-49
RSN_LD2.107_ccs_142962_1082_0_1082_1082_SUB0_pNAp_56	-69
RNN_LD4.108_sub_4652_4314_1973_5571_3598_SUB0_pNAp_26	37
RSN_LD4.111_sub_20914_5581_15907_18956_3049_SUB0_uNAp_19	22
RSN_LD4.105_ccs_112365_3187_0_3187_3187_SUB0_pTNp_36	5
RNN_LD4.114_sub_46330_3255_0_3255_3255_SUB0_pTNp_16	-10
RSN_LD4.109_ccs_82716_3424_0_3424_3424_SUB0_pTNp_21	-37
RNN_LD2.107_ccs_38796_1565_0_1565_1565_SUB0_pNAp_23	-5
RSN_LD2.102_ccs_138495_1231_0_1231_1231_SUB0_pNAp_46	78
RNN_LD4.101_ccs_147355_1511_0_1511_1511_SUB0_pTNp_85	47
RNN_LD4.110_ccs_145580_1065_0_1065_1065_SUB0_uNAp_27	23
RSN_LD2.107_sub_2301_1904_0_1247_1247_SUB0_pNAp_29	12
RNN_LD2.103_ccs_80141_711_0_711_711_SUB0_pNAp_50	7
RSN_LD2.106_ccs_132548_1347_0_1347_1347_SUB0_pNAp_30	-2
RSN_LD2.102_ccs_582_1214_0_1214_1214_SUB0_pTNp_25	-5
RNN_LD3.110_sub_133969_6275_3445_6803_3358_SUB0_pTNu_39	-5
RNN_LD3.103_ccs_33202_1457_0_1457_1457_SUB0_pNAp_119	-23
RNN_LD4.109_ccs_16134_1296_0_1296_1296_SUB0_pTNp_27	-41
RSN_LD3.105_ccs_125398_2396_0_2396_2396_SUB0_pTNp_45	16
RSN_LD4.102_sub_106726_4141_0_2123_2123_SUB0_uNAp_34	-125
RSN_LD3.102_sub_63448_3303_0_2934_2934_SUB0_pTNp_25	-16
RSN_LD3.102_ccs_48263_2522_0_2522_2522_SUB0_pNAp_30	-25
RNN_LD2.101_ccs_75730_1090_0_1090_1090_SUB0_pTNp_31	-33
RNN_LD3.102_sub_96243_5489_0_2981_2981_SUB0_uNAp_31	-56
RNN_LD2.102_ccs_120605_1083_0_1083_1083_SUB0_pTNp_32	-52
RSN_LD3.108_ccs_71343_2210_0_2210_2210_SUB0_pTNu_27	-31
RSN_LD2.104_ccs_138257_1758_0_1758_1758_SUB0_pTNp_49	-23
RNN_LD3.109_sub_19953_2561_0_2111_2111_SUB0_pTNp_30	-22
RSN_LD4.108_ccs_140206_1623_0_1623_1623_SUB0_pNAp_47	-21
RSN_LD3.102_sub_30912_16156_13165_15431_2266_SUB0_pTNu_23	-20
RSN_LD3.103_ccs_34614_1186_0_1186_1186_SUB0_uNAp_26	-4
RNN_LD3.107_ccs_16874_1298_0_1298_1298_SUB0_pNAp_36	9
RSN_LD4.110_ccs_141215_2451_0_2451_2451_SUB0_pNAp_27	-63
RSN_LD3.105_ccs_18717_2401_0_2401_2401_SUB0_pTNp_31	-63
RNN_LD4.114_ccs_98078_3393_0_3393_3393_SUB0_pNAp_26	-47
RSN_LD3.110_ccs_91140_1966_0_1966_1966_SUB0_pNAp_37	-34
RSN_LD3.109_ccs_27815_2302_0_2302_2302_SUB0_pNAp_27	-27
RNN_LD4.106_ccs_149957_1698_0_1698_1698_SUB0_pTNp_21	-27
RSN_LD3.110_ccs_32374_2357_0_2357_2357_SUB0_pTNp_26	-19
RNN_LD4.106_ccs_92770_1656_0_1656_1656_SUB0_pTNp_50	-18
RSN_LD3.104_sub_26803_4692_0_2380_2380_SUB0_pNAp_19	-17
RNN_LD4.106_ccs_98894_1712_0_1712_1712_SUB0_pTNp_30	-17
RNN_LD3.104_ccs_143033_2400_0_2400_2400_SUB0_pTNp_42	-17
RSN_LD3.108_ccs_33341_2260_0_2260_2260_SUB0_pTNp_30	-17
RSN_LD2.104_sub_38218_1869_0_1869_1869_SUB0_pTNu_30	-16
RSN_LD3.107_ccs_32523_2016_0_2016_2016_SUB0_pTNp_19	-12
RNN_LD4.111_sub_126683_4538_0_3112_3112_SUB0_pTNp_42	-12
RSN_LD4.111_sub_102512_9867_3220_5597_2377_SUB0_pTNp_27	-12
RSN_LD3.102_ccs_10209_2146_0_2146_2146_SUB0_pNAp_89	-12
RNN_LD4.105_ccs_7860_1724_0_1724_1724_SUB0_pTNp_24	-12
RSN_LD3.104_ccs_118149_2183_0_2183_2183_SUB0_pTNp_24	-12
RNN_LD3.109_ccs_47288_2476_0_2476_2476_SUB0_pTNp_28	-10
RSN_LD4.105_ccs_1602_2217_0_2217_2217_SUB0_pTNp_17	-10
RNN_LD4.111_sub_35292_6187_2962_5499_2537_SUB0_pTNu_22	-10
RNN_LD4.105_sub_44000_10449_5400_7107_1707_SUB0_pTNu_31	-10
RSN_LD3.108_sub_148163_2608_3459_5342_1883_SUB0_uNAp_11	-10
RNN_LD4.116_sub_123290_5757_2952_5757_2805_SUB0_pNAp_40	-10
RSN_LD2.103_ccs_64206_2511_0_2511_2511_SUB0_pTNp_47	-7
RNN_LD4.104_ccs_7761_1409_0_1409_1409_SUB0_pNAp_57	-7
RSN_LD3.106_sub_139303_2827_0_2675_2675_SUB0_pNAp_62	-3
RSN_LD3.105_ccs_129957_2392_0_2392_2392_SUB0_pNAp_37	-3
RNN_LD3.108_ccs_106102_1898_0_1898_1898_SUB0_pTNp_47	-3
RSN_LD4.104_ccs_72070_2925_0_2925_2925_SUB0_pNAp_37	0
RSN_LD3.104_ccs_96457_2269_0_2269_2269_SUB0_pTNp_22	2
RNN_LD4.110_ccs_57524_1402_0_1402_1402_SUB0_pNAp_34	2
RNN_LD3.109_ccs_120153_5068_0_5068_5068_SUB0_pNAp_37	2
RNN_LD3.109_sub_14750_4533_0_2383_2383_SUB0_pNAp_30	2
RNN_LD3.109_ccs_27082_2397_0_2397_2397_SUB0_pTNp_40	5
RNN_LD4.102_ccs_35839_1696_0_1696_1696_SUB0_pTNp_25	34
RSN_LD4.105_ccs_1575_2725_0_2725_2725_SUB0_pNAp_29	35
RNN_LD3.101_sub_87452_3362_0_2041_2041_SUB0_uNAp_26	445
RNN_LD3.105_sub_101722_3403_0_3032_3032_SUB0_uNAp_34	445
RNN_LD4.114_ccs_31014_2985_0_2985_2985_SUB0_pTNp_21	-11
RSN_LD4.108_ccs_63217_3267_0_3267_3267_SUB0_uNAp_42	25
RSN_LD4.102_sub_141784_780_0_780_780_SUB0_uNAp_17	-50
RNN_LD4.108_sub_143280_4487_1974_4487_2513_SUB0_pNAp_16	-48
RNN_LD4.114_ccs_21691_3104_0_3104_3104_SUB0_pTNu_156	-45
RNN_LD4.113_sub_85510_4021_0_2956_2956_SUB0_pNAp_30	-41
RSN_LD4.115_sub_149348_8429_7087_10365_3278_SUB0_pNAp_12	-38
RNN_LD3.104_sub_12449_2499_0_2499_2499_SUB0_pNAp_11	-35
RSN_LD3.103_ccs_12948_2928_0_2928_2928_SUB0_pTNu_35	-33
RSN_LD4.115_ccs_157056_3221_0_3221_3221_SUB0_pTNp_28	-31
RNN_LD4.108_ccs_137598_3375_0_3375_3375_SUB0_pNAp_27	-30
RSN_LD4.115_sub_155133_3229_0_3152_3152_SUB0_pNAp_88	-14
RNN_LD4.107_ccs_5254_3672_0_3672_3672_SUB0_pTNp_27	-13
RNN_LD4.108_ccs_16294_3346_0_3346_3346_SUB0_pTNp_31	9
RNN_LD4.116_ccs_38223_2974_0_2974_2974_SUB0_pNAp_43	22
RSN_LD4.101_sub_103403_12020_6701_10335_3634_SUB0_pNAp_47	-52
RNN_LD1.112_sub_75211_2112_914_2112_1198_SUB0_uNAp_30	18
RSN_LD2.108_ccs_84137_1031_0_1031_1031_SUB0_pTNp_21	-15
RSN_LD1.104_ccs_85542_1245_0_1245_1245_SUB0_pTNp_44	-21
RSN_LD1.103_ccs_145115_764_0_764_764_SUB0_pTNp_22	-24
RNN_LD2.111_ccs_40267_1107_0_1107_1107_SUB0_pTNp_20	-51
RSN_LD4.114_ccs_2021_1886_0_1886_1886_SUB0_pTNp_22	-29
RNN_LD3.106_ccs_76666_2237_0_2237_2237_SUB0_pNAp_31	-24
RSN_LD3.108_sub_74985_5595_0_2862_2862_SUB0_pTNp_35	3
RSN_LD4.110_ccs_56529_904_0_904_904_SUB0_uNAp_26	31
RSN_LD4.108_ccs_101314_1492_0_1492_1492_SUB0_pNAp_35	-47
RSN_LD2.110_ccs_8327_1108_0_1108_1108_SUB0_pTNp_27	6
RNN_LD1.105_ccs_158814_760_0_760_760_SUB0_pTNp_27	4
RSN_LD2.108_ccs_72999_1242_0_1242_1242_SUB0_pTNp_22	-16
RNN_LD1.110_ccs_11475_728_0_728_728_SUB0_pTNu_37	-41
RNN_LD1.112_sub_4789_1156_0_454_454_SUB0_uNAp_17	-40
RNN_LD3.103_ccs_113271_903_0_903_903_SUB0_pNAp_37	-28
RSN_LD2.103_ccs_127246_931_0_931_931_SUB0_pTNp_74	0
RSN_LD4.114_sub_86458_14878_0_4183_4183_SUB0_pTNu_24	448
RSN_LD4.109_ccs_149607_4505_0_4505_4505_SUB0_pTNp_26	446
RSN_LD2.109_ccs_80667_3288_0_3288_3288_SUB1_pTNp_22	-26
RNN_LD4.111_sub_96145_3004_0_3004_3004_SUB0_pNAp_30	1
RNN_LD3.107_sub_127380_2089_0_1894_1894_SUB0_pNAp_14	19
RSN_LD3.104_ccs_119103_2449_0_2449_2449_SUB0_pTNp_30	27
RSN_LD4.110_ccs_67306_3099_0_3099_3099_SUB0_pNAp_42	-61
RSN_LD4.108_ccs_138895_3426_0_3426_3426_SUB0_pTNp_40	-41
RSN_LD4.111_sub_104112_4012_0_3515_3515_SUB0_uNAp_42	-38
RSN_LD2.105_ccs_14361_992_0_992_992_SUB0_pNAp_44	2
RSN_LD4.105_ccs_67293_1197_0_1197_1197_SUB0_pTNp_36	-79
RNN_LD4.106_ccs_2342_3065_0_3065_3065_SUB0_uNAp_26	-70
RNN_LD2.111_ccs_99011_691_0_691_691_SUB0_pTNp_37	-49
RNN_LD3.103_ccs_72943_1438_0_1438_1438_SUB0_pNAp_31	-39
RSN_LD3.110_sub_19455_3736_0_3736_3736_SUB0_pNAp_15	-37
RSN_LD2.104_ccs_149794_1103_0_1103_1103_SUB0_pNAp_27	-33
RNN_LD2.107_ccs_9977_1230_0_1230_1230_SUB0_pTNp_32	-32
RNN_LD4.109_ccs_109779_3000_0_3000_3000_SUB0_pNAp_26	-27
RSN_LD4.115_ccs_145923_1434_0_1434_1434_SUB0_pTNp_64	-22
RNN_LD4.113_sub_119175_4644_0_2989_2989_SUB0_pNAp_57	-9
RSN_LD4.102_ccs_77749_897_0_897_897_SUB0_pNAp_44	24
RSN_LD4.102_sub_16369_5083_0_3074_3074_SUB0_pNAp_27	29
RNN_LD3.105_sub_115077_8938_17199_19574_2375_SUB0_uNAp_13	8
RNN_LD4.108_ccs_83668_3860_0_3860_3860_SUB0_pNAp_37	0
RSN_LD4.115_sub_155944_4997_0_3803_3803_SUB0_pNAp_46	14
RNN_LD3.102_sub_77088_3224_0_3224_3224_SUB0_pNAp_45	35
RSN_LD2.106_ccs_52322_1263_0_1263_1263_SUB0_pNAp_41	24
RSN_LD2.110_ccs_61857_1456_0_1456_1456_SUB0_pTNp_30	55
RSN_LD4.107_ccs_87217_1198_0_1198_1198_SUB0_pTNp_28	56
RSN_LD2.104_ccs_134452_1039_0_1039_1039_SUB0_pTNu_32	56
RSN_LD4.109_ccs_155197_1294_0_1294_1294_SUB0_pTNp_27	71
RNN_LD1.104_ccs_162124_691_0_691_691_SUB0_pNAp_30	74
RNN_LD3.105_sub_159851_2544_0_1202_1202_SUB0_uNAp_29	84
RNN_LD4.115_ccs_127270_3139_0_3139_3139_SUB0_pNAp_41	114
RSN_LD2.105_ccs_76218_1450_0_1450_1450_SUB0_pNAp_111	123
RSN_LD2.104_sub_72025_2799_1468_2799_1331_SUB0_pTNu_32	135
RSN_LD2.106_sub_114544_2057_5011_5985_974_SUB0_pNAp_24	137
RSN_LD4.113_sub_95198_7340_4909_8548_3639_SUB0_pNAp_53	143
RSN_LD3.108_ccs_43029_2473_0_2473_2473_SUB0_pNAp_102	-108
RSN_LD3.109_sub_157459_1234_68_1302_1234_SUB0_uTNu_87	-14
RSN_LD3.107_sub_13983_4572_0_2387_2387_SUB0_uNAp_44	-10
RNN_LD3.108_ccs_152416_2426_0_2426_2426_SUB0_pTNp_34	-6
RNN_LD3.106_sub_10513_5235_0_2682_2682_SUB0_pTNp_77	365
RSN_LD4.105_ccs_38095_2087_0_2087_2087_SUB0_pTNp_27	-20
RSN_LD3.106_ccs_153460_2359_0_2359_2359_SUB0_pTNp_31	-5
RSN_LD4.109_ccs_43483_2918_0_2918_2918_SUB0_pTNp_31	-36
RSN_LD3.102_ccs_106643_2109_0_2109_2109_SUB0_pTNp_36	-31
RNN_LD3.106_ccs_109109_2465_0_2465_2465_SUB0_pNAp_82	-25
RNN_LD4.114_ccs_153008_2848_0_2848_2848_SUB0_pNAp_30	32
RSN_LD3.109_ccs_14033_2678_0_2678_2678_SUB0_pTNp_22	214
RSN_LD3.104_sub_6094_4566_3936_6885_2949_SUB0_pTNu_23	-77
RSN_LD3.107_sub_26323_5926_0_2938_2938_SUB0_pTNu_32	-25
RSN_LD1.104_sub_127492_815_384_815_431_SUB0_uNAp_18	-23
RNN_LD3.110_ccs_15493_2846_0_2846_2846_SUB0_pTNp_74	-9
RSN_LD1.108_ccs_49832_1286_0_1286_1286_SUB1_pNAp_46	5
RNN_LD3.109_ccs_118700_2689_0_2689_2689_SUB0_pNAp_27	18
RNN_LD4.107_ccs_25820_2791_0_2791_2791_SUB0_pTNp_21	18
RNN_LD3.103_sub_67973_3143_0_2633_2633_SUB0_pNAp_37	26
RSN_LD4.110_ccs_33263_3353_0_3353_3353_SUB0_pNAp_48	-34
RNN_LD2.101_ccs_117988_1287_0_1287_1287_SUB0_pTNp_47	-30
RNN_LD4.115_ccs_74571_2641_0_2641_2641_SUB0_pNAp_31	-22
RNN_LD3.101_ccs_100142_2647_0_2647_2647_SUB0_pNAp_27	-23
RSN_LD4.102_sub_45553_4814_0_3216_3216_SUB0_pTNp_17	-3
RSN_LD2.102_ccs_55243_1138_0_1138_1138_SUB0_pTNu_27	1
RSN_LD3.106_ccs_18979_2119_0_2119_2119_SUB0_pTNp_39	1
RNN_LD4.110_ccs_31270_4124_0_4124_4124_SUB0_pNAp_34	46
RSN_LD4.112_ccs_36679_4246_0_4246_4246_SUB0_pNAp_26	1
RSN_LD4.113_ccs_42049_3642_0_3642_3642_SUB0_pNAp_34	21
RNN_LD3.104_ccs_62620_3006_0_3006_3006_SUB0_pTNp_42	-26
RSN_LD4.104_ccs_1251_3089_0_3089_3089_SUB0_pTNp_31	-20
RSN_LD1.108_ccs_85679_978_0_978_978_SUB0_pNAp_26	30
RNN_LD4.111_ccs_101213_2640_0_2640_2640_SUB0_pNAp_31	-332
RNN_LD3.109_sub_154185_3925_471_3668_3197_SUB0_uNAp_37	-312
RSN_LD2.103_ccs_12069_2152_0_2152_2152_SUB0_uNAp_47	-1
RNN_LD4.110_ccs_65046_1682_0_1682_1682_SUB0_pTNp_41	-6
RNN_LD4.108_ccs_82171_1670_0_1670_1670_SUB0_pTNp_66	-11
RSN_LD4.106_sub_30714_10469_14615_17316_2701_SUB0_uNAp_42	-12
RSN_LD4.109_ccs_134620_3292_0_3292_3292_SUB0_pTNu_24	-18
RSN_LD3.103_sub_149427_3064_0_3064_3064_SUB1_pTNp_161	-19
RSN_LD3.104_ccs_11681_2829_0_2829_2829_SUB0_pTNp_43	-79
RNN_LD3.106_sub_136909_3478_0_3478_3478_SUB0_pTNp_26	-33
RNN_LD1.104_ccs_131952_521_0_521_521_SUB0_pNAp_76	-19
RSN_LD4.107_ccs_62443_2142_0_2142_2142_SUB0_uNAp_65	-66
RSN_LD4.103_sub_103142_5570_5028_8486_3458_SUB0_pNAp_34	-235
RNN_LD3.104_sub_52589_4554_0_2834_2834_SUB0_pTNp_29	-9
RSN_LD3.107_sub_4502_11186_0_5651_5651_SUB0_pNAp_31	-9
RNN_LD4.106_sub_57395_4058_41_2006_1965_SUB0_pNAp_40	-5
RSN_LD4.105_ccs_28014_1728_0_1728_1728_SUB0_pNAp_32	-1
RSN_LD4.111_ccs_118243_3066_0_3066_3066_SUB0_pNAp_32	94
RNN_LD4.115_sub_7161_21811_9862_14015_4153_SUB0_pTNp_24	-32
RSN_LD4.113_ccs_43913_3262_0_3262_3262_SUB0_pTNp_26	-111
RSN_LD4.115_ccs_48867_3187_0_3187_3187_SUB0_pTNp_21	-180
RSN_LD4.113_ccs_24693_4501_0_4501_4501_SUB0_pNAp_56	-16
RSN_LD4.110_ccs_161003_4559_0_4559_4559_SUB0_pNAp_31	84
RSN_LD3.107_ccs_18075_887_0_887_887_SUB0_pTNp_20	-26
RNN_LD1.104_ccs_104876_437_0_437_437_SUB0_pNAp_42	-54
RNN_LD4.105_ccs_124412_3905_0_3905_3905_SUB0_pNAp_31	-29
RSN_LD2.108_sub_15575_2941_1502_2941_1439_SUB0_pTNp_22	-32
RSN_LD2.105_ccs_4436_1235_0_1235_1235_SUB0_pNAp_32	-44
RNN_LD4.109_ccs_86877_3607_0_3607_3607_SUB0_pNAp_29	-44
RSN_LD4.107_ccs_60250_2993_0_2993_2993_SUB0_pTNp_27	-51
RSN_LD4.112_sub_4654_8266_14770_18501_3731_SUB0_pTNp_27	-53
RNN_LD4.114_ccs_10847_6512_0_6512_6512_SUB0_pNAp_27	-53
RSN_LD3.107_ccs_49275_2640_0_2640_2640_SUB0_pNAp_30	-54
RSN_LD4.105_ccs_7474_2972_0_2972_2972_SUB0_pTNp_27	-55
RNN_LD4.107_ccs_92283_3528_0_3528_3528_SUB0_pTNp_25	-55
RSN_LD4.105_ccs_19424_1190_0_1190_1190_SUB0_pNAp_42	-55
RNN_LD1.107_ccs_72317_604_0_604_604_SUB0_pTNp_61	-55
RSN_LD3.106_ccs_73296_1946_0_1946_1946_SUB0_pTNp_47	62
RNN_LD2.107_ccs_27415_957_0_957_957_SUB0_pNAp_32	-17
RSN_LD2.110_sub_115346_2716_4285_6802_2517_SUB0_uNAp_19	-17
RNN_LD1.107_ccs_63442_1175_0_1175_1175_SUB1_pNAp_27	-9
RSN_LD4.107_sub_40333_2730_6988_8723_1735_SUB0_pTNu_35	9
RNN_LD2.109_ccs_118411_1005_0_1005_1005_SUB0_uNAp_71	8
RNN_LD1.108_ccs_44346_1600_0_1600_1600_SUB1_pNAp_32	-11
RSN_LD2.102_ccs_125872_1301_0_1301_1301_SUB0_pTNp_26	234
RSN_LD4.102_sub_14665_1477_0_1477_1477_SUB0_uNAp_34	17
RSN_LD2.106_ccs_145605_1379_0_1379_1379_SUB0_pNAp_22	9
RSN_LD2.105_ccs_48704_5745_0_5745_5745_SUB1_pTNp_26	-9
RSN_LD3.103_sub_61766_4316_0_2410_2410_SUB0_uNAp_22	-69
RSN_LD3.106_sub_141696_4014_0_2208_2208_SUB0_pTNu_132	54
RNN_LD2.102_ccs_29708_1550_0_1550_1550_SUB0_pNAp_40	157
RSN_LD2.102_ccs_37794_1323_0_1323_1323_SUB0_pTNp_41	-215
RSN_LD1.103_ccs_155105_445_0_445_445_SUB0_pNAp_35	-24
RNN_LD2.102_ccs_75084_725_0_725_725_SUB0_pNAp_37	12
RSN_LD4.107_sub_160589_3224_850_3224_2374_SUB0_pTNu_111	380
RNN_LD4.107_ccs_145201_2268_0_2268_2268_SUB0_pTNp_34	32
RNN_LD1.107_ccs_66313_684_0_684_684_SUB0_pTNp_82	16
RNN_LD4.104_ccs_43205_1514_0_1514_1514_SUB0_pNAp_33	9
RNN_LD2.107_ccs_22762_1647_0_1647_1647_SUB0_pNAp_119	2
RSN_LD1.103_ccs_16195_541_0_541_541_SUB0_pNAp_33	0
RSN_LD2.109_ccs_32213_1320_0_1320_1320_SUB0_pNAp_29	0
RNN_LD4.110_ccs_19042_2095_0_2095_2095_SUB0_pTNp_29	-7
RSN_LD3.102_sub_135238_3654_2382_4392_2010_SUB0_pTNp_42	-8
RNN_LD3.102_sub_34297_6602_0_4327_4327_SUB1_pTNp_20	-16
RSN_LD2.106_ccs_113588_1272_0_1272_1272_SUB0_pTNp_25	-32
RNN_LD2.111_ccs_114383_1206_0_1206_1206_SUB0_pNAp_44	-2
RSN_LD3.109_sub_79220_3324_0_2453_2453_SUB0_pTNp_91	57
RNN_LD3.108_ccs_79652_831_0_831_831_SUB0_pTNp_24	26
RSN_LD2.103_ccs_59938_1237_0_1237_1237_SUB0_pTNu_31	-40
RSN_LD2.105_ccs_154298_2359_0_2359_2359_SUB0_pTNp_26	2
RNN_LD4.105_sub_27939_1820_742_1820_1078_SUB0_pTNu_32	28
RNN_LD1.107_ccs_57005_621_0_621_621_SUB0_pNAp_35	11
RNN_LD4.105_ccs_7004_1954_0_1954_1954_SUB0_pNAp_39	7
RNN_LD3.107_sub_58689_4068_0_4068_4068_SUB0_pNAp_55	5
RNN_LD1.104_ccs_47183_693_0_693_693_SUB1_pNAp_37	20
RSN_LD2.102_sub_115397_2537_0_1770_1770_SUB0_uNAp_25	-34
RSN_LD2.103_sub_162592_1294_6486_7137_651_SUB0_pTNu_26	64
RNN_LD4.109_ccs_135371_4794_0_4794_4794_SUB1_uNAp_39	-37
RNN_LD3.105_ccs_98437_1333_0_1333_1333_SUB0_pTNu_27	12
RNN_LD4.102_ccs_105921_1793_0_1793_1793_SUB0_pTNp_57	12
RNN_LD4.101_sub_19039_5048_0_3603_3603_SUB0_pNAp_46	19
RNN_LD4.109_sub_26882_3780_4247_5780_1533_SUB0_pTNu_84	24
RNN_LD4.109_ccs_123720_1687_0_1687_1687_SUB0_pTNp_30	24
RSN_LD3.109_ccs_136654_1706_0_1706_1706_SUB0_pTNp_27	32
RNN_LD2.107_ccs_28363_1280_0_1280_1280_SUB0_pNAp_25	-24
RNN_LD4.110_ccs_53445_1377_0_1377_1377_SUB0_pNAp_36	99
RSN_LD4.110_ccs_79493_1132_0_1132_1132_SUB0_pNAp_28	165
RSN_LD4.105_sub_110155_3102_2395_5092_2697_SUB0_pNAp_33	11
RNN_LD4.107_ccs_73940_3078_0_3078_3078_SUB0_pTNp_30	3
RNN_LD3.107_ccs_124102_2722_0_2722_2722_SUB0_pTNp_30	256
RNN_LD4.108_sub_63971_4328_1157_4328_3171_SUB0_pTNu_21	68
RNN_LD4.104_sub_37126_3675_1924_3721_1797_SUB0_pNAp_29	-3
RNN_LD4.114_ccs_45177_3099_0_3099_3099_SUB0_pNAp_32	-7
RSN_LD4.102_sub_160484_5387_0_2960_2960_SUB0_pTNp_22	-12
RNN_LD3.108_ccs_129097_2645_0_2645_2645_SUB0_pTNp_31	-15
RSN_LD4.111_ccs_138391_3221_0_3221_3221_SUB0_pNAp_35	-27
RNN_LD4.115_sub_99588_927_0_927_927_SUB0_pTNu_37	-33
RNN_LD4.103_sub_138068_3297_1710_3771_2061_SUB0_uNAp_14	-51
RNN_LD4.115_ccs_31650_2824_0_2824_2824_SUB0_pTNp_71	-56
RSN_LD4.102_ccs_22031_1106_0_1106_1106_SUB0_pTNp_32	48
RSN_LD4.111_ccs_105439_2989_0_2989_2989_SUB0_pNAp_147	40
RSN_LD3.104_sub_102293_3641_0_2407_2407_SUB0_pNAp_147	-34
RNN_LD4.114_ccs_121843_2764_0_2764_2764_SUB0_pNAp_27	-17
RNN_LD4.111_sub_36240_4979_4329_7314_2985_SUB0_pNAp_61	-8
RNN_LD4.106_ccs_37771_2034_0_2034_2034_SUB0_pNAp_14	27
RSN_LD1.104_ccs_17417_474_0_474_474_SUB0_pNAp_35	-33
RSN_LD1.105_ccs_25118_572_0_572_572_SUB0_pTNp_32	-37
RSN_LD4.109_ccs_129700_1583_0_1583_1583_SUB0_uNAp_27	-26
RSN_LD2.107_ccs_145982_1058_0_1058_1058_SUB0_pNAp_32	-86
RSN_LD4.103_sub_22589_15851_22328_23894_1566_SUB0_pNAp_30	26
RSN_LD4.102_sub_30682_1654_0_1654_1654_SUB0_pNAp_37	23
RNN_LD3.105_ccs_16399_835_0_835_835_SUB0_pTNp_31	-24
RNN_LD2.102_ccs_49578_1145_0_1145_1145_SUB0_pTNp_27	-16
RSN_LD2.110_ccs_129245_1078_0_1078_1078_SUB0_pNAp_31	-16
RSN_LD2.106_sub_35914_7045_4057_7045_2988_SUB0_pTNp_39	-2
RSN_LD2.108_ccs_145197_1073_0_1073_1073_SUB0_pNAp_42	-21
RSN_LD4.113_sub_143043_2426_0_1336_1336_SUB0_pTNp_34	9
RNN_LD4.103_ccs_76830_3852_0_3852_3852_SUB0_pNAp_32	8
RNN_LD4.115_ccs_19861_3363_0_3363_3363_SUB0_pNAp_34	6
RSN_LD4.114_ccs_29278_3867_0_3867_3867_SUB0_pTNp_77	6
RSN_LD4.109_ccs_117396_3168_0_3168_3168_SUB0_pTNp_24	-27
RSN_LD4.107_ccs_47444_1020_0_1020_1020_SUB0_pTNp_37	-147
RNN_LD4.108_sub_99344_5578_5212_8436_3224_SUB0_pTNu_19	-169
RNN_LD4.105_ccs_31880_3724_0_3724_3724_SUB0_pTNu_32	10
RSN_LD4.106_ccs_28177_1394_0_1394_1394_SUB0_uNAp_42	10
RSN_LD4.101_sub_17360_6348_0_3245_3245_SUB0_pTNp_31	9
RSN_LD3.105_sub_70734_3592_0_2095_2095_SUB0_pTNp_28	4
RSN_LD4.102_ccs_107837_3338_0_3338_3338_SUB0_pNAp_31	-9
RNN_LD4.116_sub_28354_9355_30265_33798_3533_SUB0_pNAp_12	350
RNN_LD3.102_sub_53593_3061_0_2942_2942_SUB0_pNAp_29	-10
RSN_LD4.104_ccs_125628_883_0_883_883_SUB0_pTNp_34	-11
RNN_LD4.102_sub_61113_5580_0_3559_3559_SUB0_pNAp_32	-29
RSN_LD3.107_sub_55256_3107_0_3029_3029_SUB0_pNAp_36	-41
RSN_LD4.109_ccs_119811_2784_0_2784_2784_SUB0_pNAp_26	-41
RNN_LD1.107_sub_2330_3394_1297_3394_2097_SUB1_pTNp_24	-60
RNN_LD3.109_sub_15299_2649_0_2649_2649_SUB0_pTNu_28	59
RSN_LD4.112_sub_56681_4356_4999_8308_3309_SUB0_pTNu_24	31
RNN_LD3.103_ccs_145285_2193_0_2193_2193_SUB0_pTNp_20	20
RNN_LD4.110_ccs_59871_3506_0_3506_3506_SUB0_pTNp_25	-6
RNN_LD4.116_sub_41834_2930_0_2930_2930_SUB0_pTNp_96	-6
RNN_LD3.110_ccs_56772_2251_0_2251_2251_SUB0_pTNp_29	-6
RNN_LD4.111_sub_125469_3385_0_3075_3075_SUB0_pTNp_24	-28
RNN_LD4.101_sub_118731_3035_0_3035_3035_SUB0_pTNu_22	215
RSN_LD4.102_ccs_140528_3801_0_3801_3801_SUB0_pNAp_43	165
RSN_LD3.108_sub_60157_3667_0_2384_2384_SUB0_pTNp_29	6
RSN_LD3.104_ccs_49872_2291_0_2291_2291_SUB0_pTNp_121	2
RSN_LD3.105_ccs_7548_2678_0_2678_2678_SUB0_pTNp_24	2
RSN_LD3.107_ccs_163156_2510_0_2510_2510_SUB0_pNAp_28	2
RSN_LD4.109_ccs_137921_3512_0_3512_3512_SUB0_pTNp_32	2
RNN_LD3.103_sub_39458_3448_0_2397_2397_SUB0_pNAp_27	0
RSN_LD3.109_ccs_25054_2586_0_2586_2586_SUB0_pTNp_37	-6
RSN_LD4.107_ccs_5064_2985_0_2985_2985_SUB0_pTNp_36	-12
RSN_LD4.114_ccs_70464_3390_0_3390_3390_SUB0_pTNu_28	-12
RSN_LD4.104_ccs_39399_2858_0_2858_2858_SUB0_pTNp_35	-21
RSN_LD3.108_sub_23512_6010_3146_6201_3055_SUB0_uNAp_36	-30
RSN_LD2.109_ccs_79909_1106_0_1106_1106_SUB0_pNAp_31	14
RSN_LD4.112_ccs_56481_3377_0_3377_3377_SUB0_pNAp_26	-2
RSN_LD4.109_ccs_113605_3513_0_3513_3513_SUB0_pTNu_130	-24
RNN_LD4.115_ccs_26591_3247_0_3247_3247_SUB0_pTNp_32	-26
RNN_LD4.114_sub_35406_16179_9401_12555_3154_SUB0_pTNu_30	-3
RNN_LD3.103_ccs_85856_2272_0_2272_2272_SUB0_pTNp_32	8
RSN_LD2.108_sub_131949_1929_0_1353_1353_SUB0_pNAp_29	41
RSN_LD4.112_sub_79575_10209_18966_24207_5241_SUB0_pTNu_142	0
RNN_LD4.103_ccs_66513_3626_0_3626_3626_SUB0_pNAp_31	38
RSN_LD4.113_sub_81864_8250_9518_13592_4074_SUB0_uNAp_27	267
RSN_LD1.109_ccs_81408_771_0_771_771_SUB0_pTNu_54	245
RSN_LD1.102_sub_136437_1783_0_1783_1783_SUB1_uNAp_41	245
RNN_LD4.113_ccs_125666_4429_0_4429_4429_SUB0_pNAp_39	-5
RSN_LD2.107_sub_145484_6849_15551_16658_1107_SUB0_pTNu_14	-13
RSN_LD2.105_sub_75284_1499_0_1499_1499_SUB0_pTNu_22	391
RSN_LD2.109_sub_21621_1469_0_1469_1469_SUB0_uNAp_27	287
RNN_LD2.102_ccs_114893_1289_0_1289_1289_SUB0_pTNp_61	0
RSN_LD3.102_ccs_34377_2522_0_2522_2522_SUB0_pNAp_91	23
RNN_LD3.102_sub_122979_3508_0_2589_2589_SUB0_pNAp_29	28
RNN_LD3.106_sub_160292_9447_0_2393_2393_SUB0_pNAp_50	34
RSN_LD1.110_ccs_39811_546_0_546_546_SUB0_pTNp_92	66
RSN_LD3.110_ccs_30200_2806_0_2806_2806_SUB0_pTNp_39	35
RNN_LD4.110_ccs_139942_3198_0_3198_3198_SUB0_pTNp_26	-17
RNN_LD4.114_ccs_116446_3030_0_3030_3030_SUB0_pTNp_24	-15
RNN_LD3.105_ccs_4756_2562_0_2562_2562_SUB0_pNAp_64	-1
RNN_LD4.103_sub_41141_3559_1781_5095_3314_SUB0_pTNu_22	34
RNN_LD4.109_sub_81508_5155_2139_5155_3016_SUB0_pTNu_40	50
RSN_LD2.108_sub_142641_2230_0_1842_1842_SUB0_pTNp_38	-7
RSN_LD4.112_sub_128246_6628_12967_15100_2133_SUB0_pNAp_25	-20
RSN_LD3.110_sub_130792_2941_0_2463_2463_SUB0_pNAp_25	-23
RSN_LD4.112_sub_10080_7268_4059_7329_3270_SUB0_pTNp_56	26
RNN_LD4.115_ccs_121898_2959_0_2959_2959_SUB0_pTNp_56	34
RSN_LD2.104_ccs_143304_2335_0_2335_2335_SUB0_pTNp_27	60
RSN_LD3.103_ccs_10719_2236_0_2236_2236_SUB0_uNAp_30	-29
RSN_LD2.109_ccs_94736_1117_0_1117_1117_SUB0_pTNp_27	-16
RSN_LD4.112_ccs_159752_2991_0_2991_2991_SUB0_pNAp_31	22
RNN_LD4.116_ccs_137069_3008_0_3008_3008_SUB0_pTNp_25	-36
RSN_LD4.111_ccs_92678_2661_0_2661_2661_SUB0_pTNp_26	-36
RSN_LD4.113_ccs_152116_3039_0_3039_3039_SUB0_pTNp_27	-36
RNN_LD4.115_sub_14268_11584_9692_12476_2784_SUB0_pTNp_25	-31
RNN_LD3.103_sub_141210_3635_0_3308_3308_SUB0_uNAp_11	-28
RNN_LD3.110_ccs_156240_2722_0_2722_2722_SUB0_pTNp_24	-28
RNN_LD4.103_sub_148858_4980_1871_4980_3109_SUB0_pNAp_37	-28
RSN_LD3.107_sub_83128_5573_0_2832_2832_SUB0_uNAp_47	-20
RSN_LD3.106_ccs_65758_2469_0_2469_2469_SUB0_pTNp_39	-19
RNN_LD4.104_ccs_85073_3411_0_3411_3411_SUB0_pNAp_32	-15
RSN_LD3.103_ccs_3151_2490_0_2490_2490_SUB0_pNAp_32	-4
RNN_LD4.107_ccs_100313_2092_0_2092_2092_SUB0_pNAp_36	-64
RSN_LD3.103_ccs_100734_2600_0_2600_2600_SUB0_pTNp_26	34
RSN_LD3.108_ccs_76866_2599_0_2599_2599_SUB0_pTNp_37	34
RNN_LD4.105_ccs_50964_3381_0_3381_3381_SUB0_pTNp_27	79
RNN_LD4.106_ccs_5065_3501_0_3501_3501_SUB0_pTNp_31	-9
RNN_LD2.105_ccs_39749_1763_0_1763_1763_SUB0_pTNu_67	-15
RSN_LD4.112_sub_110402_12175_15540_19019_3479_SUB0_pTNp_61	-36
RNN_LD4.103_ccs_161025_3250_0_3250_3250_SUB0_pTNp_56	-39
RNN_LD4.115_ccs_62139_3532_0_3532_3532_SUB0_pTNp_44	-41
RSN_LD4.113_sub_124417_4959_5115_8548_3433_SUB0_pNAp_15	-47
RSN_LD4.110_ccs_137403_1722_0_1722_1722_SUB0_uNAp_40	23
RSN_LD4.103_ccs_1492_3427_0_3427_3427_SUB0_pTNu_32	18
RSN_LD4.115_ccs_11110_3085_0_3085_3085_SUB0_pTNp_27	16
RNN_LD4.116_sub_65537_5684_5721_8717_2996_SUB0_pTNu_26	271
RSN_LD3.104_ccs_140149_6717_0_6717_6717_SUB1_uNAp_30	9
RNN_LD4.109_ccs_65061_3386_0_3386_3386_SUB0_pNAp_45	7
RSN_LD4.111_ccs_34457_3487_0_3487_3487_SUB0_pTNp_27	1
RNN_LD4.101_sub_101005_6176_0_3342_3342_SUB0_pNAp_47	-8
RNN_LD4.113_sub_92295_13419_13794_17229_3435_SUB0_uNAp_41	-64
RNN_LD4.105_ccs_118802_1575_0_1575_1575_SUB0_pTNp_26	77
RSN_LD3.108_ccs_104797_2300_0_2300_2300_SUB0_pTNp_26	-28
RSN_LD3.107_ccs_8035_2367_0_2367_2367_SUB0_pNAp_81	10
RSN_LD4.113_ccs_81810_1533_0_1533_1533_SUB0_uNAp_50	12
RSN_LD3.109_sub_11493_3888_0_2984_2984_SUB0_uNAp_37	-50
RSN_LD2.104_ccs_123427_1629_0_1629_1629_SUB0_pTNp_46	-52
RNN_LD4.110_ccs_26107_2798_0_2798_2798_SUB0_pTNp_45	-2
RSN_LD1.104_ccs_155851_511_0_511_511_SUB0_pNAp_46	0
RNN_LD4.113_ccs_139050_2916_0_2916_2916_SUB0_pNAp_25	0
RSN_LD3.102_ccs_11542_2159_0_2159_2159_SUB0_pNAp_25	4
RNN_LD4.105_sub_21634_645_0_645_645_SUB0_uNAp_20	13
RSN_LD4.105_sub_97437_1770_22956_23762_806_SUB0_pNAp_16	14
RSN_LD3.109_sub_145929_2471_1472_2471_999_SUB0_pNAp_15	-5
RNN_LD4.109_ccs_61557_3224_0_3224_3224_SUB0_pNAp_64	-23
RSN_LD4.111_ccs_91334_3353_0_3353_3353_SUB0_pNAp_41	8
RNN_LD4.111_ccs_25055_1197_0_1197_1197_SUB0_pTNp_22	8
RNN_LD1.105_ccs_125521_511_0_511_511_SUB0_pTNp_36	-3
RSN_LD4.112_sub_23175_9186_10928_14588_3660_SUB0_pTNp_25	10
RSN_LD3.107_ccs_56421_2519_0_2519_2519_SUB0_pNAp_21	-32
RSN_LD3.110_ccs_132647_2199_0_2199_2199_SUB0_pNAp_30	54
RSN_LD2.105_ccs_12895_1034_0_1034_1034_SUB0_pTNp_28	20
RNN_LD4.107_ccs_17237_1751_0_1751_1751_SUB0_pNAp_34	11
RNN_LD3.109_sub_34300_1421_0_1001_1001_SUB0_pTNp_36	10
RSN_LD2.107_ccs_161100_1063_0_1063_1063_SUB0_pNAp_35	3
RNN_LD4.106_sub_4646_2628_890_2628_1738_SUB0_pTNu_19	2
RNN_LD4.110_ccs_13263_1926_0_1926_1926_SUB0_pTNp_29	-29
RSN_LD2.109_sub_79953_5836_3187_8146_4959_SUB0_pNAp_27	-31
RSN_LD3.102_ccs_93343_865_0_865_865_SUB0_pNAp_25	50
RSN_LD4.108_sub_82001_5073_8158_10602_2444_SUB0_uNAp_45	56
RSN_LD3.102_sub_63787_4552_0_2355_2355_SUB0_pNAp_27	63
RSN_LD3.106_sub_263_1068_0_1068_1068_SUB0_uNAp_12	75
RSN_LD4.114_ccs_58792_2370_0_2370_2370_SUB0_pTNp_23	-15
RSN_LD4.110_sub_158656_1962_3820_5317_1497_SUB0_uNAp_20	71
RNN_LD4.101_sub_83589_7685_0_3874_3874_SUB0_pTNp_21	48
RSN_LD3.101_sub_23861_7258_1104_3598_2494_SUB0_uNAp_31	-2
RSN_LD4.102_sub_17699_3697_0_3208_3208_SUB0_pTNu_15	-4
RSN_LD4.102_ccs_53638_3575_0_3575_3575_SUB0_pTNp_31	-44
RNN_LD2.107_ccs_44706_1295_0_1295_1295_SUB0_pNAp_31	299
RNN_LD1.105_ccs_41701_472_0_472_472_SUB0_pNAp_33	305
RNN_LD4.104_ccs_129486_1689_0_1689_1689_SUB0_pNAp_32	0
RSN_LD4.105_ccs_18512_1475_0_1475_1475_SUB0_pTNp_23	-26
RNN_LD4.105_ccs_20606_1242_0_1242_1242_SUB0_pTNp_36	-50
RSN_LD2.108_ccs_53285_1335_0_1335_1335_SUB0_pTNu_22	-5
RSN_LD2.105_ccs_15649_1413_0_1413_1413_SUB0_pTNp_23	-10
RSN_LD2.102_ccs_111582_1386_0_1386_1386_SUB0_uNAp_32	-17
RSN_LD4.104_ccs_112822_1497_0_1497_1497_SUB0_pNAp_32	-20
RNN_LD2.103_ccs_153610_1427_0_1427_1427_SUB0_pNAp_31	-280
RSN_LD3.110_ccs_48262_904_0_904_904_SUB0_pNAp_50	-334
RSN_LD2.105_ccs_2672_1378_0_1378_1378_SUB0_pNAp_27	22
RNN_LD3.101_ccs_100459_2454_0_2454_2454_SUB0_pNAp_27	34
RNN_LD1.107_ccs_38907_407_0_407_407_SUB0_pTNp_47	35
RSN_LD4.103_ccs_73961_1338_0_1338_1338_SUB0_pNAp_27	8
RNN_LD2.104_ccs_24042_667_0_667_667_SUB0_pTNp_59	3
RNN_LD4.107_ccs_144811_1435_0_1435_1435_SUB0_pTNp_46	35
RSN_LD3.103_ccs_49930_1257_0_1257_1257_SUB0_pTNp_42	0
RSN_LD2.110_ccs_159964_1172_0_1172_1172_SUB0_pNAp_27	-314
RSN_LD4.102_ccs_151913_2712_0_2712_2712_SUB0_pNAp_46	-4
RSN_LD1.106_ccs_111351_454_0_454_454_SUB0_uNAp_97	-24
RSN_LD1.104_sub_130190_1328_1419_2271_852_SUB0_pNAp_28	-37
RSN_LD2.101_ccs_1766_1332_0_1332_1332_SUB0_pTNp_15	-45
RNN_LD1.104_ccs_23487_396_0_396_396_SUB0_pNAp_28	-49
RSN_LD4.104_ccs_27774_1355_0_1355_1355_SUB0_pNAp_31	2
RSN_LD2.107_ccs_97181_1113_0_1113_1113_SUB0_pNAp_27	42
RNN_LD4.109_ccs_17815_1291_0_1291_1291_SUB0_pNAp_31	42
RSN_LD4.108_ccs_54360_1038_0_1038_1038_SUB0_pNAp_25	0
RSN_LD2.110_ccs_57574_1208_0_1208_1208_SUB0_pTNp_25	-8
RSN_LD2.108_ccs_25938_1255_0_1255_1255_SUB0_pTNp_27	-32
RSN_LD2.103_ccs_35464_1018_0_1018_1018_SUB0_pTNp_31	-59
RNN_LD3.104_ccs_146664_1232_0_1232_1232_SUB0_pTNp_27	-59
RNN_LD1.107_ccs_50429_1021_0_1021_1021_SUB0_pNAp_36	-59
RNN_LD4.106_ccs_34340_1299_0_1299_1299_SUB0_pTNp_20	-49
RNN_LD1.104_ccs_3965_1149_0_1149_1149_SUB0_pTNp_47	-21
RSN_LD1.111_ccs_155353_651_0_651_651_SUB0_pNAp_52	-21
RSN_LD2.101_ccs_32944_1036_0_1036_1036_SUB0_uNAp_27	-15
RSN_LD1.107_ccs_97822_1121_0_1121_1121_SUB0_pNAp_67	-11
RNN_LD1.109_ccs_33767_4991_0_4991_4991_SUB1_pNAp_27	-6
RSN_LD2.104_sub_99628_1248_0_1248_1248_SUB0_uNAp_31	-5
RNN_LD4.110_ccs_148411_1248_0_1248_1248_SUB0_uNAp_31	-4
RNN_LD4.107_ccs_123239_1335_0_1335_1335_SUB0_pTNp_25	14
RNN_LD4.104_ccs_77526_1485_0_1485_1485_SUB0_pNAp_57	20
RSN_LD2.106_ccs_8131_1271_0_1271_1271_SUB0_pNAp_47	43
RSN_LD1.108_sub_146839_1590_0_1078_1078_SUB0_uNAp_42	102
RSN_LD3.101_sub_26295_3434_0_3434_3434_SUB0_uNAp_37	-10
RNN_LD1.105_ccs_94098_658_0_658_658_SUB0_pNAp_31	-100
RSN_LD1.108_ccs_47512_666_0_666_666_SUB0_pNAp_32	-16
RSN_LD1.107_ccs_78266_536_0_536_536_SUB0_pTNp_28	-1
RNN_LD1.111_ccs_56906_480_0_480_480_SUB0_pTNp_40	0
RSN_LD2.106_sub_63103_2049_3500_4332_832_SUB0_pTNu_31	448
RSN_LD2.101_ccs_30687_1222_0_1222_1222_SUB0_pTNp_22	-35
RNN_LD3.102_ccs_80293_1711_0_1711_1711_SUB0_pNAp_30	12
RNN_LD2.109_ccs_52185_1742_0_1742_1742_SUB0_pTNp_26	40
RSN_LD2.102_ccs_115306_1740_0_1740_1740_SUB0_pNAp_31	-54
RSN_LD4.108_ccs_138904_1480_0_1480_1480_SUB0_pTNp_26	23
RNN_LD2.108_ccs_5596_1664_0_1664_1664_SUB0_pNAp_27	-42
RSN_LD2.104_sub_152632_2076_0_2076_2076_SUB0_uNAp_33	-29
RSN_LD4.110_sub_62357_10626_22559_23935_1376_SUB0_uNAp_24	60
RNN_LD1.107_sub_114351_978_393_978_585_SUB0_pTNp_119	232
RSN_LD3.109_ccs_12059_1717_0_1717_1717_SUB0_pNAp_30	-98
RSN_LD4.113_sub_152368_3058_0_1516_1516_SUB0_pNAp_37	-67
RSN_LD2.108_ccs_96279_1797_0_1797_1797_SUB0_pTNp_25	-38
RSN_LD4.111_ccs_5999_1658_0_1658_1658_SUB0_pNAp_37	-38
RSN_LD2.107_ccs_14592_1473_0_1473_1473_SUB0_pTNp_27	-34
RSN_LD4.112_ccs_111647_1409_0_1409_1409_SUB0_pNAp_31	51
RSN_LD3.106_ccs_149043_1705_0_1705_1705_SUB0_pNAp_26	5
RSN_LD2.103_sub_46361_2490_0_1971_1971_SUB0_pTNu_37	-98
RSN_LD3.107_sub_95236_4062_0_2171_2171_SUB0_pNAp_204	-6
RSN_LD3.108_ccs_111269_1798_0_1798_1798_SUB0_uNAp_57	225
RSN_LD1.108_ccs_81119_553_0_553_553_SUB0_pTNp_27	-21
RNN_LD4.115_ccs_30072_2633_0_2633_2633_SUB0_pNAp_127	-31
RSN_LD3.101_ccs_10389_4920_0_4920_4920_SUB1_pTNp_21	-21
RNN_LD1.104_ccs_157897_1013_0_1013_1013_SUB0_pTNu_29	-14
RNN_LD3.110_ccs_120588_2759_0_2759_2759_SUB0_pTNp_32	-39
RNN_LD3.106_sub_16066_4928_0_3017_3017_SUB0_pNAp_85	-38
RNN_LD4.114_ccs_8730_2672_0_2672_2672_SUB0_pNAp_30	-37
RNN_LD4.112_ccs_25626_2818_0_2818_2818_SUB0_pNAp_37	-30
RNN_LD4.104_ccs_32799_3398_0_3398_3398_SUB0_pTNp_24	10
RNN_LD3.101_sub_158003_4040_0_3204_3204_SUB0_pTNp_27	10
RNN_LD4.103_ccs_59968_3575_0_3575_3575_SUB0_pTNu_35	33
RNN_LD3.110_ccs_18801_2146_0_2146_2146_SUB0_pTNp_26	-1
RSN_LD4.104_ccs_29392_1132_0_1132_1132_SUB0_pNAp_34	-360
RNN_LD2.105_ccs_160380_1143_0_1143_1143_SUB0_pTNp_25	-272
RNN_LD1.107_ccs_3110_1054_0_1054_1054_SUB1_pTNu_23	15
RSN_LD2.106_ccs_8728_1049_0_1049_1049_SUB0_pNAp_30	94
RSN_LD1.106_ccs_39068_968_0_968_968_SUB0_pTNp_57	-150
RNN_LD2.108_ccs_155872_2018_0_2018_2018_SUB0_uNAp_31	458
RSN_LD4.106_ccs_58312_1140_0_1140_1140_SUB0_uNAp_31	489
RSN_LD2.110_ccs_74863_1840_0_1840_1840_SUB0_pTNp_54	130
RSN_LD4.111_sub_51868_7486_0_3342_3342_SUB0_pTNp_25	103
RSN_LD2.105_sub_119889_3119_0_1834_1834_SUB0_pNAp_36	97
RSN_LD3.108_sub_86555_3440_0_1893_1893_SUB0_uNAp_57	43
RNN_LD4.106_ccs_83969_2060_0_2060_2060_SUB0_pTNp_29	-9
RSN_LD4.102_sub_154006_4035_0_3328_3328_SUB0_uNAp_119	-62
RNN_LD4.106_ccs_115420_3571_0_3571_3571_SUB0_pTNp_40	-62
RSN_LD4.111_ccs_19639_3502_0_3502_3502_SUB0_pTNp_27	41
RSN_LD4.113_ccs_47156_3484_0_3484_3484_SUB0_pTNp_31	41
RSN_LD3.101_sub_116569_3372_0_2404_2404_SUB0_pTNp_21	30
RSN_LD4.109_ccs_6378_1736_0_1736_1736_SUB0_pTNp_27	20
RSN_LD3.107_ccs_23845_2279_0_2279_2279_SUB0_pTNp_32	5
RSN_LD3.106_sub_73733_4406_2346_4406_2060_SUB0_pNAp_11	5
RSN_LD2.108_sub_81353_2404_0_1409_1409_SUB0_uNAp_39	-67
RNN_LD2.111_ccs_82057_696_0_696_696_SUB0_pTNp_30	-23
RSN_LD1.102_sub_47009_1224_0_1224_1224_SUB0_uNAp_81	-3
RNN_LD1.103_sub_91142_12959_1959_14918_12959_SUB1_uNAp_193	-70
RSN_LD3.108_sub_63036_17456_15126_16263_1137_SUB0_pTNp_21	1
RSN_LD4.109_ccs_17755_1561_0_1561_1561_SUB0_pNAp_29	1
RSN_LD2.107_ccs_8994_1209_0_1209_1209_SUB0_pTNp_29	5
RSN_LD4.103_ccs_96198_1952_0_1952_1952_SUB0_uNAp_80	-1
RNN_LD3.107_ccs_54872_2756_0_2756_2756_SUB0_pNAp_31	6
RNN_LD4.110_sub_96486_1453_705_2017_1312_SUB0_uTNp_175	4
RNN_LD3.107_ccs_120753_2641_0_2641_2641_SUB0_pTNp_22	4
RNN_LD4.110_ccs_8920_3250_0_3250_3250_SUB0_pTNp_20	3
RNN_LD4.108_ccs_17480_3280_0_3280_3280_SUB0_pTNp_23	3
RNN_LD3.110_sub_156874_4132_0_3463_3463_SUB0_uNAp_24	3
RSN_LD3.110_ccs_109746_2214_0_2214_2214_SUB0_pTNp_21	-19
RSN_LD4.115_sub_38712_5677_0_3237_3237_SUB0_pTNp_26	-54
RSN_LD1.107_ccs_137301_728_0_728_728_SUB0_pTNp_29	-43
RNN_LD2.103_ccs_147716_1800_0_1800_1800_SUB0_pTNp_29	-152
RSN_LD3.101_ccs_88412_2022_0_2022_2022_SUB0_pTNp_22	-51
RNN_LD4.108_ccs_145737_2017_0_2017_2017_SUB0_pTNp_25	-37
RSN_LD4.103_ccs_157259_1572_0_1572_1572_SUB0_pTNp_19	-20
RNN_LD3.109_ccs_27973_2278_0_2278_2278_SUB0_pNAp_33	2
RSN_LD2.107_ccs_35217_1549_0_1549_1549_SUB0_pTNp_28	8
RSN_LD2.102_ccs_58730_1694_0_1694_1694_SUB0_pNAp_29	22
RNN_LD4.106_ccs_127276_1895_0_1895_1895_SUB0_pTNp_35	-49
RNN_LD4.107_ccs_70442_1811_0_1811_1811_SUB0_pNAp_27	-49
RSN_LD3.107_sub_73527_4412_3075_5115_2040_SUB0_pTNp_27	-27
RSN_LD4.115_ccs_78325_1619_0_1619_1619_SUB0_pTNp_23	-24
RNN_LD3.102_sub_32177_1607_0_1525_1525_SUB0_pTNu_31	-14
RNN_LD2.103_ccs_117497_1854_0_1854_1854_SUB0_pNAp_42	-12
RNN_LD4.108_ccs_33372_3622_0_3622_3622_SUB0_pTNp_25	1
RSN_LD2.105_sub_133674_2710_0_1953_1953_SUB0_pNAp_30	2
RNN_LD3.105_ccs_16624_3128_0_3128_3128_SUB0_pNAp_32	25
RSN_LD2.106_ccs_35496_1420_0_1420_1420_SUB0_pNAp_30	31
RSN_LD2.109_ccs_3094_1472_0_1472_1472_SUB0_pTNp_27	110
RNN_LD4.106_ccs_37323_1552_0_1552_1552_SUB0_pTNp_42	-18
RSN_LD4.110_ccs_80121_1921_0_1921_1921_SUB0_pTNp_62	-18
RNN_LD3.109_ccs_136991_1618_0_1618_1618_SUB0_pNAp_30	-15
RNN_LD4.102_ccs_127432_1454_0_1454_1454_SUB0_pNAp_25	-12
RNN_LD4.109_ccs_27814_1636_0_1636_1636_SUB0_pTNp_23	-5
RNN_LD2.103_ccs_117757_1787_0_1787_1787_SUB0_pTNp_26	21
RNN_LD4.105_ccs_41521_1452_0_1452_1452_SUB0_pNAp_46	38
RNN_LD3.102_ccs_24849_2077_0_2077_2077_SUB0_pNAp_85	40
RNN_LD4.106_sub_134182_1901_5250_6822_1572_SUB0_pTNu_29	78
RNN_LD1.111_ccs_36678_485_0_485_485_SUB0_pTNp_57	-6
RSN_LD4.105_ccs_34138_1555_0_1555_1555_SUB0_pNAp_36	13
RSN_LD2.108_ccs_8294_1620_0_1620_1620_SUB0_pNAp_32	122
RNN_LD4.112_sub_55208_12267_10954_15043_4089_SUB0_pTNp_22	-15
RNN_LD3.106_ccs_4304_2173_0_2173_2173_SUB0_pTNp_29	-292
RSN_LD2.102_ccs_31796_2152_0_2152_2152_SUB0_pTNp_34	68
RSN_LD3.103_ccs_92327_1829_0_1829_1829_SUB0_pNAp_30	171
RSN_LD4.106_ccs_108572_1802_0_1802_1802_SUB0_pTNp_34	-187
RSN_LD2.104_ccs_118214_1349_0_1349_1349_SUB0_pNAp_46	-45
RNN_LD4.104_ccs_124251_1451_0_1451_1451_SUB0_uNAp_25	-30
RSN_LD2.102_sub_109433_2280_2100_3699_1599_SUB0_pTNp_27	-10
RNN_LD4.102_ccs_122622_1832_0_1832_1832_SUB0_pTNp_20	12
RNN_LD4.110_ccs_43186_1527_0_1527_1527_SUB0_pNAp_32	-5
RSN_LD3.102_sub_17348_2692_0_2134_2134_SUB0_uNAp_26	-20
RSN_LD1.111_ccs_89212_662_0_662_662_SUB0_pTNp_31	78
RNN_LD4.104_ccs_134277_3498_0_3498_3498_SUB0_pTNu_28	27
RSN_LD4.104_ccs_99468_1516_0_1516_1516_SUB0_pNAp_44	-29
RSN_LD4.112_ccs_39534_2433_0_2433_2433_SUB0_pTNp_24	-29
RNN_LD1.109_ccs_145687_517_0_517_517_SUB0_pNAp_31	-29
RNN_LD2.107_ccs_53990_1423_0_1423_1423_SUB0_pTNu_36	-26
RNN_LD2.101_ccs_131656_1261_0_1261_1261_SUB0_pTNp_28	-21
RSN_LD4.109_ccs_72893_1423_0_1423_1423_SUB0_pNAp_32	-10
RNN_LD1.110_ccs_32861_1066_0_1066_1066_SUB0_pTNp_51	30
RSN_LD2.108_ccs_29502_1008_0_1008_1008_SUB0_pTNp_21	-127
RNN_LD1.112_ccs_107707_607_0_607_607_SUB0_pNAp_108	-6
RSN_LD3.105_sub_24059_20836_7325_8164_839_SUB0_pTNp_28	6
RSN_LD4.104_ccs_2536_1102_0_1102_1102_SUB0_pNAp_27	-20
RNN_LD3.101_ccs_101264_3029_0_3029_3029_SUB0_pNAp_24	20
RSN_LD2.108_ccs_157263_1094_0_1094_1094_SUB0_pNAp_51	5
RSN_LD4.110_ccs_40466_2939_0_2939_2939_SUB0_pTNu_24	-44
RSN_LD4.115_sub_129924_3236_0_3181_3181_SUB0_pNAp_107	66
RNN_LD4.114_ccs_79687_2956_0_2956_2956_SUB0_pNAp_26	67
RSN_LD3.102_ccs_45339_2543_0_2543_2543_SUB0_pTNu_20	-251
RNN_LD4.107_ccs_8997_1905_0_1905_1905_SUB0_pTNp_24	-216
RSN_LD3.110_ccs_84554_2571_0_2571_2571_SUB0_pTNp_24	-199
RNN_LD3.107_ccs_90973_2911_0_2911_2911_SUB0_uNAp_35	-182
RSN_LD4.106_ccs_29385_2788_0_2788_2788_SUB0_pTNp_27	-155
RNN_LD3.110_ccs_32757_2690_0_2690_2690_SUB0_pTNp_25	-134
RNN_LD4.114_ccs_4101_2575_0_2575_2575_SUB0_pTNp_19	-59
RSN_LD3.104_ccs_38372_2812_0_2812_2812_SUB0_pTNu_36	-15
RNN_LD3.105_ccs_115095_1490_0_1490_1490_SUB0_pTNp_25	2
RNN_LD4.114_ccs_47032_2807_0_2807_2807_SUB0_pNAp_36	134
RNN_LD1.106_ccs_144093_941_0_941_941_SUB0_pTNp_82	-26
RNN_LD3.104_ccs_161436_1017_0_1017_1017_SUB0_pTNp_36	-53
RSN_LD2.105_ccs_51536_1028_0_1028_1028_SUB0_pTNp_27	-25
RSN_LD4.110_ccs_3116_983_0_983_983_SUB0_pTNp_22	-7
RNN_LD3.110_ccs_49395_2271_0_2271_2271_SUB0_pNAp_49	432
RNN_LD4.108_ccs_157330_1942_0_1942_1942_SUB0_pNAp_45	31
RSN_LD1.108_ccs_41032_919_0_919_919_SUB0_pNAp_53	-7
RNN_LD4.109_ccs_83877_1564_0_1564_1564_SUB0_pNAp_47	-11
RNN_LD1.108_ccs_13670_774_0_774_774_SUB0_pTNp_37	-19
RSN_LD2.105_ccs_149519_1340_0_1340_1340_SUB0_uNAp_47	-423
RNN_LD1.112_ccs_22781_788_0_788_788_SUB0_pNAp_37	-404
RNN_LD3.107_sub_122796_1878_0_1315_1315_SUB0_uNAp_32	338
RSN_LD2.101_ccs_37798_1162_0_1162_1162_SUB0_pTNu_42	343
RNN_LD2.102_sub_127460_3698_0_3339_3339_SUB1_pTNu_32	447
RSN_LD3.110_sub_133836_3359_0_2538_2538_SUB0_uNAp_137	-52
RSN_LD4.103_sub_26762_5282_3569_7051_3482_SUB0_uNAp_34	-44
RNN_LD4.105_ccs_129970_3556_0_3556_3556_SUB0_uNAp_57	-36
RNN_LD4.107_ccs_156858_2188_0_2188_2188_SUB0_pNAp_39	-36
RNN_LD4.110_sub_55459_6329_9626_12657_3031_SUB0_pTNp_25	-19
RSN_LD3.103_ccs_142545_2779_0_2779_2779_SUB0_pTNp_51	-12
RNN_LD4.113_sub_71639_5503_0_2692_2692_SUB0_pTNu_44	-12
RNN_LD4.115_sub_34697_3951_0_3713_3713_SUB0_pTNu_47	-10
RNN_LD4.102_sub_7018_4997_0_3917_3917_SUB0_pNAp_72	-8
RNN_LD4.109_ccs_139614_2985_0_2985_2985_SUB0_pTNp_21	-8
RSN_LD4.107_ccs_40922_3543_0_3543_3543_SUB0_pTNp_31	-2
RSN_LD4.114_ccs_19871_2754_0_2754_2754_SUB0_pNAp_37	2
RSN_LD4.111_ccs_2176_3534_0_3534_3534_SUB0_pNAp_56	33
RSN_LD1.105_ccs_104110_944_0_944_944_SUB0_pTNp_27	-412
RSN_LD2.102_ccs_160465_1369_0_1369_1369_SUB0_pNAp_32	-54
RNN_LD1.109_ccs_87017_826_0_826_826_SUB0_pNAp_41	-227
RNN_LD3.105_ccs_132157_892_0_892_892_SUB0_pTNp_22	-45
RNN_LD1.109_ccs_82813_523_0_523_523_SUB0_pNAp_30	328
RSN_LD3.110_ccs_26951_2059_0_2059_2059_SUB0_pNAp_57	32
RNN_LD4.107_ccs_136034_1557_0_1557_1557_SUB0_pNAp_52	31
RSN_LD3.109_ccs_73589_2121_0_2121_2121_SUB0_pTNp_22	-30
RSN_LD2.107_ccs_18459_1339_0_1339_1339_SUB0_pTNp_31	3
RSN_LD3.102_ccs_143966_1046_0_1046_1046_SUB0_pNAp_28	-20
RSN_LD2.108_ccs_8375_1145_0_1145_1145_SUB0_pNAp_25	82
RSN_LD4.109_ccs_6756_1227_0_1227_1227_SUB0_pNAp_79	55
RSN_LD3.102_ccs_110977_1335_0_1335_1335_SUB0_pNAp_122	48
RSN_LD4.102_sub_9374_8017_0_4131_4131_SUB0_pNAp_24	48
RSN_LD3.106_sub_50984_1952_0_1229_1229_SUB0_uNAp_32	119
RSN_LD3.101_sub_134126_3130_0_2214_2214_SUB0_pTNu_20	312
RSN_LD4.104_ccs_118417_3271_0_3271_3271_SUB0_pTNp_40	-18
RNN_LD3.107_ccs_56872_2287_0_2287_2287_SUB0_pNAp_45	139
RSN_LD3.109_sub_76705_3367_0_2851_2851_SUB0_pTNp_36	37
RNN_LD3.108_ccs_18484_2700_0_2700_2700_SUB0_pTNp_41	36
RSN_LD3.107_ccs_7464_2543_0_2543_2543_SUB0_pNAp_31	36
RSN_LD4.105_ccs_48489_8996_0_8996_8996_SUB0_pTNp_40	23
RSN_LD3.108_ccs_148752_2453_0_2453_2453_SUB0_pTNp_29	22
RSN_LD3.108_sub_148190_5581_0_2842_2842_SUB0_pTNp_40	-4
RSN_LD4.102_sub_73432_5394_0_2952_2952_SUB0_pNAp_43	-5
RSN_LD4.105_ccs_28382_1968_0_1968_1968_SUB0_pTNp_43	-11
RNN_LD3.110_ccs_32146_2369_0_2369_2369_SUB0_pNAp_56	-11
RSN_LD3.105_ccs_93072_1734_0_1734_1734_SUB0_pTNp_36	-12
RSN_LD4.107_ccs_119129_1984_0_1984_1984_SUB0_pTNp_22	-18
RSN_LD4.109_ccs_160692_1652_0_1652_1652_SUB0_pTNu_41	-20
RSN_LD3.104_sub_77613_2865_0_2774_2774_SUB0_uNAp_21	-23
RSN_LD3.104_sub_48222_2789_0_2397_2397_SUB0_uNAp_27	-24
RSN_LD3.110_ccs_32841_1876_0_1876_1876_SUB0_uTNp_36	-24
RSN_LD3.103_ccs_138644_2205_0_2205_2205_SUB0_pNAp_30	-24
RSN_LD3.107_sub_151421_4473_2851_5035_2184_SUB0_pNAp_37	-24
RNN_LD4.103_ccs_137201_1813_0_1813_1813_SUB0_pNAp_29	-24
RSN_LD3.108_ccs_128515_2062_0_2062_2062_SUB0_pNAp_26	-24
RSN_LD3.106_ccs_20270_2062_0_2062_2062_SUB0_pNAp_54	-34
RSN_LD4.115_ccs_12443_2025_0_2025_2025_SUB0_pTNp_26	-47
RSN_LD3.107_ccs_59383_2141_0_2141_2141_SUB0_pTNp_41	-66
RSN_LD3.110_ccs_152041_2339_0_2339_2339_SUB0_pTNp_31	-66
RSN_LD3.104_sub_41985_3133_0_2020_2020_SUB0_pTNp_32	-75
RSN_LD3.106_ccs_14654_2177_0_2177_2177_SUB0_pNAp_35	-77
RSN_LD2.105_ccs_37923_1536_0_1536_1536_SUB0_pTNp_30	-80
RSN_LD4.112_ccs_147904_2376_0_2376_2376_SUB0_pTNp_37	-80
RSN_LD3.103_ccs_151920_2109_0_2109_2109_SUB0_pTNp_32	-80
RSN_LD2.103_ccs_138742_1716_0_1716_1716_SUB0_pTNp_20	-144
RSN_LD3.106_ccs_45431_2253_0_2253_2253_SUB0_pNAp_35	-187
RSN_LD1.101_sub_111606_10463_0_10463_10463_SUB1_pNAp_33	-47
RSN_LD1.110_ccs_53912_437_0_437_437_SUB0_pTNp_20	-9
RNN_LD1.112_ccs_181_954_0_954_954_SUB0_pTNp_37	-8
RNN_LD4.113_ccs_124544_2861_0_2861_2861_SUB0_pNAp_119	30
RNN_LD3.109_sub_162340_1930_0_971_971_SUB0_pTNp_22	8
RSN_LD3.109_ccs_50255_3495_0_3495_3495_SUB1_pNAp_37	7
RSN_LD3.106_ccs_41745_2461_0_2461_2461_SUB0_pNAp_37	13
RSN_LD3.104_sub_46649_4239_2403_4604_2201_SUB0_pTNu_21	0
RNN_LD4.115_ccs_18363_2712_0_2712_2712_SUB0_pNAp_36	5
RSN_LD3.103_sub_149169_2307_0_2243_2243_SUB0_uNAp_112	37
RNN_LD3.103_ccs_2155_2621_0_2621_2621_SUB0_pTNp_22	45
RSN_LD2.106_sub_150280_1873_0_1873_1873_SUB0_uNAp_25	67
RSN_LD4.111_sub_116761_11109_15052_17081_2029_SUB0_pNAp_58	82
RNN_LD4.106_ccs_103134_1881_0_1881_1881_SUB0_pTNp_29	150
RSN_LD2.106_ccs_127703_1056_0_1056_1056_SUB0_pTNp_30	-49
RNN_LD2.102_ccs_27754_1250_0_1250_1250_SUB0_uNAp_32	-325
RSN_LD2.104_ccs_67137_1032_0_1032_1032_SUB0_pTNp_26	-46
RSN_LD4.106_ccs_160311_1305_0_1305_1305_SUB0_uNAp_81	90
RSN_LD2.109_ccs_153695_1179_0_1179_1179_SUB0_uNAp_34	-45
RSN_LD2.107_ccs_70478_1107_0_1107_1107_SUB0_pNAp_37	-39
RSN_LD4.107_ccs_126107_1472_0_1472_1472_SUB0_pNAp_29	13
RSN_LD4.106_ccs_151361_2035_0_2035_2035_SUB0_pTNu_37	-24
RSN_LD4.111_ccs_161169_1432_0_1432_1432_SUB0_pNAp_36	-212
RSN_LD4.111_sub_55502_8066_11429_15354_3925_SUB0_pNAp_21	18
RSN_LD1.106_ccs_48451_1433_0_1433_1433_SUB0_pNAp_41	-41
RSN_LD2.107_ccs_64975_1423_0_1423_1423_SUB0_pNAp_29	-8
RSN_LD2.102_sub_154568_1924_0_1267_1267_SUB0_uNAp_27	38
RSN_LD3.109_ccs_129132_934_0_934_934_SUB0_pTNp_21	-20
RSN_LD2.110_ccs_119796_1037_0_1037_1037_SUB0_pTNp_21	-22
RSN_LD3.109_sub_36978_5256_0_2672_2672_SUB0_pTNp_26	0
RSN_LD3.106_ccs_114753_2729_0_2729_2729_SUB0_pTNp_27	-366
RSN_LD1.103_ccs_5185_1094_0_1094_1094_SUB1_pNAp_38	-142
RNN_LD1.106_ccs_58975_642_0_642_642_SUB0_pNAp_35	-6
RNN_LD1.107_ccs_91201_422_0_422_422_SUB0_pTNp_26	-9
RNN_LD2.103_ccs_36349_482_0_482_482_SUB0_pNAp_28	9
RNN_LD1.105_ccs_110162_649_0_649_649_SUB0_pTNp_70	4
RNN_LD1.104_ccs_123814_569_0_569_569_SUB0_uNAp_28	-14
RNN_LD1.109_ccs_114484_577_0_577_577_SUB0_pTNu_25	-102
RSN_LD4.109_sub_53401_1598_6111_7151_1040_SUB0_uNAp_47	74
RSN_LD1.110_ccs_56170_1102_0_1102_1102_SUB1_pTNp_22	-4
RSN_LD1.108_ccs_40328_605_0_605_605_SUB0_pNAp_90	-20
RSN_LD2.103_ccs_80743_431_0_431_431_SUB0_uTNp_37	-20
RSN_LD1.110_ccs_135379_522_0_522_522_SUB0_uNAp_31	-20
RSN_LD1.110_sub_154588_913_0_642_642_SUB0_uNAp_47	-20
RSN_LD2.108_ccs_25934_604_0_604_604_SUB0_pNAp_47	-24
RNN_LD1.108_ccs_25860_417_0_417_417_SUB0_pTNp_37	128
RSN_LD1.106_ccs_137372_558_0_558_558_SUB0_pNAp_34	2
RSN_LD1.109_ccs_81760_496_0_496_496_SUB0_pTNp_40	1
RNN_LD3.103_ccs_97788_1028_0_1028_1028_SUB0_pNAp_42	1
RNN_LD1.110_ccs_28467_837_0_837_837_SUB0_pNAp_119	0
RNN_LD1.105_ccs_30904_403_0_403_403_SUB0_pNAp_37	0
RNN_LD1.105_ccs_55453_1248_0_1248_1248_SUB1_pTNp_137	-6
RSN_LD2.106_ccs_43890_1239_0_1239_1239_SUB0_pTNp_27	-15
RSN_LD4.106_sub_29701_4593_12237_13730_1493_SUB0_uNAp_42	-34
RNN_LD1.106_ccs_33938_443_0_443_443_SUB0_pNAp_42	-36
RNN_LD1.110_ccs_128628_461_0_461_461_SUB0_pNAp_67	-55
RNN_LD4.105_ccs_125575_1407_0_1407_1407_SUB0_pNAp_62	170
RSN_LD3.107_ccs_134702_2488_0_2488_2488_SUB0_pNAp_51	26
RSN_LD3.110_sub_108360_3836_0_2127_2127_SUB0_pTNp_56	-29
RNN_LD4.107_sub_70471_6570_0_5964_5964_SUB1_pTNu_22	4
RNN_LD4.110_ccs_106055_3599_0_3599_3599_SUB0_pTNp_28	11
RNN_LD4.106_ccs_129141_3402_0_3402_3402_SUB0_pTNp_18	11
RSN_LD4.102_sub_130638_5607_0_4421_4421_SUB0_pTNu_42	22
RNN_LD4.114_ccs_38811_3477_0_3477_3477_SUB0_pNAp_54	-31
RSN_LD4.107_ccs_5911_3450_0_3450_3450_SUB0_pTNp_25	-31
RSN_LD4.112_sub_3064_6102_0_3494_3494_SUB0_pTNp_26	-22
RSN_LD4.111_sub_105949_3128_0_3128_3128_SUB0_pTNu_45	69
RSN_LD4.110_ccs_69498_3566_0_3566_3566_SUB0_uNAp_48	-21
RSN_LD4.102_sub_71399_4290_0_2771_2771_SUB0_pNAp_31	146
RSN_LD4.102_ccs_153706_3099_0_3099_3099_SUB0_pTNp_45	-29
RSN_LD4.113_sub_59310_6538_0_3354_3354_SUB0_uNAp_31	-29
RNN_LD4.115_ccs_107731_2786_0_2786_2786_SUB0_pNAp_60	-7
RSN_LD3.110_ccs_146890_2970_0_2970_2970_SUB0_pNAp_37	-7
RNN_LD3.105_sub_70883_4290_0_2627_2627_SUB0_pNAp_40	-6
RNN_LD3.110_ccs_23931_2764_0_2764_2764_SUB0_pNAp_36	2
RSN_LD3.107_ccs_45778_2750_0_2750_2750_SUB0_pNAp_51	-46
RSN_LD3.104_sub_49107_4191_0_4191_4191_SUB0_pNAp_47	-16
RSN_LD4.103_ccs_94275_3094_0_3094_3094_SUB0_pTNp_40	-14
RSN_LD4.107_ccs_18090_2801_0_2801_2801_SUB0_pTNp_54	-14
RSN_LD3.104_ccs_9485_2852_0_2852_2852_SUB0_pNAp_57	0
RSN_LD3.108_ccs_73129_2124_0_2124_2124_SUB0_pTNp_31	45
RNN_LD2.108_ccs_34593_2030_0_2030_2030_SUB0_pNAp_31	-18
RSN_LD3.108_ccs_6871_2350_0_2350_2350_SUB0_pNAp_127	-30
RNN_LD3.108_ccs_35638_2772_0_2772_2772_SUB0_pTNp_28	-56
RSN_LD3.104_ccs_62435_2018_0_2018_2018_SUB0_pTNp_30	-59
RSN_LD3.107_ccs_51276_2358_0_2358_2358_SUB0_pNAp_31	-285
RNN_LD4.113_ccs_18394_2642_0_2642_2642_SUB0_pTNp_41	12
RNN_LD4.106_ccs_21112_2219_0_2219_2219_SUB0_pNAp_30	11
RSN_LD3.110_ccs_147951_1538_0_1538_1538_SUB0_pNAp_79	2
RSN_LD3.101_sub_77049_6384_2571_5370_2799_SUB0_pNAp_57	-1
RSN_LD3.106_sub_41817_4403_0_2671_2671_SUB0_uNAp_34	-2
RSN_LD3.107_ccs_20699_2679_0_2679_2679_SUB0_pNAp_36	-2
RSN_LD3.108_sub_48992_11990_7108_9715_2607_SUB0_pTNp_22	-2
RNN_LD3.108_ccs_383_2597_0_2597_2597_SUB0_pTNp_26	-6
RSN_LD4.103_ccs_41280_3351_0_3351_3351_SUB0_pTNp_32	-6
RSN_LD4.107_ccs_17403_2686_0_2686_2686_SUB0_pTNp_27	-7
RSN_LD3.107_ccs_136758_2591_0_2591_2591_SUB0_pNAp_30	-30
RNN_LD1.111_ccs_115363_509_0_509_509_SUB0_pNAp_29	3
RSN_LD2.109_ccs_127172_1206_0_1206_1206_SUB0_pNAp_29	105
RSN_LD4.110_ccs_33883_1389_0_1389_1389_SUB0_pTNp_62	-10
RSN_LD2.102_ccs_58900_1465_0_1465_1465_SUB0_pNAp_31	-23
RSN_LD2.104_ccs_37650_1196_0_1196_1196_SUB0_pNAp_30	-38
RSN_LD4.115_sub_141347_4932_0_3343_3343_SUB0_pTNu_24	-41
RSN_LD2.103_ccs_146986_1294_0_1294_1294_SUB0_pTNp_24	32
RSN_LD4.102_ccs_102525_3287_0_3287_3287_SUB0_pNAp_37	21
RSN_LD4.102_sub_24765_4764_0_3180_3180_SUB0_pTNp_47	15
RSN_LD2.107_ccs_102847_1252_0_1252_1252_SUB0_pNAp_31	0
RSN_LD3.102_ccs_133760_1034_0_1034_1034_SUB0_pNAp_25	-2
RNN_LD2.109_ccs_30893_1401_0_1401_1401_SUB0_pTNp_28	-7
RNN_LD4.105_ccs_141901_1537_0_1537_1537_SUB0_pTNp_27	-14
RSN_LD3.105_ccs_16046_2161_0_2161_2161_SUB1_pTNp_26	-20
RSN_LD4.112_ccs_117790_3010_0_3010_3010_SUB0_pNAp_45	-23
RNN_LD4.109_ccs_82945_4140_0_4140_4140_SUB0_pNAp_31	-25
RSN_LD3.103_ccs_116225_2305_0_2305_2305_SUB0_pNAp_32	17
RSN_LD2.102_ccs_87531_1149_0_1149_1149_SUB0_pNAp_34	-7
RSN_LD3.105_ccs_33893_2448_0_2448_2448_SUB0_pTNp_26	338
RNN_LD3.102_ccs_20609_3924_0_3924_3924_SUB1_pTNp_26	-89
RSN_LD3.110_ccs_68771_2316_0_2316_2316_SUB0_uNAp_55	-88
RNN_LD3.102_sub_140816_3265_2120_4629_2509_SUB0_uTNp_34	-63
RSN_LD3.109_sub_108646_2497_0_2497_2497_SUB0_uNAp_21	-43
RSN_LD3.105_sub_138712_2583_0_2225_2225_SUB0_pTNp_27	-40
RNN_LD4.101_ccs_131648_1535_0_1535_1535_SUB0_pTNp_67	-40
RSN_LD2.105_ccs_142629_2070_0_2070_2070_SUB0_pNAp_30	18
RNN_LD3.105_sub_93281_3203_0_2368_2368_SUB0_uNAp_26	98
RSN_LD2.104_ccs_50266_1097_0_1097_1097_SUB0_pTNp_24	-21
RSN_LD1.111_ccs_99335_772_0_772_772_SUB0_pNAp_32	14
RNN_LD1.107_ccs_7785_635_0_635_635_SUB0_pNAp_27	-37
RSN_LD1.105_ccs_136199_587_0_587_587_SUB0_pTNp_26	3
RNN_LD1.107_ccs_40742_722_0_722_722_SUB0_pNAp_55	6
RNN_LD1.112_sub_71110_508_0_508_508_SUB0_uNAp_51	45
RNN_LD3.108_ccs_161590_1075_0_1075_1075_SUB0_pNAp_35	4
RNN_LD3.107_ccs_38472_925_0_925_925_SUB0_pNAp_33	-31
RNN_LD2.103_ccs_161159_1041_0_1041_1041_SUB0_pNAp_40	-103
RSN_LD1.103_ccs_54833_747_0_747_747_SUB0_pNAp_42	-382
RSN_LD4.103_ccs_86367_3182_0_3182_3182_SUB0_pTNp_22	14
RNN_LD1.107_ccs_74921_794_0_794_794_SUB0_pTNp_121	-441
RSN_LD1.110_ccs_21968_1049_0_1049_1049_SUB0_pNAp_95	109
RSN_LD2.110_ccs_51461_1011_0_1011_1011_SUB0_pTNp_26	18
RSN_LD2.107_ccs_120700_1020_0_1020_1020_SUB0_pTNp_29	-11
RSN_LD2.102_ccs_55194_1373_0_1373_1373_SUB0_pNAp_31	72
RNN_LD2.101_ccs_161044_1029_0_1029_1029_SUB0_pNAp_31	-7
RSN_LD4.107_ccs_114630_976_0_976_976_SUB0_pNAp_31	-39
RSN_LD3.101_ccs_37553_2392_0_2392_2392_SUB0_pNAp_25	-38
RNN_LD2.102_ccs_71149_1513_0_1513_1513_SUB0_pTNp_45	-16
RNN_LD4.105_ccs_524_3562_0_3562_3562_SUB0_pTNp_30	-8
RNN_LD3.105_sub_145588_3407_0_3131_3131_SUB0_pNAp_31	24
RNN_LD3.107_ccs_42547_2964_0_2964_2964_SUB1_pNAp_35	16
RSN_LD3.108_ccs_78328_2929_0_2929_2929_SUB0_pNAp_146	26
RSN_LD3.103_ccs_19735_2632_0_2632_2632_SUB0_pTNp_28	26
RSN_LD3.104_sub_23489_4617_0_3336_3336_SUB0_pTNu_40	20
RSN_LD4.111_ccs_152120_3097_0_3097_3097_SUB0_uNAp_44	211
RNN_LD3.110_sub_23964_5847_4328_6176_1848_SUB0_pNAp_91	-51
RNN_LD3.109_sub_100673_2784_0_1933_1933_SUB0_pTNp_26	-33
RSN_LD3.104_sub_59764_3382_0_2425_2425_SUB0_uNAp_82	-33
RSN_LD2.108_ccs_67167_1824_0_1824_1824_SUB0_pNAp_24	-25
RNN_LD4.109_ccs_159483_1427_0_1427_1427_SUB0_pTNp_26	-12
RSN_LD4.115_sub_2575_7991_5154_6839_1685_SUB0_pTNp_30	3
RNN_LD2.105_ccs_58770_1481_0_1481_1481_SUB0_pTNp_24	20
RNN_LD4.115_ccs_76873_2842_0_2842_2842_SUB0_pTNu_25	40
RNN_LD4.110_ccs_136053_2360_0_2360_2360_SUB0_uNAp_27	149
RSN_LD2.110_ccs_2181_1355_0_1355_1355_SUB0_pTNp_22	10
RSN_LD3.102_sub_44115_2788_0_1762_1762_SUB0_pTNp_137	-8
RSN_LD3.103_ccs_48282_1816_0_1816_1816_SUB0_pNAp_25	-10
RNN_LD3.105_ccs_40658_1701_0_1701_1701_SUB0_uNAp_33	-10
RNN_LD3.102_ccs_66131_972_0_972_972_SUB0_pNAp_25	-10
RNN_LD1.104_ccs_129314_937_0_937_937_SUB0_pNAp_95	21
RSN_LD2.107_ccs_92916_1016_0_1016_1016_SUB0_pNAp_31	3
RSN_LD1.104_ccs_83709_1076_0_1076_1076_SUB1_pNAp_32	-9
RNN_LD1.111_ccs_46777_878_0_878_878_SUB0_pTNp_32	-12
RNN_LD3.102_ccs_54976_822_0_822_822_SUB0_pTNp_44	-17
RNN_LD2.107_ccs_59564_1010_0_1010_1010_SUB0_pNAp_102	-19
RSN_LD1.107_sub_128861_2107_34_1192_1158_SUB0_pTNp_22	-24
RSN_LD4.108_ccs_163000_1071_0_1071_1071_SUB0_pNAp_30	-24
RNN_LD2.102_ccs_26443_1225_0_1225_1225_SUB0_pTNp_26	-32
RSN_LD2.108_ccs_60080_1113_0_1113_1113_SUB0_pTNp_21	22
RSN_LD2.106_ccs_83049_1257_0_1257_1257_SUB0_pTNp_20	36
RNN_LD2.104_ccs_38433_1152_0_1152_1152_SUB0_pNAp_29	31
RNN_LD3.107_ccs_11388_2079_0_2079_2079_SUB0_pNAp_32	30
RSN_LD2.103_ccs_76795_1012_0_1012_1012_SUB0_pTNu_26	-1
RNN_LD4.109_ccs_108000_1350_0_1350_1350_SUB0_pTNp_23	-7
RNN_LD3.109_sub_151792_1317_0_1317_1317_SUB0_pTNu_34	-39
RSN_LD4.111_ccs_37383_3004_0_3004_3004_SUB0_pTNp_42	-41
RNN_LD4.104_ccs_2589_3644_0_3644_3644_SUB0_pNAp_35	30
RNN_LD4.102_ccs_74671_3830_0_3830_3830_SUB0_uNAp_26	-171
RSN_LD4.111_ccs_85394_3814_0_3814_3814_SUB0_pNAp_37	25
RNN_LD4.103_ccs_150048_4433_0_4433_4433_SUB0_pNAp_35	18
RNN_LD4.113_ccs_12267_3801_0_3801_3801_SUB0_pTNp_32	17
RNN_LD4.116_ccs_83550_2712_0_2712_2712_SUB0_pTNp_30	-1
RSN_LD2.104_ccs_47776_1517_0_1517_1517_SUB0_pNAp_27	-275
RSN_LD3.105_ccs_148470_1259_0_1259_1259_SUB0_pTNp_24	-257
RNN_LD4.108_ccs_137892_1035_0_1035_1035_SUB0_pNAp_32	20
RSN_LD4.108_ccs_114168_1191_0_1191_1191_SUB0_pTNp_21	-27
RNN_LD1.107_ccs_16334_631_0_631_631_SUB0_pNAp_102	-8
RSN_LD2.109_sub_102058_2211_0_1895_1895_SUB0_pNAp_31	-17
RSN_LD3.109_ccs_46043_2103_0_2103_2103_SUB0_pTNp_22	-19
RNN_LD4.109_ccs_106831_1507_0_1507_1507_SUB0_pNAp_41	153
RNN_LD4.108_ccs_42357_1303_0_1303_1303_SUB0_uNAp_32	67
RSN_LD2.105_ccs_27566_1212_0_1212_1212_SUB0_pNAp_37	-8
RSN_LD2.104_ccs_25172_1229_0_1229_1229_SUB0_pNAp_101	-35
RSN_LD2.107_sub_74085_1748_1480_2598_1118_SUB0_pTNu_21	-37
RSN_LD1.104_ccs_107076_575_0_575_575_SUB0_pTNp_67	-44
RSN_LD2.107_ccs_134216_1265_0_1265_1265_SUB0_pTNp_21	-44
RSN_LD2.102_ccs_45834_1223_0_1223_1223_SUB0_pNAp_21	-2
RSN_LD2.102_ccs_22655_1136_0_1136_1136_SUB0_pNAp_26	-17
RSN_LD2.103_ccs_100344_1158_0_1158_1158_SUB0_pTNp_25	12
RSN_LD2.104_ccs_76516_1059_0_1059_1059_SUB0_pNAp_30	12
RNN_LD3.106_ccs_36065_1393_0_1393_1393_SUB0_pTNp_31	19
RNN_LD2.107_ccs_139567_1421_0_1421_1421_SUB0_pNAp_27	7
RNN_LD4.109_ccs_152426_1586_0_1586_1586_SUB0_pTNu_23	0
RSN_LD4.106_sub_60504_2098_1239_2793_1554_SUB0_uNAp_28	20
RSN_LD2.103_ccs_122864_1492_0_1492_1492_SUB0_pNAp_25	-19
RSN_LD3.109_ccs_116633_2224_0_2224_2224_SUB0_pTNp_25	-3
RSN_LD4.112_ccs_79511_3015_0_3015_3015_SUB0_pNAp_55	161
RNN_LD2.106_ccs_50967_2276_0_2276_2276_SUB0_pTNp_22	-85
RSN_LD2.106_ccs_93251_1667_0_1667_1667_SUB0_pNAp_30	8
RNN_LD3.107_ccs_138713_1716_0_1716_1716_SUB0_pNAp_34	-20
RSN_LD3.105_sub_36745_4878_2400_4878_2478_SUB0_pTNp_66	101
RSN_LD3.109_ccs_1576_2324_0_2324_2324_SUB0_pNAp_29	169
RSN_LD3.102_sub_124998_2493_0_2493_2493_SUB0_pTNu_37	12
RNN_LD4.115_sub_5336_6413_6852_9409_2557_SUB0_pTNp_29	-6
RSN_LD1.102_sub_121735_4845_4955_9743_4788_SUB1_pNAp_55	38
RSN_LD2.105_ccs_17160_1075_0_1075_1075_SUB0_pNAp_35	-178
RNN_LD3.105_ccs_4637_929_0_929_929_SUB0_pTNp_31	-50
RNN_LD3.103_sub_37746_3310_1458_2861_1403_SUB0_uNAp_52	-16
RNN_LD4.116_ccs_59089_2510_0_2510_2510_SUB0_pTNp_44	-9
RSN_LD4.107_ccs_32770_1323_0_1323_1323_SUB0_pNAp_63	-2
RNN_LD2.103_ccs_78185_1195_0_1195_1195_SUB0_pTNp_37	27
RNN_LD3.104_ccs_13174_1246_0_1246_1246_SUB0_pNAp_54	28
RSN_LD4.105_ccs_54745_1290_0_1290_1290_SUB0_pTNp_49	-28
RSN_LD3.102_ccs_114564_2461_0_2461_2461_SUB0_pNAp_25	-28
RNN_LD4.109_ccs_26673_1556_0_1556_1556_SUB0_pTNp_28	29
RSN_LD2.107_ccs_33893_1403_0_1403_1403_SUB0_uNAp_43	-3
RNN_LD3.106_ccs_87333_1307_0_1307_1307_SUB0_pTNp_25	19
RNN_LD3.107_ccs_78720_2398_0_2398_2398_SUB0_pTNp_30	195
RSN_LD4.111_ccs_56055_3221_0_3221_3221_SUB0_pTNp_32	4
RNN_LD3.107_ccs_136509_2549_0_2549_2549_SUB0_pTNp_21	0
RSN_LD3.106_ccs_56831_2424_0_2424_2424_SUB0_pNAp_30	-49
RNN_LD1.110_ccs_117121_814_0_814_814_SUB0_pNAp_37	106
RSN_LD3.108_sub_87542_2308_0_2308_2308_SUB0_pTNu_24	34
RSN_LD3.102_ccs_160066_2235_0_2235_2235_SUB0_pTNp_20	13
RSN_LD4.105_ccs_86464_3039_0_3039_3039_SUB0_pTNp_34	-30
RSN_LD3.104_sub_21590_4097_0_2608_2608_SUB0_pTNp_26	-56
RNN_LD4.114_sub_140303_3946_0_2516_2516_SUB0_pTNu_25	-61
RSN_LD3.105_ccs_139844_2451_0_2451_2451_SUB0_pTNp_32	-118
RSN_LD3.110_sub_92612_4622_0_2349_2349_SUB0_pTNp_24	-27
RSN_LD4.115_ccs_132452_1682_0_1682_1682_SUB0_pTNp_63	-25
RSN_LD4.113_sub_107709_6638_9550_12484_2934_SUB0_pTNp_111	-18
RSN_LD3.110_ccs_7791_2337_0_2337_2337_SUB0_pTNu_22	-4
RSN_LD3.104_sub_40937_5100_0_2887_2887_SUB0_pNAp_46	0
RNN_LD2.107_sub_113179_3113_0_3113_3113_SUB0_pTNp_27	17
RSN_LD3.110_sub_26588_1770_0_1029_1029_SUB0_pNAp_24	23
RNN_LD4.104_sub_83430_14916_13121_14916_1795_SUB0_pTNp_25	31
RNN_LD4.102_sub_26808_4767_0_3408_3408_SUB0_pNAp_37	-14
RNN_LD4.107_ccs_101867_3211_0_3211_3211_SUB0_pNAp_32	-28
RNN_LD4.101_ccs_33776_3210_0_3210_3210_SUB0_pTNp_19	-103
RSN_LD4.107_ccs_46629_3571_0_3571_3571_SUB0_pTNp_41	-54
RSN_LD3.105_sub_40686_5623_0_3766_3766_SUB0_uNAp_27	-14
RNN_LD4.101_sub_157543_5490_0_3432_3432_SUB0_uNAp_27	-9
RSN_LD4.106_ccs_45611_3058_0_3058_3058_SUB0_pNAp_32	0
RNN_LD4.115_ccs_74676_3049_0_3049_3049_SUB0_pNAp_51	0
RNN_LD4.109_ccs_7312_3578_0_3578_3578_SUB0_pNAp_67	21
RNN_LD3.109_ccs_119778_3172_0_3172_3172_SUB0_pTNp_34	-65
RSN_LD4.115_sub_162533_3200_0_3200_3200_SUB0_pTNp_26	-56
RSN_LD4.102_ccs_43871_3009_0_3009_3009_SUB0_pNAp_51	-49
RSN_LD1.109_ccs_145815_412_0_412_412_SUB0_pNAp_30	23
RSN_LD4.111_ccs_43400_3179_0_3179_3179_SUB0_pNAp_52	90
RNN_LD2.105_ccs_113233_524_0_524_524_SUB0_pTNp_30	203
RSN_LD1.103_ccs_1925_573_0_573_573_SUB0_pTNp_36	390
RNN_LD3.104_ccs_30657_1013_0_1013_1013_SUB0_pTNp_31	463
RNN_LD1.112_ccs_23421_402_0_402_402_SUB0_pNAp_35	67
RSN_LD4.107_ccs_141940_4712_0_4712_4712_SUB0_pTNu_28	-17
RSN_LD4.115_ccs_142344_4113_0_4113_4113_SUB0_pTNp_29	1
RNN_LD1.111_ccs_77279_600_0_600_600_SUB0_pTNp_38	5
RNN_LD4.108_ccs_25709_4044_0_4044_4044_SUB0_pTNp_33	5
RSN_LD4.102_sub_24312_5791_0_4478_4478_SUB0_pTNp_23	8
RSN_LD4.111_sub_35936_6409_8494_13190_4696_SUB0_pNAp_27	8
RNN_LD4.114_sub_123979_5586_0_2863_2863_SUB0_pNAp_32	20
RSN_LD3.103_ccs_9385_2871_0_2871_2871_SUB0_pTNp_28	-15
RSN_LD3.103_sub_104889_3632_0_2827_2827_SUB0_pNAp_54	-5
RSN_LD4.113_sub_15235_4505_0_4327_4327_SUB0_pTNp_22	3
RNN_LD4.107_ccs_116346_4595_0_4595_4595_SUB0_pNAp_44	16
RSN_LD2.110_ccs_49382_1068_0_1068_1068_SUB0_pNAp_31	100
RNN_LD3.110_sub_72451_3604_0_2079_2079_SUB0_pNAp_39	74
RNN_LD3.102_sub_129784_5512_2764_5512_2748_SUB0_pTNp_40	57
RNN_LD3.104_ccs_29884_1064_0_1064_1064_SUB0_pTNu_21	29
RNN_LD4.112_sub_162042_5577_0_5577_5577_SUB0_uNAp_35	25
RSN_LD2.102_ccs_99572_1025_0_1025_1025_SUB0_pTNp_21	-4
RSN_LD3.109_ccs_8470_2226_0_2226_2226_SUB0_uNAp_61	-9
RNN_LD3.106_ccs_103400_2992_0_2992_2992_SUB0_pNAp_35	-28
RNN_LD1.103_sub_67175_8485_7738_16223_8485_SUB0_pNAp_32	17
RSN_LD4.104_ccs_33269_4097_0_4097_4097_SUB0_pNAp_35	26
RSN_LD1.105_ccs_50143_898_0_898_898_SUB0_pNAp_36	9
RNN_LD4.106_ccs_11918_1517_0_1517_1517_SUB0_pNAp_30	-9
RSN_LD4.112_ccs_24414_4351_0_4351_4351_SUB0_pTNp_37	-26
RNN_LD3.103_ccs_95513_2365_0_2365_2365_SUB0_uNAp_31	2
RNN_LD1.104_ccs_143216_769_0_769_769_SUB0_pNAp_46	28
RNN_LD3.102_sub_135437_2723_0_2147_2147_SUB0_pNAp_25	97
RSN_LD3.104_sub_40379_3810_0_3597_3597_SUB0_pNAp_37	-222
RNN_LD4.110_ccs_140766_3897_0_3897_3897_SUB0_pTNp_21	-256
RSN_LD4.104_ccs_11378_998_0_998_998_SUB0_uNAp_54	-202
RNN_LD4.111_sub_135825_7786_0_4179_4179_SUB0_pNAp_101	171
RNN_LD3.110_ccs_47481_1639_0_1639_1639_SUB0_pTNp_56	196
RSN_LD2.104_sub_146316_1734_1461_2576_1115_SUB0_pTNp_50	26
RNN_LD3.110_ccs_10245_1107_0_1107_1107_SUB0_pTNp_41	13
RNN_LD4.108_ccs_30279_3073_0_3073_3073_SUB0_pNAp_50	8
RNN_LD4.113_ccs_75378_2520_0_2520_2520_SUB0_pNAp_27	8
RNN_LD3.103_sub_30504_2874_0_2819_2819_SUB0_pTNp_27	0
RSN_LD3.107_ccs_16137_2275_0_2275_2275_SUB0_pTNp_124	0
RNN_LD2.102_ccs_122812_1121_0_1121_1121_SUB0_pTNp_27	0
RSN_LD4.102_ccs_128652_1626_0_1626_1626_SUB0_pTNu_37	-27
RSN_LD3.106_sub_46431_1183_745_1928_1183_SUB0_uNAp_14	-28
RSN_LD3.106_sub_101490_2414_0_2414_2414_SUB0_pTNu_206	-69
RSN_LD4.111_ccs_15306_1195_0_1195_1195_SUB0_pNAp_30	24
RSN_LD2.108_ccs_109090_1058_0_1058_1058_SUB0_pNAp_27	-16
RNN_LD1.109_ccs_138147_1144_0_1144_1144_SUB0_pNAp_25	-4
RNN_LD1.109_sub_140375_8511_21557_22136_579_SUB0_pTNp_48	-227
RSN_LD2.106_ccs_96594_1194_0_1194_1194_SUB0_pTNu_31	43
RSN_LD1.110_ccs_63209_678_0_678_678_SUB0_pTNp_50	41
RNN_LD1.109_ccs_131917_695_0_695_695_SUB0_pTNp_30	-34
RNN_LD1.112_ccs_107204_1032_0_1032_1032_SUB0_pTNu_40	-19
RNN_LD2.111_ccs_30566_1902_0_1902_1902_SUB0_pNAp_31	331
RSN_LD3.108_ccs_90177_2185_0_2185_2185_SUB0_pNAp_42	186
RSN_LD3.108_sub_150244_4786_0_2420_2420_SUB0_pTNp_40	16
RSN_LD3.102_ccs_139591_2122_0_2122_2122_SUB0_pTNp_20	14
RSN_LD3.108_ccs_132059_1936_0_1936_1936_SUB0_pNAp_27	2
RNN_LD3.110_ccs_143216_2172_0_2172_2172_SUB0_pNAp_149	0
RNN_LD2.109_ccs_45934_1393_0_1393_1393_SUB0_pTNp_25	-15
RSN_LD1.105_ccs_52961_439_0_439_439_SUB0_pNAp_38	-15
RSN_LD3.107_ccs_6613_2227_0_2227_2227_SUB0_pTNp_42	-15
RNN_LD4.106_ccs_21807_1893_0_1893_1893_SUB0_pTNp_26	-15
RNN_LD4.105_ccs_141203_1827_0_1827_1827_SUB0_pNAp_27	15
RSN_LD3.109_ccs_13050_2142_0_2142_2142_SUB0_uNAp_66	-2
RSN_LD3.106_sub_17744_2645_0_2058_2058_SUB0_pTNu_30	-2
RSN_LD3.109_ccs_130406_2118_0_2118_2118_SUB0_pNAp_28	12
RNN_LD1.102_ccs_139507_763_0_763_763_SUB0_uTNp_15	-1
RSN_LD3.106_sub_36272_2616_0_2524_2524_SUB0_pTNp_146	2
RSN_LD2.104_ccs_7079_1264_0_1264_1264_SUB0_pNAp_31	-4
RNN_LD1.107_sub_78051_1869_418_1203_785_SUB0_pTNp_52	-3
RSN_LD1.104_ccs_156043_693_0_693_693_SUB0_pTNp_22	-60
RSN_LD3.102_ccs_137989_1304_0_1304_1304_SUB0_pTNp_27	-9
RSN_LD4.104_ccs_34158_3574_0_3574_3574_SUB0_pTNp_18	-9
RNN_LD3.110_sub_9381_7524_12679_14182_1503_SUB0_pNAp_152	-6
RNN_LD4.108_ccs_155779_3516_0_3516_3516_SUB0_pTNp_29	0
RNN_LD1.106_ccs_30213_657_0_657_657_SUB0_pNAp_27	0
RNN_LD4.102_ccs_94712_1270_0_1270_1270_SUB0_uNAp_42	-7
RSN_LD2.105_ccs_29021_1675_0_1675_1675_SUB0_pTNp_28	4
RSN_LD4.104_ccs_17839_1559_0_1559_1559_SUB0_pNAp_29	46
RNN_LD1.111_ccs_52140_675_0_675_675_SUB0_pNAp_30	-55
RNN_LD1.105_ccs_35880_454_0_454_454_SUB0_pTNp_27	-33
RNN_LD1.112_ccs_15119_1380_0_1380_1380_SUB1_pTNp_27	-31
RSN_LD1.105_ccs_122000_645_0_645_645_SUB0_pNAp_36	-23
RNN_LD1.106_ccs_72410_499_0_499_499_SUB0_pNAp_30	-23
RSN_LD2.102_ccs_88180_1320_0_1320_1320_SUB0_pTNp_26	-27
RSN_LD2.104_ccs_47250_1153_0_1153_1153_SUB0_pTNp_28	-35
RSN_LD2.104_ccs_72870_1277_0_1277_1277_SUB0_pTNp_23	40
RNN_LD3.106_ccs_63712_900_0_900_900_SUB0_pTNp_19	8
RSN_LD4.109_ccs_134453_1031_0_1031_1031_SUB0_pTNp_29	-11
RSN_LD4.107_ccs_91492_2422_0_2422_2422_SUB0_uNAp_35	-69
RSN_LD2.104_sub_115393_1253_0_1253_1253_SUB0_pNAp_29	-2
RSN_LD2.104_ccs_104179_1239_0_1239_1239_SUB0_pNAp_25	-3
RSN_LD2.102_ccs_146757_1149_0_1149_1149_SUB0_pTNp_27	-10
RSN_LD4.106_ccs_19227_2015_0_2015_2015_SUB0_pNAp_27	-91
RSN_LD4.104_ccs_110749_2013_0_2013_2013_SUB0_pTNu_75	-87
RSN_LD2.106_ccs_30793_1179_0_1179_1179_SUB0_uNAp_52	-33
RNN_LD2.102_ccs_37396_936_0_936_936_SUB0_pTNp_32	7
RSN_LD2.106_sub_111925_5517_0_1635_1635_SUB0_pNAp_64	10
RNN_LD2.107_sub_67897_3357_0_2050_2050_SUB0_pTNp_37	10
RNN_LD4.110_ccs_121588_1774_0_1774_1774_SUB0_pTNp_52	13
RNN_LD4.109_ccs_14318_1181_0_1181_1181_SUB0_pTNp_30	14
RNN_LD3.105_ccs_22632_1453_0_1453_1453_SUB0_pTNp_31	-121
RSN_LD4.110_ccs_87743_991_0_991_991_SUB0_pTNp_30	13
RSN_LD2.109_ccs_18180_1074_0_1074_1074_SUB0_pNAp_42	8
RSN_LD3.102_sub_45635_3200_0_2484_2484_SUB0_pNAp_131	19
RSN_LD2.104_sub_121718_2035_0_1253_1253_SUB0_pTNp_30	19
RSN_LD4.107_sub_95485_1995_3965_5418_1453_SUB0_pTNp_35	20
RNN_LD4.103_ccs_137389_1427_0_1427_1427_SUB0_pNAp_32	22
RNN_LD4.103_ccs_47865_1426_0_1426_1426_SUB0_pNAp_37	53
RNN_LD2.103_ccs_29006_1071_0_1071_1071_SUB0_pTNp_26	18
RSN_LD2.102_ccs_8956_1206_0_1206_1206_SUB0_uNAp_41	238
RNN_LD4.105_ccs_78506_3364_0_3364_3364_SUB0_pNAp_47	151
RSN_LD4.102_sub_26924_5702_2800_5702_2902_SUB0_pNAp_15	74
RSN_LD4.114_sub_62413_7240_0_3729_3729_SUB0_pTNp_37	20
RSN_LD2.102_ccs_69007_1244_0_1244_1244_SUB0_pNAp_40	-54
RSN_LD2.101_ccs_78359_1086_0_1086_1086_SUB0_pTNu_34	-54
RSN_LD2.108_ccs_1639_1396_0_1396_1396_SUB0_pNAp_26	-54
RSN_LD4.107_ccs_121092_1365_0_1365_1365_SUB0_pNAp_40	-49
RSN_LD2.105_ccs_71192_991_0_991_991_SUB0_pTNp_38	-36
RSN_LD4.109_sub_87968_13399_15208_16242_1034_SUB0_pTNp_116	-14
RSN_LD2.103_ccs_80867_1254_0_1254_1254_SUB0_pTNp_30	-5
RSN_LD3.110_sub_123655_16116_16231_17691_1460_SUB0_pNAp_26	33
RSN_LD4.103_ccs_84473_1295_0_1295_1295_SUB0_pNAp_32	39
RSN_LD4.106_ccs_118368_1355_0_1355_1355_SUB0_pNAp_124	-55
RNN_LD1.107_ccs_13438_492_0_492_492_SUB0_pTNp_29	8
RSN_LD3.103_ccs_111562_647_0_647_647_SUB0_pNAp_37	-25
RNN_LD3.109_sub_2604_2071_0_1194_1194_SUB0_uNAp_57	63
RSN_LD4.105_ccs_51964_1063_0_1063_1063_SUB0_uNAp_43	41
RSN_LD2.102_sub_99963_1849_0_1849_1849_SUB0_uNAp_30	39
RSN_LD1.105_ccs_5707_634_0_634_634_SUB0_pNAp_32	-7
RSN_LD1.101_ccs_127347_537_0_537_537_SUB0_pNAp_25	12
RNN_LD1.104_ccs_28729_427_0_427_427_SUB0_pNAp_33	-3
RSN_LD2.106_ccs_3889_1665_0_1665_1665_SUB0_pNAp_40	-76
RNN_LD4.108_ccs_132478_1693_0_1693_1693_SUB0_pTNp_38	-34
RNN_LD3.103_sub_158965_4059_0_2434_2434_SUB0_pNAp_50	-24
RSN_LD3.104_ccs_151995_2228_0_2228_2228_SUB0_pTNp_22	-8
RSN_LD3.109_ccs_140845_2217_0_2217_2217_SUB0_pNAp_42	5
RNN_LD4.107_ccs_52050_1572_0_1572_1572_SUB0_pNAp_42	9
RSN_LD3.104_ccs_144422_4452_0_4452_4452_SUB1_pTNp_32	9
RSN_LD2.106_ccs_63397_1440_0_1440_1440_SUB0_pNAp_46	9
RSN_LD2.103_ccs_160333_1527_0_1527_1527_SUB0_pTNp_43	11
RSN_LD2.106_sub_62063_1995_0_1806_1806_SUB0_pTNu_20	15
RNN_LD3.107_ccs_67831_1693_0_1693_1693_SUB0_pTNu_33	-445
RSN_LD3.106_ccs_112868_2216_0_2216_2216_SUB0_pNAp_35	-15
RSN_LD1.106_ccs_82394_1022_0_1022_1022_SUB0_pTNp_46	-14
RSN_LD2.105_ccs_160871_1496_0_1496_1496_SUB0_pTNp_36	-9
RNN_LD2.111_ccs_153507_1338_0_1338_1338_SUB0_pTNp_37	126
RSN_LD4.109_ccs_54984_1489_0_1489_1489_SUB0_pTNp_37	132
RSN_LD4.111_ccs_143745_3172_0_3172_3172_SUB0_pNAp_37	-177
RNN_LD4.101_sub_25602_6065_0_3684_3684_SUB0_pTNp_27	-51
RSN_LD3.105_sub_17663_3884_0_2450_2450_SUB0_uNAp_62	-8
RSN_LD3.109_ccs_22141_2074_0_2074_2074_SUB0_pNAp_61	-8
RSN_LD3.107_ccs_34237_2577_0_2577_2577_SUB0_pNAp_27	8
RSN_LD2.101_ccs_37040_2944_0_2944_2944_SUB0_pTNp_27	-1
RSN_LD3.110_ccs_60908_2340_0_2340_2340_SUB0_pTNu_27	-63
RSN_LD3.104_ccs_19149_904_0_904_904_SUB0_uNAp_132	-13
RNN_LD3.105_sub_21183_9314_0_9314_9314_SUB0_pNAp_31	-8
RSN_LD4.114_ccs_1148_3239_0_3239_3239_SUB0_pNAp_47	0
RSN_LD3.110_ccs_11245_2855_0_2855_2855_SUB0_uNAp_30	11
RNN_LD4.102_ccs_9465_3667_0_3667_3667_SUB0_pTNu_27	3
RSN_LD4.105_ccs_50534_3225_0_3225_3225_SUB0_pNAp_44	-276
RNN_LD3.101_ccs_142655_2586_0_2586_2586_SUB0_pTNp_21	-29
RSN_LD2.105_ccs_24530_1916_0_1916_1916_SUB0_pNAp_53	-16
RSN_LD3.107_sub_70752_3242_0_2399_2399_SUB0_uNAp_73	1
RSN_LD3.107_sub_21100_5359_0_3056_3056_SUB0_pNAp_27	9
RSN_LD3.108_ccs_152151_3065_0_3065_3065_SUB0_pNAp_31	315
RSN_LD3.107_ccs_86125_2546_0_2546_2546_SUB0_pNAp_33	316
RSN_LD4.108_sub_159720_4593_1349_4593_3244_SUB0_pNAp_27	0
RSN_LD2.104_ccs_77984_1176_0_1176_1176_SUB0_pNAp_43	-9
RSN_LD2.102_sub_59879_7221_0_1721_1721_SUB0_pTNu_74	35
RNN_LD4.108_ccs_38810_1287_0_1287_1287_SUB0_pTNp_53	-16
RSN_LD3.104_ccs_27667_1301_0_1301_1301_SUB0_pNAp_45	-19
RNN_LD4.106_ccs_129277_1870_0_1870_1870_SUB0_pNAp_46	-26
RSN_LD2.102_ccs_124737_1346_0_1346_1346_SUB0_pTNu_28	-51
RSN_LD2.103_ccs_37639_1105_0_1105_1105_SUB0_pNAp_47	145
RSN_LD2.107_ccs_90063_1036_0_1036_1036_SUB0_pTNp_35	-28
RNN_LD2.108_sub_122377_6655_6681_7815_1134_SUB0_uNAp_32	370
RSN_LD3.107_ccs_50866_2313_0_2313_2313_SUB0_pTNp_28	265
RSN_LD4.107_ccs_159728_1127_0_1127_1127_SUB0_pTNp_26	31
RNN_LD3.105_ccs_21606_2218_0_2218_2218_SUB0_pNAp_33	40
RSN_LD1.102_sub_129975_2728_836_3564_2728_SUB0_pTNp_61	33
RNN_LD2.107_ccs_141917_1190_0_1190_1190_SUB0_uTNp_32	30
RSN_LD3.102_ccs_80318_2282_0_2282_2282_SUB0_pNAp_127	26
RNN_LD2.101_sub_54905_3766_1681_2712_1031_SUB0_pTNp_17	21
RNN_LD4.104_ccs_1989_1469_0_1469_1469_SUB0_pTNp_27	-14
RSN_LD2.107_ccs_28580_1292_0_1292_1292_SUB0_pTNp_32	-28
RNN_LD4.107_ccs_29398_1400_0_1400_1400_SUB0_pNAp_31	4
RSN_LD2.104_ccs_111382_1816_0_1816_1816_SUB0_pNAp_45	-4
RSN_LD4.103_ccs_119727_831_0_831_831_SUB0_pTNp_27	306
RSN_LD3.107_ccs_10396_2441_0_2441_2441_SUB0_pTNp_46	57
RNN_LD4.104_sub_28300_3474_0_3474_3474_SUB0_uTNp_23	30
RNN_LD4.112_ccs_8582_3083_0_3083_3083_SUB0_pNAp_37	13
RSN_LD3.102_ccs_75852_2207_0_2207_2207_SUB0_pTNp_19	2
RSN_LD4.101_sub_28957_17934_6488_9626_3138_SUB0_pTNp_27	-2
RSN_LD4.113_ccs_31282_3137_0_3137_3137_SUB0_pNAp_37	-6
RSN_LD4.112_ccs_158435_2999_0_2999_2999_SUB0_uNAp_27	-22
RSN_LD4.104_ccs_60161_1919_0_1919_1919_SUB0_pNAp_27	37
RSN_LD2.108_ccs_56726_1620_0_1620_1620_SUB0_pNAp_33	37
RSN_LD2.108_sub_64046_3913_0_1959_1959_SUB0_pNAp_36	33
RSN_LD4.108_ccs_23166_1518_0_1518_1518_SUB0_pNAp_36	33
RNN_LD4.110_ccs_71892_4088_0_4088_4088_SUB0_pTNu_24	-1
RNN_LD4.108_ccs_141118_3877_0_3877_3877_SUB0_pTNp_26	-367
RNN_LD4.103_sub_82465_3039_0_2053_2053_SUB0_uNAp_27	-66
RNN_LD4.105_sub_73219_2944_0_1119_1119_SUB0_uNAp_25	-65
RNN_LD4.106_ccs_146905_1655_0_1655_1655_SUB0_pTNu_18	-61
RNN_LD4.103_sub_98750_14141_6142_9866_3724_SUB0_pTNu_29	-60
RNN_LD4.106_sub_30182_2466_4553_5813_1260_SUB0_uNAp_39	-40
RNN_LD4.101_sub_89368_4833_0_4557_4557_SUB0_uNAp_32	-21
RSN_LD4.111_sub_4596_11025_4391_10650_6259_SUB1_uNAp_18	-18
RNN_LD4.104_ccs_86561_4303_0_4303_4303_SUB0_pTNu_31	-18
RNN_LD4.108_ccs_102345_3867_0_3867_3867_SUB0_pTNp_34	0
RNN_LD4.108_ccs_42962_3913_0_3913_3913_SUB0_pTNp_29	3
RNN_LD4.105_ccs_107849_3751_0_3751_3751_SUB0_pNAp_30	20
RNN_LD4.108_ccs_41431_4001_0_4001_4001_SUB0_pNAp_31	27
RNN_LD3.106_ccs_39700_2611_0_2611_2611_SUB0_pTNp_27	44
RNN_LD4.109_ccs_111993_2920_0_2920_2920_SUB0_pNAp_35	-12
RNN_LD4.115_ccs_25382_2811_0_2811_2811_SUB0_pTNp_25	-16
RNN_LD3.105_ccs_30273_2545_0_2545_2545_SUB0_pTNp_54	0
RSN_LD4.114_sub_90154_4922_0_4650_4650_SUB0_uNAp_37	62
RNN_LD4.108_ccs_108109_3624_0_3624_3624_SUB0_pTNp_18	-21
RSN_LD4.113_sub_80743_7495_8208_11864_3656_SUB0_uNAp_52	-19
RNN_LD4.107_sub_97229_6969_13841_14225_384_SUB0_uNAp_18	-19
RSN_LD4.102_sub_121335_6726_0_3263_3263_SUB0_pTNu_27	-17
RSN_LD4.114_ccs_152266_3617_0_3617_3617_SUB0_pNAp_43	-13
RSN_LD4.115_sub_102765_6577_6909_10992_4083_SUB0_pTNp_26	15
RNN_LD4.105_sub_128931_5579_2022_6176_4154_SUB0_pTNu_26	158
RNN_LD3.109_ccs_43175_3443_0_3443_3443_SUB0_pTNp_31	-346
RSN_LD4.111_ccs_37596_3398_0_3398_3398_SUB0_pNAp_32	-353
RNN_LD1.110_ccs_30754_728_0_728_728_SUB0_pTNp_52	12
RNN_LD2.105_sub_10693_898_2616_3514_898_SUB0_uNAp_53	342
RSN_LD4.106_ccs_14880_889_0_889_889_SUB0_pNAp_36	8
RNN_LD1.109_ccs_41868_1036_0_1036_1036_SUB1_pNAp_48	-16
RSN_LD2.105_sub_139411_1655_0_1240_1240_SUB0_pTNu_37	-44
RNN_LD1.104_ccs_60981_660_0_660_660_SUB0_uNAp_26	-61
RSN_LD1.111_ccs_55497_627_0_627_627_SUB0_pTNp_32	-30
RSN_LD1.106_ccs_25590_694_0_694_694_SUB0_pTNp_27	-19
RSN_LD1.105_ccs_24166_937_0_937_937_SUB0_pNAp_25	-9
RSN_LD1.111_ccs_89490_700_0_700_700_SUB0_pNAp_30	-1
RNN_LD2.105_ccs_158792_596_0_596_596_SUB0_pNAp_27	16
RSN_LD4.113_ccs_160638_3092_0_3092_3092_SUB0_pTNp_30	-31
RNN_LD4.104_ccs_146114_2200_0_2200_2200_SUB0_uNAp_27	-13
RNN_LD4.106_ccs_35904_3446_0_3446_3446_SUB0_pTNp_22	-4
RSN_LD4.102_sub_111026_3589_0_3411_3411_SUB0_pTNp_30	-4
RNN_LD4.106_ccs_98074_3397_0_3397_3397_SUB0_pNAp_33	7
RNN_LD4.108_ccs_96508_3463_0_3463_3463_SUB0_pNAp_27	-47
RSN_LD4.112_sub_105814_4696_7136_10798_3662_SUB0_pTNu_28	170
RSN_LD4.108_sub_40288_15568_7876_9816_1940_SUB0_pTNu_21	233
RSN_LD4.114_sub_96630_3440_4852_8126_3274_SUB0_pTNu_26	247
RNN_LD1.105_ccs_107558_1067_0_1067_1067_SUB1_pNAp_22	-29
RSN_LD1.110_sub_126867_1276_567_1276_709_SUB0_pNAp_58	-11
RSN_LD1.101_sub_154261_507_0_507_507_SUB0_uTNu_57	11
RSN_LD3.109_ccs_50808_2153_0_2153_2153_SUB0_pTNp_25	-6
RSN_LD4.107_ccs_158437_1437_0_1437_1437_SUB0_pTNp_32	-237
RNN_LD4.107_ccs_44097_1700_0_1700_1700_SUB0_pNAp_35	-131
RSN_LD4.109_ccs_146753_1818_0_1818_1818_SUB0_pNAp_32	-37
RNN_LD4.109_ccs_79989_1436_0_1436_1436_SUB0_pTNp_32	-21
RNN_LD4.107_ccs_147472_1855_0_1855_1855_SUB0_pNAp_24	26
RSN_LD4.108_sub_20742_5808_15161_16698_1537_SUB0_pTNu_42	-48
RNN_LD2.107_sub_14448_16325_10125_11941_1816_SUB0_pTNu_91	-48
RSN_LD4.104_ccs_88581_1757_0_1757_1757_SUB0_uNAp_35	-22
RSN_LD2.102_ccs_54600_1500_0_1500_1500_SUB0_pTNp_46	-21
RNN_LD4.108_ccs_117897_1416_0_1416_1416_SUB0_uNAp_31	87
RSN_LD2.101_ccs_70784_1254_0_1254_1254_SUB0_pNAp_30	-26
RNN_LD4.109_ccs_49009_1228_0_1228_1228_SUB0_pNAp_36	-26
RNN_LD4.107_ccs_120652_1426_0_1426_1426_SUB0_pTNp_35	-26
RSN_LD2.108_ccs_48007_1248_0_1248_1248_SUB0_pNAp_27	54
RSN_LD2.104_ccs_25896_1390_0_1390_1390_SUB0_pNAp_36	8
RSN_LD1.106_ccs_140422_1028_0_1028_1028_SUB0_pNAp_211	-5
RSN_LD4.107_ccs_87698_1392_0_1392_1392_SUB0_uTNp_108	-442
RNN_LD1.111_ccs_42204_540_0_540_540_SUB0_pTNp_35	10
RNN_LD1.101_ccs_45912_865_0_865_865_SUB0_pTNp_35	-50
RSN_LD1.111_ccs_18055_682_0_682_682_SUB0_pTNp_32	-77
RSN_LD3.102_ccs_29968_1198_0_1198_1198_SUB0_pNAp_31	-40
RSN_LD1.109_ccs_76802_1057_0_1057_1057_SUB0_pTNp_86	-23
RNN_LD2.102_ccs_101611_1121_0_1121_1121_SUB0_pNAp_35	-17
RSN_LD4.107_ccs_69542_2908_0_2908_2908_SUB0_pTNp_22	-17
RSN_LD2.107_ccs_52664_1270_0_1270_1270_SUB0_pNAp_27	-15
RNN_LD3.102_ccs_86202_921_0_921_921_SUB0_pTNp_25	-12
RSN_LD1.110_ccs_121172_1111_0_1111_1111_SUB0_pNAp_30	-10
RSN_LD4.110_ccs_17749_1320_0_1320_1320_SUB0_pTNp_27	-7
RSN_LD4.110_ccs_75956_2256_0_2256_2256_SUB0_pTNp_36	-3
RNN_LD1.102_ccs_33294_862_0_862_862_SUB0_pNAp_26	7
RNN_LD2.106_ccs_58352_1243_0_1243_1243_SUB0_pTNp_22	7
RSN_LD2.102_ccs_47852_936_0_936_936_SUB0_pTNp_27	8
RSN_LD3.109_ccs_81504_986_0_986_986_SUB0_pTNp_27	13
RSN_LD2.105_ccs_128908_1479_0_1479_1479_SUB0_pTNp_21	13
RNN_LD2.103_sub_47171_1218_1714_2906_1192_SUB0_pTNu_67	14
RNN_LD3.107_ccs_107144_2307_0_2307_2307_SUB0_pTNp_28	15
RSN_LD2.110_ccs_36021_1598_0_1598_1598_SUB0_pNAp_39	16
RSN_LD3.104_ccs_14745_915_0_915_915_SUB0_pNAp_27	17
RSN_LD2.110_ccs_777_1140_0_1140_1140_SUB0_pTNp_20	21
RNN_LD1.106_ccs_26020_501_0_501_501_SUB0_pTNp_25	21
RSN_LD2.108_ccs_10923_1026_0_1026_1026_SUB0_pTNp_32	23
RNN_LD3.101_ccs_73145_2117_0_2117_2117_SUB0_pNAp_36	25
RSN_LD3.104_ccs_89569_859_0_859_859_SUB0_pNAp_30	25
RNN_LD1.107_ccs_64684_935_0_935_935_SUB0_pTNp_28	30
RNN_LD4.110_ccs_10099_1353_0_1353_1353_SUB0_pTNu_24	-14
RSN_LD2.104_ccs_134836_1405_0_1405_1405_SUB0_uNAp_34	99
RSN_LD2.108_ccs_77759_1133_0_1133_1133_SUB0_pTNp_23	-32
RSN_LD2.103_ccs_145870_1335_0_1335_1335_SUB0_pTNp_24	-18
RNN_LD1.110_ccs_70430_952_0_952_952_SUB0_uNAp_32	-16
RSN_LD4.103_ccs_49895_1192_0_1192_1192_SUB0_pTNp_42	9
RSN_LD1.108_ccs_97086_493_0_493_493_SUB0_pNAp_36	8
RNN_LD3.103_ccs_107658_3176_0_3176_3176_SUB0_pNAp_36	-39
RSN_LD3.108_ccs_100906_1644_0_1644_1644_SUB0_pTNp_22	-17
RNN_LD3.107_sub_26406_5263_2758_5263_2505_SUB0_pNAp_23	-9
RNN_LD3.106_sub_92309_2569_0_2519_2519_SUB0_pNAp_32	46
RNN_LD1.107_ccs_114631_579_0_579_579_SUB0_pTNp_20	218
RSN_LD2.102_ccs_97096_1423_0_1423_1423_SUB0_pTNp_22	127
RNN_LD1.107_ccs_128013_837_0_837_837_SUB0_pTNp_34	35
RNN_LD2.104_ccs_7170_809_0_809_809_SUB0_pNAp_28	6
RSN_LD2.101_ccs_81908_1041_0_1041_1041_SUB0_pNAp_56	-1
RSN_LD2.101_ccs_13332_800_0_800_800_SUB0_pNAp_29	-13
RSN_LD1.105_ccs_159555_552_0_552_552_SUB0_pTNu_24	-18
RNN_LD3.107_ccs_47916_978_0_978_978_SUB0_pNAp_35	-35
RSN_LD1.111_ccs_135270_840_0_840_840_SUB0_pNAp_26	-36
RNN_LD2.102_ccs_2518_1029_0_1029_1029_SUB0_pTNp_23	-25
RNN_LD2.102_ccs_24297_1285_0_1285_1285_SUB0_uNAp_109	-25
RNN_LD1.107_ccs_123422_1000_0_1000_1000_SUB0_uNAp_122	-25
RSN_LD2.102_ccs_33739_1075_0_1075_1075_SUB0_pNAp_42	-25
RSN_LD4.106_ccs_21093_1353_0_1353_1353_SUB0_pTNp_22	-25
RNN_LD3.103_ccs_37914_1200_0_1200_1200_SUB0_pTNp_32	-25
RSN_LD4.109_ccs_55252_2111_0_2111_2111_SUB0_uNAp_28	-11
RNN_LD4.106_ccs_46981_1231_0_1231_1231_SUB0_pTNp_26	-4
RSN_LD1.110_ccs_17940_755_0_755_755_SUB0_pTNp_24	11
RSN_LD2.109_ccs_133601_1220_0_1220_1220_SUB0_pTNp_25	25
RSN_LD1.104_ccs_120778_507_0_507_507_SUB0_pNAp_32	-29
RNN_LD3.102_ccs_34574_2890_0_2890_2890_SUB0_pTNp_20	172
RSN_LD4.113_ccs_153353_2826_0_2826_2826_SUB0_pTNp_57	50
RSN_LD4.105_sub_53068_4919_1755_4919_3164_SUB0_pNAp_27	48
RNN_LD3.104_sub_88372_3356_0_2722_2722_SUB0_pTNu_32	45
RSN_LD2.110_ccs_156440_1145_0_1145_1145_SUB0_uNAp_31	44
RSN_LD3.102_sub_38507_14340_8836_11150_2314_SUB0_pNAp_45	36
RNN_LD4.101_ccs_15960_3110_0_3110_3110_SUB0_pNAp_31	35
RNN_LD4.105_ccs_106263_3057_0_3057_3057_SUB0_pTNp_37	33
RSN_LD3.104_sub_53069_8167_0_4875_4875_SUB0_pNAp_26	29
RSN_LD4.111_ccs_144024_2663_0_2663_2663_SUB0_pNAp_26	27
RSN_LD3.103_sub_114687_3343_0_2630_2630_SUB0_pTNp_32	21
RSN_LD3.106_ccs_86317_1863_0_1863_1863_SUB0_pTNp_35	21
RSN_LD3.106_ccs_138758_2934_0_2934_2934_SUB0_pNAp_134	19
[truncated: 52,598 more rows]

## Sheet: Figure 2c
Figure 2c
Isoform ID	Distance to PASS
RNN_LD4.109_ccs_121519_1206_0_1206_1206_SUB0_pNAp_32	-12
RNN_LD3.103_ccs_86318_2520_0_2520_2520_SUB0_uNAp_78	-49
RSN_LD4.112_sub_153650_3815_8838_11538_2700_SUB0_uNAp_21	2
RNN_LD4.113_sub_132227_5024_3578_6193_2615_SUB0_pTNu_36	-7
RNN_LD3.108_ccs_143_2541_0_2541_2541_SUB0_pNAp_25	4
RNN_LD3.102_ccs_90752_2431_0_2431_2431_SUB0_pNAp_34	6
RNN_LD3.108_ccs_4152_2782_0_2782_2782_SUB0_pTNp_29	6
RNN_LD3.110_sub_35738_5234_8183_11360_3177_SUB0_uNAp_32	7
RSN_LD3.104_ccs_99984_2694_0_2694_2694_SUB0_uNAp_30	20
RNN_LD4.114_sub_47085_5056_0_2886_2886_SUB0_pNAp_21	53
RNN_LD3.107_ccs_17127_2775_0_2775_2775_SUB0_pNAp_27	86
RSN_LD4.102_sub_117564_8914_3791_7437_3646_SUB0_pTNu_52	-3
RSN_LD4.105_ccs_80275_4397_0_4397_4397_SUB0_pNAp_52	-5
RNN_LD4.114_sub_140318_6047_2873_5100_2227_SUB0_pNAp_46	-25
RNN_LD4.115_ccs_107057_4060_0_4060_4060_SUB0_pNAp_51	-27
RNN_LD4.116_ccs_157480_2948_0_2948_2948_SUB0_pTNp_32	-9
RNN_LD3.103_ccs_3800_2698_0_2698_2698_SUB0_pNAp_42	-43
RNN_LD4.113_sub_129277_9695_10560_13421_2861_SUB0_pTNp_28	-4
RNN_LD3.101_ccs_9364_2488_0_2488_2488_SUB0_pNAp_38	-4
RNN_LD3.101_ccs_24866_2446_0_2446_2446_SUB0_pTNp_35	-5
RNN_LD3.107_ccs_130243_2460_0_2460_2460_SUB0_pTNp_37	-6
RSN_LD3.109_ccs_102383_2751_0_2751_2751_SUB0_uNAp_30	-6
RSN_LD3.107_ccs_20358_2672_0_2672_2672_SUB0_pNAp_100	-6
RSN_LD3.107_ccs_146710_4634_0_4634_4634_SUB1_pTNp_37	-16
RSN_LD3.108_sub_152912_23681_15069_17482_2413_SUB0_pTNp_16	-17
RSN_LD4.104_ccs_36412_1723_0_1723_1723_SUB0_pNAp_43	484
RSN_LD4.106_ccs_51927_1980_0_1980_1980_SUB0_uNAp_52	483
RNN_LD4.109_ccs_40949_1665_0_1665_1665_SUB0_pTNp_26	482
RNN_LD2.108_ccs_150074_1071_0_1071_1071_SUB0_pTNp_26	4
RSN_LD2.102_ccs_23061_1411_0_1411_1411_SUB0_pTNp_22	2
RSN_LD2.107_ccs_158841_1140_0_1140_1140_SUB0_pNAp_27	-1
RSN_LD2.102_ccs_60220_1055_0_1055_1055_SUB0_pNAp_32	-2
RNN_LD2.103_ccs_106633_1338_0_1338_1338_SUB0_uNAp_30	-3
RSN_LD4.105_ccs_53527_1138_0_1138_1138_SUB0_pTNp_42	-39
RSN_LD4.103_ccs_147657_1579_0_1579_1579_SUB0_pTNp_106	-7
RNN_LD3.108_ccs_99331_1301_0_1301_1301_SUB0_pNAp_32	-3
RNN_LD2.102_ccs_53723_1548_0_1548_1548_SUB0_uNAp_27	9
RNN_LD4.110_ccs_57835_1110_0_1110_1110_SUB0_uNAp_77	164
RNN_LD4.104_sub_75847_5522_1894_5522_3628_SUB0_pTNu_21	-6
RSN_LD4.115_sub_59876_6354_0_4852_4852_SUB0_uNAp_31	-4
RNN_LD4.115_sub_40074_4271_0_2612_2612_SUB0_pNAp_35	0
RSN_LD2.110_ccs_126130_1104_0_1104_1104_SUB0_pTNu_25	0
RNN_LD4.105_ccs_130397_1549_0_1549_1549_SUB0_pNAp_31	-7
RNN_LD4.106_ccs_3878_1914_0_1914_1914_SUB0_pNAp_31	-1
RNN_LD4.105_ccs_119354_3649_0_3649_3649_SUB0_pTNp_24	2
RSN_LD3.102_ccs_120509_1718_0_1718_1718_SUB0_pNAp_28	-3
RNN_LD2.109_sub_90873_4127_4588_6135_1547_SUB0_pTNu_51	-18
RSN_LD4.108_ccs_159395_1729_0_1729_1729_SUB0_pTNu_36	-119
RSN_LD4.113_ccs_158625_3191_0_3191_3191_SUB0_pNAp_27	-3
RNN_LD4.106_ccs_54891_3769_0_3769_3769_SUB0_pNAp_42	-16
RSN_LD4.111_ccs_157155_3035_0_3035_3035_SUB0_pNAp_38	-387
RNN_LD4.105_sub_115138_5668_2054_5668_3614_SUB0_pTNu_29	-9
RNN_LD3.104_sub_42126_5181_0_2805_2805_SUB0_pNAp_32	3
RNN_LD4.104_ccs_2459_3617_0_3617_3617_SUB0_pTNp_22	-6
RSN_LD4.106_ccs_18210_5064_0_5064_5064_SUB0_pNAp_21	-149
RNN_LD4.107_ccs_29257_1298_0_1298_1298_SUB0_pTNu_34	83
RNN_LD4.116_sub_28654_5263_0_5263_5263_SUB0_pNAp_27	-4
RSN_LD4.105_ccs_161608_3312_0_3312_3312_SUB0_pTNp_27	222
RSN_LD3.109_sub_88004_4657_367_2696_2329_SUB0_uNAp_11	-1
RNN_LD4.115_sub_52973_10186_5930_8977_3047_SUB0_uNAp_26	-5
RNN_LD3.105_sub_105181_5503_0_2784_2784_SUB0_pNAp_31	-7
RSN_LD4.110_ccs_155609_3425_0_3425_3425_SUB0_pNAp_26	-7
RNN_LD4.106_sub_14095_30827_5024_8349_3325_SUB0_pNAp_27	-8
RSN_LD3.107_ccs_132078_2907_0_2907_2907_SUB0_pTNp_42	-14
RNN_LD4.108_ccs_9630_3506_0_3506_3506_SUB0_pNAp_47	-21
RNN_LD4.105_ccs_22047_3117_0_3117_3117_SUB0_pTNp_27	-5
RNN_LD4.114_ccs_115981_2983_0_2983_2983_SUB0_pNAp_26	-8
RSN_LD3.105_sub_152154_2440_0_2440_2440_SUB0_pTNu_22	-90
RSN_LD3.104_sub_77372_2135_0_2135_2135_SUB0_pTNu_32	-92
RSN_LD4.108_ccs_60866_3679_0_3679_3679_SUB0_pNAp_34	-5
RSN_LD4.114_sub_114992_4281_4579_7761_3182_SUB0_pTNu_32	-5
RNN_LD4.106_sub_112552_4295_2877_6790_3913_SUB0_pTNu_23	-7
RNN_LD4.109_ccs_15069_4087_0_4087_4087_SUB0_pNAp_49	4
RSN_LD4.109_ccs_61226_3413_0_3413_3413_SUB0_pTNp_30	6
RSN_LD4.115_sub_105207_4304_7978_11078_3100_SUB0_uNAp_42	237
RSN_LD4.115_sub_100418_7886_10520_13901_3381_SUB0_pTNu_24	32
RSN_LD4.102_sub_82640_6825_0_5096_5096_SUB0_uNAp_25	296
RNN_LD4.101_sub_139450_4933_0_4691_4691_SUB0_pTNp_27	-11
RNN_LD4.116_ccs_112501_2767_0_2767_2767_SUB0_pNAp_72	-11
RNN_LD3.105_ccs_110191_2257_0_2257_2257_SUB0_pTNp_27	-11
RSN_LD3.108_ccs_132092_2590_0_2590_2590_SUB0_pTNp_25	-13
RNN_LD4.111_sub_148537_4814_0_3485_3485_SUB0_uNAp_43	-32
RNN_LD4.105_ccs_44237_3261_0_3261_3261_SUB0_pTNp_20	-3
RNN_LD1.112_ccs_122910_552_0_552_552_SUB0_pNAp_107	-11
RSN_LD3.110_ccs_58728_2393_0_2393_2393_SUB0_pNAp_62	467
RSN_LD2.110_ccs_46229_1963_0_1963_1963_SUB0_pTNp_27	32
RSN_LD2.110_ccs_81588_1299_0_1299_1299_SUB0_pNAp_29	30
RNN_LD4.108_ccs_34385_1447_0_1447_1447_SUB0_pTNp_25	30
RSN_LD3.105_sub_67551_7097_3871_7097_3226_SUB0_pTNp_19	29
RNN_LD3.103_sub_114230_3001_0_2778_2778_SUB0_pTNp_34	29
RSN_LD4.115_sub_61056_2700_0_2700_2700_SUB0_pTNu_26	-7
RNN_LD3.104_ccs_117676_2690_0_2690_2690_SUB0_pTNp_57	-1
RSN_LD3.105_sub_136801_4445_0_3133_3133_SUB0_pNAp_112	-2
RNN_LD1.110_ccs_46450_1041_0_1041_1041_SUB0_pNAp_70	-54
RSN_LD2.106_ccs_31482_1158_0_1158_1158_SUB0_pTNp_42	-34
RNN_LD3.105_ccs_11871_1468_0_1468_1468_SUB0_pNAp_27	-4
RSN_LD2.104_ccs_39998_1547_0_1547_1547_SUB0_pNAp_31	-1
RNN_LD2.107_sub_163311_1936_0_1896_1896_SUB0_pTNu_31	5
RSN_LD3.105_ccs_33414_2450_0_2450_2450_SUB0_pNAp_26	-9
RNN_LD3.106_sub_4315_2702_0_2364_2364_SUB0_pTNu_24	-153
RNN_LD4.107_ccs_55834_2376_0_2376_2376_SUB0_pNAp_40	-161
RNN_LD4.107_sub_74156_2720_27_2007_1980_SUB0_uNAp_42	-181
RSN_LD3.108_ccs_82797_1605_0_1605_1605_SUB0_pNAp_23	27
RSN_LD4.110_sub_18319_22301_9819_11285_1466_SUB0_pTNp_49	-19
RNN_LD4.108_ccs_77855_1719_0_1719_1719_SUB0_pTNp_38	-20
RNN_LD3.104_ccs_9974_1453_0_1453_1453_SUB0_pTNp_36	-21
RNN_LD1.104_ccs_7333_508_0_508_508_SUB0_pNAp_57	-31
RSN_LD2.101_sub_31288_1662_0_1398_1398_SUB0_uTNp_17	-6
RSN_LD4.104_ccs_19447_1219_0_1219_1219_SUB0_uNAp_52	-16
RSN_LD4.108_ccs_49705_1385_0_1385_1385_SUB0_pTNp_32	-18
RNN_LD2.103_ccs_83787_1266_0_1266_1266_SUB0_uNAp_26	-3
RSN_LD4.109_sub_35682_10905_3389_6721_3332_SUB0_pTNu_21	-119
RNN_LD4.106_ccs_37024_3941_0_3941_3941_SUB0_pTNp_47	87
RNN_LD4.113_sub_109134_7194_0_4369_4369_SUB0_pTNu_36	-26
RSN_LD1.109_ccs_118212_588_0_588_588_SUB0_pTNp_112	-18
RNN_LD3.108_ccs_16230_2433_0_2433_2433_SUB0_pNAp_61	3
RSN_LD4.114_sub_15695_15897_7972_12965_4993_SUB0_pTNp_25	12
RSN_LD4.109_ccs_60369_1235_0_1235_1235_SUB0_pTNu_20	40
RSN_LD4.109_ccs_14860_1445_0_1445_1445_SUB0_uNAp_52	84
RSN_LD4.102_ccs_49590_3173_0_3173_3173_SUB0_pTNp_26	-10
RNN_LD4.108_sub_158748_4837_2864_5259_2395_SUB0_pTNu_28	72
RSN_LD4.111_sub_19223_9741_12231_14561_2330_SUB0_pTNu_80	21
RNN_LD4.104_sub_132066_2680_1927_2680_753_SUB0_pTNu_62	-287
RNN_LD3.104_ccs_10623_2267_0_2267_2267_SUB0_pTNp_30	424
RNN_LD2.102_sub_5523_2728_120_1976_1856_SUB0_uNAp_24	4
RNN_LD4.105_ccs_110702_1987_0_1987_1987_SUB0_pNAp_38	-1
RNN_LD2.105_sub_123470_2528_0_1485_1485_SUB0_uNAp_24	9
RSN_LD2.104_sub_29620_1531_0_1531_1531_SUB0_pNAp_27	5
RNN_LD4.104_ccs_4821_1508_0_1508_1508_SUB0_pNAp_32	1
RNN_LD2.101_ccs_29397_1362_0_1362_1362_SUB0_pTNp_37	-6
RSN_LD4.110_ccs_140595_1213_0_1213_1213_SUB0_pTNp_49	-19
RSN_LD2.103_ccs_17019_1175_0_1175_1175_SUB0_pTNp_26	-5
RSN_LD4.106_ccs_101543_1775_0_1775_1775_SUB0_pNAp_46	43
RSN_LD4.112_sub_29064_4005_1435_5440_4005_SUB0_uNAp_122	-16
RNN_LD4.115_ccs_34761_2924_0_2924_2924_SUB0_pNAp_28	0
RSN_LD4.112_ccs_154480_1251_0_1251_1251_SUB0_pNAp_33	469
RNN_LD3.102_ccs_35775_805_0_805_805_SUB0_pNAp_27	-1
RSN_LD3.102_sub_139470_1092_0_1092_1092_SUB0_uNAp_11	-1
RNN_LD1.110_ccs_36961_921_0_921_921_SUB0_pTNp_22	-1
RSN_LD1.111_ccs_75204_915_0_915_915_SUB0_pTNp_27	-4
RNN_LD3.104_ccs_160361_940_0_940_940_SUB0_pTNu_32	-135
RSN_LD4.110_sub_161300_5030_6234_7712_1478_SUB0_pTNu_47	2
RNN_LD4.109_ccs_59885_1427_0_1427_1427_SUB0_pTNp_35	-3
RSN_LD4.114_ccs_106126_1742_0_1742_1742_SUB0_pNAp_24	-4
RNN_LD2.103_ccs_21572_1352_0_1352_1352_SUB0_pNAp_52	-17
RSN_LD4.108_ccs_60354_1791_0_1791_1791_SUB0_pTNp_51	-17
RNN_LD4.116_sub_132139_5399_0_3173_3173_SUB0_pNAp_47	-19
RNN_LD1.110_ccs_100686_718_0_718_718_SUB0_pTNp_34	-28
RSN_LD1.102_sub_758_2063_356_2419_2063_SUB1_pNAp_42	-315
RSN_LD3.110_ccs_61845_2307_0_2307_2307_SUB0_pTNp_31	-8
RNN_LD4.107_sub_5968_2444_160_2444_2284_SUB0_pNAp_22	26
RSN_LD3.110_sub_111054_3710_0_2319_2319_SUB0_pTNp_22	87
RSN_LD3.103_ccs_150001_2264_0_2264_2264_SUB0_pNAp_22	0
RSN_LD4.113_ccs_92042_1207_0_1207_1207_SUB0_pNAp_26	-1
RSN_LD4.105_ccs_131697_2013_0_2013_2013_SUB0_pNAp_41	-14
RSN_LD4.104_ccs_32766_3179_0_3179_3179_SUB0_pTNp_28	10
RSN_LD3.104_ccs_98165_2420_0_2420_2420_SUB0_pTNp_34	-6
RSN_LD4.112_sub_30442_13426_15054_17974_2920_SUB0_pTNp_26	-6
RSN_LD4.113_sub_74265_15246_26159_30194_4035_SUB0_pTNp_20	58
RSN_LD2.104_ccs_16137_1159_0_1159_1159_SUB0_pTNu_45	107
RSN_LD4.114_ccs_133834_3389_0_3389_3389_SUB0_pNAp_37	-15
RNN_LD4.116_sub_99476_7785_18195_21404_3209_SUB0_pTNp_15	-7
RNN_LD4.105_ccs_10292_3314_0_3314_3314_SUB0_pNAp_29	-5
RNN_LD4.103_sub_47416_6226_2079_6237_4158_SUB0_pTNu_27	1
RNN_LD3.107_ccs_14175_3020_0_3020_3020_SUB0_uNAp_36	5
RNN_LD3.104_ccs_10415_2515_0_2515_2515_SUB0_uNAp_31	6
RSN_LD4.113_ccs_3336_3336_0_3336_3336_SUB0_pNAp_26	7
RSN_LD4.111_sub_17470_6387_0_3589_3589_SUB0_uNAp_37	8
RNN_LD4.108_ccs_86145_3708_0_3708_3708_SUB0_pTNp_24	8
RSN_LD4.107_ccs_112267_3329_0_3329_3329_SUB0_pTNp_31	8
RNN_LD2.111_ccs_38884_1811_0_1811_1811_SUB0_pTNu_30	9
RSN_LD4.114_ccs_149093_3371_0_3371_3371_SUB0_pNAp_32	12
RSN_LD4.114_sub_14212_8456_4101_7259_3158_SUB0_pNAp_31	14
RSN_LD4.102_ccs_140446_3497_0_3497_3497_SUB0_pTNp_47	80
RNN_LD4.103_ccs_20810_3468_0_3468_3468_SUB0_pNAp_37	98
RSN_LD4.114_ccs_41948_3562_0_3562_3562_SUB0_pNAp_37	187
RNN_LD4.112_sub_52661_755_3001_3756_755_SUB0_uNAp_17	355
RSN_LD4.111_ccs_70033_3337_0_3337_3337_SUB0_pNAp_30	-451
RSN_LD4.111_ccs_118953_3167_0_3167_3167_SUB0_uNAp_36	-153
RNN_LD4.107_ccs_144736_3384_0_3384_3384_SUB0_pTNp_28	-150
RNN_LD2.107_sub_5712_2892_0_2220_2220_SUB0_uNAp_30	-146
RSN_LD4.109_ccs_35461_4573_0_4573_4573_SUB0_pTNu_31	-142
RSN_LD2.103_ccs_162383_1123_0_1123_1123_SUB0_pNAp_27	-14
RSN_LD3.105_ccs_67030_772_0_772_772_SUB0_pNAp_30	-10
RSN_LD4.112_sub_60661_6142_4561_7619_3058_SUB0_pTNp_24	-5
RSN_LD1.108_ccs_37168_461_0_461_461_SUB0_uNAp_32	-4
RNN_LD4.106_ccs_136813_2252_0_2252_2252_SUB0_pTNu_46	-4
RSN_LD4.104_ccs_74076_984_0_984_984_SUB0_pNAp_45	13
RSN_LD4.110_sub_159704_1594_415_1594_1179_SUB0_pTNu_31	37
RNN_LD4.103_ccs_138269_1586_0_1586_1586_SUB0_pNAp_32	-6
RNN_LD3.103_ccs_122795_2355_0_2355_2355_SUB0_pNAp_36	-494
RSN_LD4.111_sub_55119_5121_0_2613_2613_SUB0_uNAp_26	-143
RSN_LD3.109_ccs_160215_2859_0_2859_2859_SUB0_pNAp_152	-101
RNN_LD3.103_ccs_58936_2280_0_2280_2280_SUB0_pTNp_22	-19
RSN_LD3.105_ccs_89789_2540_0_2540_2540_SUB0_pNAp_26	-15
RSN_LD3.104_sub_12824_3226_2374_3226_852_SUB0_pTNu_35	-8
RNN_LD4.113_sub_34488_2974_0_2850_2850_SUB0_pNAp_28	-6
RSN_LD4.101_sub_74714_4438_0_2738_2738_SUB0_pTNu_21	-5
RNN_LD3.106_sub_119330_5646_3658_6518_2860_SUB0_uNAp_34	-5
RNN_LD2.103_ccs_14806_1394_0_1394_1394_SUB0_pNAp_27	-5
RNN_LD3.109_sub_64224_6633_0_2746_2746_SUB0_pTNp_20	-4
RSN_LD3.109_ccs_132546_2680_0_2680_2680_SUB0_uNAp_45	-3
RNN_LD3.104_ccs_103533_2795_0_2795_2795_SUB0_uNAp_35	0
RSN_LD4.113_sub_27937_7326_6152_8970_2818_SUB0_pTNu_24	50
RSN_LD4.102_ccs_129278_3363_0_3363_3363_SUB0_pTNp_25	-54
RSN_LD4.113_ccs_4931_3488_0_3488_3488_SUB0_pTNp_29	-7
RNN_LD4.108_ccs_131693_3522_0_3522_3522_SUB0_pTNp_29	-7
RSN_LD3.108_sub_112887_3800_0_2329_2329_SUB0_pNAp_52	-27
RSN_LD3.109_sub_32907_4121_0_2855_2855_SUB0_pTNu_22	-9
RSN_LD4.110_ccs_136664_3100_0_3100_3100_SUB0_pTNu_36	-15
RNN_LD3.110_ccs_309_2802_0_2802_2802_SUB0_pTNp_19	-10
RSN_LD4.111_sub_112029_4369_6003_9081_3078_SUB0_uNAp_40	-38
RSN_LD4.114_sub_31166_7224_3609_6365_2756_SUB0_uNAp_86	-66
RNN_LD4.103_sub_48238_3638_3940_6466_2526_SUB0_pTNu_21	-2
RNN_LD4.113_sub_88117_5217_0_3932_3932_SUB0_uNAp_60	-4
RNN_LD3.101_ccs_128595_2579_0_2579_2579_SUB0_pTNp_26	-6
RNN_LD3.107_sub_149385_3904_0_2798_2798_SUB0_pTNp_29	-16
RNN_LD4.114_sub_60355_4241_0_4241_4241_SUB0_pTNu_41	-33
RNN_LD3.110_ccs_85932_2418_0_2418_2418_SUB0_pNAp_35	-34
RNN_LD4.116_sub_51552_6153_449_3856_3407_SUB0_uNAp_43	-38
RNN_LD4.114_ccs_11732_3816_0_3816_3816_SUB0_pTNp_39	-39
RNN_LD4.105_ccs_132464_3792_0_3792_3792_SUB0_pTNp_21	-40
RNN_LD4.114_sub_67622_5094_0_2665_2665_SUB0_uNAp_30	-44
RSN_LD4.113_ccs_25212_2357_0_2357_2357_SUB0_pTNp_20	-3
RNN_LD3.101_ccs_113049_2356_0_2356_2356_SUB0_pNAp_26	-3
RSN_LD4.110_ccs_52515_1242_0_1242_1242_SUB0_pNAp_33	-8
RNN_LD4.108_ccs_138514_1287_0_1287_1287_SUB0_pNAp_40	-9
RNN_LD3.104_sub_39315_6815_0_3047_3047_SUB0_pNAp_38	-11
RNN_LD4.109_ccs_87128_3736_0_3736_3736_SUB0_pTNu_24	-3
RSN_LD3.106_ccs_2697_2501_0_2501_2501_SUB0_uNAp_51	-6
RSN_LD2.103_ccs_76275_1627_0_1627_1627_SUB0_pTNp_32	-6
RNN_LD4.104_ccs_43916_2189_0_2189_2189_SUB0_pTNp_24	-142
RSN_LD3.110_ccs_128531_2301_0_2301_2301_SUB0_pTNp_17	-151
RSN_LD3.110_sub_34300_3960_0_2143_2143_SUB0_pTNp_32	-158
RSN_LD3.107_ccs_17043_2415_0_2415_2415_SUB0_pTNp_32	0
RSN_LD3.105_ccs_104591_2493_0_2493_2493_SUB0_pTNp_32	375
RNN_LD3.105_sub_118774_6332_4511_7371_2860_SUB0_uNAp_12	-316
RNN_LD4.112_sub_32856_11804_5106_8707_3601_SUB0_pTNp_23	-6
RNN_LD3.103_sub_121036_8112_6716_9890_3174_SUB0_pTNu_29	-5
RSN_LD4.110_ccs_149155_3671_0_3671_3671_SUB0_pTNp_22	-4
RSN_LD4.106_ccs_1824_3412_0_3412_3412_SUB0_pNAp_34	-3
RSN_LD4.113_ccs_4086_3232_0_3232_3232_SUB0_pNAp_29	51
RSN_LD3.103_sub_67509_2907_0_2602_2602_SUB0_pNAp_29	60
RSN_LD4.107_ccs_139697_1063_0_1063_1063_SUB0_pNAp_36	11
RSN_LD3.104_ccs_57983_2414_0_2414_2414_SUB0_pNAp_30	7
RNN_LD4.114_sub_158871_8561_11425_15539_4114_SUB0_pTNu_22	7
RSN_LD4.105_sub_119880_4385_5822_8002_2180_SUB0_pTNu_26	0
RSN_LD4.115_sub_34784_9555_0_6786_6786_SUB1_uNAp_25	-1
RSN_LD3.103_ccs_40859_2346_0_2346_2346_SUB0_uNAp_32	-1
RSN_LD3.103_ccs_65286_2147_0_2147_2147_SUB0_pTNp_20	-3
RSN_LD4.114_ccs_149993_3458_0_3458_3458_SUB0_pNAp_45	-3
RSN_LD3.108_sub_51459_10444_0_2464_2464_SUB0_pNAp_34	-5
RSN_LD4.101_ccs_35949_3624_0_3624_3624_SUB0_pNAp_29	-5
RSN_LD3.110_sub_142113_3103_0_2755_2755_SUB0_pNAp_34	-5
RSN_LD4.110_ccs_84221_5563_0_5563_5563_SUB0_pTNp_28	-5
RNN_LD4.114_ccs_21879_2969_0_2969_2969_SUB0_pNAp_36	-6
RNN_LD4.108_ccs_152592_3654_0_3654_3654_SUB0_pNAp_31	-6
RNN_LD4.114_ccs_130706_4133_0_4133_4133_SUB0_pNAp_31	-6
RNN_LD4.113_ccs_116165_4330_0_4330_4330_SUB0_pTNp_97	-6
RNN_LD4.101_sub_105533_4218_0_4218_4218_SUB0_pTNu_26	-6
RSN_LD3.109_ccs_106663_2139_0_2139_2139_SUB0_pTNp_32	-131
RNN_LD3.109_ccs_38480_2531_0_2531_2531_SUB0_pNAp_113	-1
RNN_LD3.103_sub_107351_1291_2119_3139_1020_SUB0_uNAp_29	-1
RSN_LD4.106_ccs_41017_1996_0_1996_1996_SUB0_pTNp_25	-1
RNN_LD4.104_ccs_51459_1544_0_1544_1544_SUB0_pTNp_26	-1
RNN_LD1.107_sub_33850_13515_2333_2812_479_SUB0_pNAp_79	0
RSN_LD4.114_sub_17232_18590_16624_19910_3286_SUB0_pNAp_31	-5
RNN_LD4.106_ccs_21177_3538_0_3538_3538_SUB0_pNAp_22	-5
RSN_LD2.105_sub_84308_1973_0_1285_1285_SUB0_pNAp_35	-31
RNN_LD3.108_ccs_121419_2881_0_2881_2881_SUB0_pTNp_22	4
RNN_LD4.102_ccs_160336_3152_0_3152_3152_SUB0_pNAp_36	-21
RSN_LD3.105_sub_83702_1872_0_1872_1872_SUB0_pTNu_32	-26
RNN_LD4.111_ccs_47499_2875_0_2875_2875_SUB0_pTNu_32	154
RNN_LD4.114_ccs_115063_2750_0_2750_2750_SUB0_pTNp_76	-1
RNN_LD4.106_ccs_113074_1988_0_1988_1988_SUB0_pTNp_25	-9
RNN_LD3.103_sub_135168_3420_0_2896_2896_SUB0_pNAp_27	-10
RNN_LD2.109_ccs_21864_1823_0_1823_1823_SUB0_pNAp_33	0
RSN_LD3.106_sub_34329_4883_6452_8925_2473_SUB0_pNAp_31	-1
RSN_LD2.104_ccs_34027_1299_0_1299_1299_SUB0_pTNp_26	-1
RSN_LD3.103_ccs_130434_2186_0_2186_2186_SUB0_pTNp_21	-2
RSN_LD4.111_sub_58299_4879_8732_11269_2537_SUB0_pTNp_26	-2
RSN_LD3.101_sub_44108_2537_0_2537_2537_SUB0_pTNu_16	-2
RNN_LD1.111_ccs_114194_672_0_672_672_SUB0_pNAp_36	-6
RSN_LD2.103_ccs_135207_1845_0_1845_1845_SUB0_pNAp_17	-144
RSN_LD1.109_ccs_125383_580_0_580_580_SUB0_pTNu_26	-17
RSN_LD1.107_ccs_113922_696_0_696_696_SUB0_uNAp_38	-14
RNN_LD2.103_ccs_76269_576_0_576_576_SUB0_pNAp_31	-9
RSN_LD2.107_ccs_111773_1630_0_1630_1630_SUB0_pTNp_18	-5
RNN_LD4.109_ccs_4456_1438_0_1438_1438_SUB0_uNAp_37	69
RNN_LD4.108_ccs_78297_2169_0_2169_2169_SUB0_pNAp_65	-32
RNN_LD4.110_ccs_109473_1650_0_1650_1650_SUB0_uNAp_89	-21
RNN_LD2.101_ccs_88444_1150_0_1150_1150_SUB0_pTNp_24	-20
RNN_LD4.105_sub_115419_2559_2989_4459_1470_SUB0_pNAp_22	-14
RSN_LD4.105_ccs_61629_1151_0_1151_1151_SUB0_pTNp_22	-7
RSN_LD2.106_ccs_49416_2191_0_2191_2191_SUB0_pTNp_35	-1
RNN_LD3.106_ccs_49977_1236_0_1236_1236_SUB0_pTNp_30	0
RNN_LD3.107_ccs_61603_1074_0_1074_1074_SUB0_pNAp_34	9
RSN_LD2.102_sub_116232_2466_1793_3191_1398_SUB0_pTNp_26	15
RSN_LD3.105_sub_93401_3410_0_1725_1725_SUB0_pTNu_41	54
RNN_LD1.112_ccs_162041_1344_0_1344_1344_SUB0_pNAp_44	12
RSN_LD4.107_ccs_163425_3351_0_3351_3351_SUB0_pNAp_102	8
RNN_LD4.115_sub_26924_8661_6822_9961_3139_SUB0_pTNu_30	6
RNN_LD3.102_ccs_27614_2467_0_2467_2467_SUB0_pTNp_22	5
RNN_LD4.115_sub_141875_4804_4154_7267_3113_SUB0_pNAp_26	4
RNN_LD4.105_ccs_76983_2387_0_2387_2387_SUB0_pNAp_31	4
RNN_LD4.106_ccs_32364_2665_0_2665_2665_SUB0_pNAp_32	3
RSN_LD4.113_sub_59217_9055_8328_11879_3551_SUB0_pNAp_40	-2
RNN_LD3.108_ccs_63971_2690_0_2690_2690_SUB0_uNAp_33	-4
RNN_LD4.113_ccs_50965_2513_0_2513_2513_SUB0_pTNp_27	-4
RNN_LD4.116_ccs_28876_2664_0_2664_2664_SUB0_pTNp_30	-6
RSN_LD3.104_sub_78299_6791_0_6791_6791_SUB0_pNAp_35	-6
RSN_LD3.107_ccs_39550_2061_0_2061_2061_SUB0_pNAp_35	-6
RNN_LD3.108_sub_32437_2380_4729_6950_2221_SUB0_uNAp_41	-7
RNN_LD3.103_ccs_130732_2599_0_2599_2599_SUB0_pTNp_102	-7
RNN_LD3.105_sub_152994_5301_0_5301_5301_SUB0_pTNp_37	-12
RSN_LD3.106_sub_80970_2743_0_2510_2510_SUB0_pTNu_34	-18
RSN_LD3.110_sub_26754_23163_7991_10508_2517_SUB0_pNAp_31	-211
RSN_LD3.107_ccs_116220_2136_0_2136_2136_SUB0_uNAp_31	-240
RSN_LD3.108_ccs_148435_2307_0_2307_2307_SUB0_pNAp_26	-106
RSN_LD3.109_sub_93390_2901_0_2418_2418_SUB0_pTNu_31	-7
RSN_LD4.110_sub_143872_19869_29139_30915_1776_SUB0_pTNu_30	-7
RNN_LD3.108_sub_82169_4895_0_2542_2542_SUB0_uNAp_38	3
RSN_LD4.112_ccs_72042_2296_0_2296_2296_SUB0_pTNp_21	4
RSN_LD3.107_ccs_111291_2526_0_2526_2526_SUB0_pNAp_36	-404
RNN_LD4.116_ccs_151731_3016_0_3016_3016_SUB0_pTNp_22	-396
RSN_LD3.102_sub_78944_4879_2182_4231_2049_SUB0_pTNp_17	-388
RSN_LD3.110_ccs_125527_2883_0_2883_2883_SUB0_pNAp_41	-368
RNN_LD4.112_sub_63817_4875_3956_6865_2909_SUB0_uNAp_27	-311
RNN_LD3.105_ccs_101411_6756_0_6756_6756_SUB0_uNAp_67	10
RNN_LD4.114_ccs_133608_3176_0_3176_3176_SUB0_pTNp_42	-30
RSN_LD4.107_ccs_24955_3245_0_3245_3245_SUB0_pNAp_37	-19
RNN_LD2.109_ccs_46685_1137_0_1137_1137_SUB0_pTNp_29	-6
RSN_LD3.102_ccs_146029_2311_0_2311_2311_SUB0_pNAp_34	0
RSN_LD3.107_sub_64765_4404_2552_4404_1852_SUB0_pTNu_41	192
RSN_LD3.107_sub_48260_2264_0_1194_1194_SUB0_pNAp_22	-4
RSN_LD4.106_ccs_84864_3145_0_3145_3145_SUB0_pTNp_20	5
RNN_LD1.112_ccs_74216_578_0_578_578_SUB0_pTNp_40	-6
RNN_LD4.115_sub_46477_7837_0_4435_4435_SUB0_pNAp_32	-5
RSN_LD2.102_ccs_64447_1216_0_1216_1216_SUB0_pTNp_32	-5
RSN_LD2.105_sub_46334_1309_0_1282_1282_SUB0_pNAp_29	-3
RNN_LD2.103_ccs_81360_1343_0_1343_1343_SUB0_pNAp_67	4
RSN_LD3.106_ccs_109764_1282_0_1282_1282_SUB0_pNAp_26	5
RSN_LD2.107_ccs_151061_1045_0_1045_1045_SUB0_pTNp_22	-2
RSN_LD4.109_ccs_15123_1207_0_1207_1207_SUB0_pTNp_37	-19
RSN_LD3.109_sub_139999_2683_0_2509_2509_SUB0_pNAp_42	-125
RSN_LD3.107_ccs_70984_2357_0_2357_2357_SUB0_pNAp_30	-7
RNN_LD3.102_ccs_150624_2123_0_2123_2123_SUB0_pTNp_31	-3
RNN_LD3.108_ccs_83295_2685_0_2685_2685_SUB0_pNAp_30	0
RNN_LD4.107_sub_138722_4467_30042_33000_2958_SUB0_pTNu_30	268
RSN_LD3.102_sub_89720_4744_0_2393_2393_SUB0_pNAp_44	-24
RSN_LD4.111_ccs_26308_3058_0_3058_3058_SUB0_pTNp_37	-12
RNN_LD4.103_sub_154185_886_2897_3457_560_SUB0_uNAp_37	-6
RNN_LD4.110_ccs_20355_4183_0_4183_4183_SUB0_uNAp_30	-2
RNN_LD4.112_sub_125219_7076_0_4507_4507_SUB0_uNAp_27	3
RNN_LD1.109_ccs_51420_734_0_734_734_SUB0_uNAp_33	-417
RNN_LD1.107_ccs_23318_1079_0_1079_1079_SUB0_uNAp_56	-117
RSN_LD2.107_ccs_45157_884_0_884_884_SUB0_pTNp_17	-11
RSN_LD4.107_ccs_89363_4697_0_4697_4697_SUB0_pNAp_41	-7
RSN_LD2.103_ccs_18488_1194_0_1194_1194_SUB0_pTNp_42	-5
RNN_LD1.104_ccs_144185_982_0_982_982_SUB0_uNAp_32	-2
RSN_LD2.108_ccs_89909_1130_0_1130_1130_SUB0_pTNp_20	0
RNN_LD4.113_ccs_13173_2885_0_2885_2885_SUB0_pNAp_27	-8
RNN_LD4.106_ccs_48079_3131_0_3131_3131_SUB0_pTNp_57	1
RSN_LD4.113_ccs_138761_2361_0_2361_2361_SUB0_pNAp_25	-4
RSN_LD3.105_ccs_67909_5955_0_5955_5955_SUB0_pTNp_27	-1
RSN_LD4.108_ccs_126155_2264_0_2264_2264_SUB0_pNAp_40	-47
RNN_LD4.108_ccs_80499_2035_0_2035_2035_SUB0_pNAp_57	-30
RSN_LD3.103_ccs_136272_2620_0_2620_2620_SUB0_pNAp_40	210
RSN_LD3.107_sub_118769_3103_0_2614_2614_SUB0_pNAp_31	128
RSN_LD3.110_ccs_51424_2241_0_2241_2241_SUB0_pTNp_106	183
RSN_LD3.101_ccs_20053_2471_0_2471_2471_SUB0_pNAp_111	6
RSN_LD3.110_sub_79985_4323_2782_5020_2238_SUB0_uNAp_26	170
RSN_LD3.103_ccs_132567_2171_0_2171_2171_SUB0_pTNp_36	142
RSN_LD3.107_sub_120557_3417_0_1869_1869_SUB0_pNAp_32	137
RSN_LD4.105_ccs_19283_2264_0_2264_2264_SUB0_pNAp_32	39
RNN_LD4.105_ccs_96838_1959_0_1959_1959_SUB0_pTNp_27	-7
RNN_LD4.106_ccs_145050_1869_0_1869_1869_SUB0_pTNp_27	-11
RSN_LD4.105_ccs_47061_1600_0_1600_1600_SUB0_pNAp_34	-5
RSN_LD2.102_ccs_90650_1057_0_1057_1057_SUB0_uNAp_39	287
RNN_LD4.114_sub_151798_9168_8436_12466_4030_SUB0_uNAp_35	5
RSN_LD4.112_ccs_9489_3696_0_3696_3696_SUB0_pNAp_29	-1
RSN_LD4.105_ccs_102839_3950_0_3950_3950_SUB0_pTNp_30	-2
RSN_LD4.115_sub_15537_4903_0_4903_4903_SUB0_uNAp_27	-3
RNN_LD3.106_ccs_99994_3283_0_3283_3283_SUB0_pNAp_31	-84
RNN_LD4.107_sub_92316_5346_2286_6582_4296_SUB0_pNAp_54	-454
RNN_LD4.114_sub_108802_5039_0_3854_3854_SUB0_uNAp_57	285
RNN_LD4.114_sub_118575_6999_13952_16978_3026_SUB0_pTNp_12	0
RSN_LD3.105_sub_107088_5694_3003_5694_2691_SUB0_pTNu_20	0
RNN_LD4.106_ccs_93388_2177_0_2177_2177_SUB0_pTNp_37	-13
RNN_LD3.107_ccs_60987_2733_0_2733_2733_SUB0_pTNp_24	-191
RSN_LD4.114_ccs_45052_3546_0_3546_3546_SUB0_pTNp_21	-1
RSN_LD3.110_ccs_141598_2581_0_2581_2581_SUB0_pTNp_27	-2
RNN_LD4.116_sub_143961_3466_0_2549_2549_SUB0_uNAp_42	-5
RNN_LD4.110_ccs_158070_1819_0_1819_1819_SUB0_pTNu_30	-7
RSN_LD4.115_sub_48966_6651_0_3303_3303_SUB0_pNAp_29	-13
RNN_LD4.105_ccs_45949_2645_0_2645_2645_SUB0_pTNu_31	-15
RSN_LD3.108_ccs_100603_2032_0_2032_2032_SUB0_pTNp_81	-15
RSN_LD4.114_ccs_159824_4068_0_4068_4068_SUB0_pTNp_40	-22
RSN_LD3.104_ccs_9904_2240_0_2240_2240_SUB0_pTNp_21	-109
RSN_LD3.102_sub_122640_3283_0_2380_2380_SUB0_uNAp_31	-15
RNN_LD4.112_sub_66093_8638_7144_9821_2677_SUB0_pNAp_21	-11
RSN_LD3.107_sub_153865_4365_2849_4815_1966_SUB0_pTNu_33	180
RNN_LD3.102_sub_145326_3705_0_2641_2641_SUB0_pTNu_19	-2
RNN_LD3.107_ccs_4188_2514_0_2514_2514_SUB0_pNAp_33	-8
RSN_LD3.106_ccs_41214_2348_0_2348_2348_SUB0_pTNp_28	-114
RSN_LD3.101_sub_46365_3860_0_1936_1936_SUB0_pNAp_32	272
RNN_LD4.105_sub_126233_1070_0_1070_1070_SUB0_uNAp_27	-241
RNN_LD3.108_sub_44621_2856_0_2689_2689_SUB0_uNAp_56	-21
RSN_LD2.104_ccs_140122_1919_0_1919_1919_SUB0_uNAp_57	-17
RNN_LD3.101_sub_130550_3899_213_2689_2476_SUB0_uNAp_31	-6
RNN_LD2.108_ccs_82010_1383_0_1383_1383_SUB0_uNAp_27	-4
RSN_LD4.103_ccs_11943_2655_0_2655_2655_SUB0_uNAp_37	0
RNN_LD3.107_ccs_27451_2764_0_2764_2764_SUB0_pNAp_39	52
RSN_LD4.102_ccs_69765_1064_0_1064_1064_SUB0_pTNp_46	-34
RSN_LD2.105_ccs_29988_1188_0_1188_1188_SUB0_pNAp_57	-30
RSN_LD4.111_sub_4665_5602_5307_8417_3110_SUB0_pTNp_42	-18
RSN_LD4.110_ccs_31029_956_0_956_956_SUB0_pTNp_47	0
RSN_LD1.110_ccs_145097_1061_0_1061_1061_SUB0_pNAp_27	4
RNN_LD4.107_ccs_79819_1351_0_1351_1351_SUB0_pTNp_42	61
RSN_LD1.103_ccs_135817_483_0_483_483_SUB0_pNAp_40	-6
RNN_LD4.102_sub_29462_1602_0_1602_1602_SUB0_pNAp_47	8
RNN_LD3.107_ccs_89954_2823_0_2823_2823_SUB0_pNAp_37	6
RNN_LD4.104_ccs_112559_2423_0_2423_2423_SUB0_pTNu_37	6
RNN_LD4.115_sub_94209_6449_3481_6449_2968_SUB0_pTNu_16	9
RNN_LD3.105_ccs_81115_2651_0_2651_2651_SUB0_pTNp_21	11
RSN_LD3.104_ccs_38655_2612_0_2612_2612_SUB0_uNAp_171	13
RNN_LD4.105_ccs_7403_2015_0_2015_2015_SUB0_pTNp_25	20
RSN_LD4.110_sub_12532_17301_9436_11937_2501_SUB0_pTNp_22	25
RSN_LD3.109_sub_37074_29205_27755_30157_2402_SUB0_pTNu_14	66
RSN_LD4.111_ccs_129024_3101_0_3101_3101_SUB0_pNAp_123	79
RSN_LD3.103_sub_84258_3505_0_2882_2882_SUB0_uNAp_34	96
RSN_LD3.108_ccs_54145_2640_0_2640_2640_SUB0_uNAp_32	122
RSN_LD3.109_ccs_81845_2273_0_2273_2273_SUB0_pNAp_40	212
RSN_LD4.113_sub_61745_4959_0_4959_4959_SUB0_pTNu_97	26
RNN_LD4.108_ccs_154979_3618_0_3618_3618_SUB0_uNAp_69	13
RSN_LD1.103_ccs_29815_3760_0_3760_3760_SUB2_uNAp_34	326
RSN_LD2.107_ccs_129604_1401_0_1401_1401_SUB0_pTNp_31	-10
RNN_LD4.113_sub_132495_12724_4647_7474_2827_SUB0_uNAp_42	-12
RSN_LD4.111_ccs_91757_2864_0_2864_2864_SUB0_pNAp_36	-21
RNN_LD1.110_ccs_13042_588_0_588_588_SUB0_pTNp_37	-23
RNN_LD3.103_ccs_160656_2620_0_2620_2620_SUB0_uNAp_27	0
RNN_LD3.105_ccs_46338_2456_0_2456_2456_SUB0_pNAp_27	0
RSN_LD3.109_ccs_136753_2712_0_2712_2712_SUB0_uNAp_37	0
RNN_LD3.102_ccs_80903_2447_0_2447_2447_SUB0_pTNp_22	0
RSN_LD4.104_ccs_7064_2921_0_2921_2921_SUB0_pNAp_40	-1
RSN_LD3.109_sub_86336_2430_15470_16147_677_SUB0_uNAp_27	-3
RSN_LD4.115_sub_26604_3127_0_3127_3127_SUB0_pTNu_21	-5
RNN_LD4.112_sub_120103_7351_3659_6523_2864_SUB0_pNAp_35	-7
RSN_LD4.114_ccs_63963_3328_0_3328_3328_SUB0_pNAp_37	-21
RNN_LD3.103_sub_139527_542_2774_3316_542_SUB0_uTNu_37	424
RSN_LD1.103_ccs_140581_390_0_390_390_SUB0_pNAp_31	43
RNN_LD4.106_ccs_3702_3129_0_3129_3129_SUB0_pNAp_31	-10
RNN_LD3.110_ccs_32494_2490_0_2490_2490_SUB0_pTNu_25	-4
RNN_LD4.114_ccs_51431_3215_0_3215_3215_SUB0_pTNp_27	-6
RNN_LD4.103_ccs_18734_3486_0_3486_3486_SUB0_pTNp_27	-13
RNN_LD3.107_sub_133671_2886_664_2810_2146_SUB0_uNAp_27	-17
RSN_LD2.107_ccs_148375_1450_0_1450_1450_SUB0_pNAp_45	-19
RNN_LD4.109_ccs_12855_531_0_531_531_SUB0_pTNu_19	37
RSN_LD3.107_sub_95535_3772_0_2396_2396_SUB0_uNAp_32	0
RNN_LD3.107_ccs_111570_3457_0_3457_3457_SUB0_pTNp_18	-3
RSN_LD3.107_ccs_20176_2391_0_2391_2391_SUB0_pNAp_34	-3
RSN_LD4.115_ccs_50300_3494_0_3494_3494_SUB0_pTNp_27	-4
RSN_LD4.105_ccs_148391_1235_0_1235_1235_SUB0_pTNu_24	-5
RSN_LD3.105_sub_49135_3639_0_2368_2368_SUB0_pTNp_47	-34
RSN_LD4.107_ccs_55190_3431_0_3431_3431_SUB0_pTNp_45	-32
RSN_LD4.114_sub_92545_4275_0_4275_4275_SUB0_uNAp_44	-32
RNN_LD4.105_ccs_95576_5517_0_5517_5517_SUB0_uNAp_47	-10
RNN_LD4.115_sub_20111_10402_0_5315_5315_SUB0_pNAp_27	1
RSN_LD2.107_ccs_66958_1070_0_1070_1070_SUB0_pNAp_30	-1
RNN_LD2.101_ccs_50535_1219_0_1219_1219_SUB0_pNAp_30	-1
RNN_LD2.110_ccs_64226_1067_0_1067_1067_SUB0_pNAp_72	-1
RNN_LD1.112_ccs_32140_1606_0_1606_1606_SUB0_pNAp_31	-2
RNN_LD3.103_sub_55847_5445_0_2852_2852_SUB0_uNAp_30	-3
RNN_LD1.109_ccs_155889_927_0_927_927_SUB0_pTNp_27	-3
RSN_LD2.109_sub_151637_869_0_869_869_SUB0_pNAp_25	-6
RSN_LD2.104_ccs_40259_1263_0_1263_1263_SUB0_pNAp_34	-7
RNN_LD2.104_ccs_43288_782_0_782_782_SUB0_pTNp_116	-8
RSN_LD1.110_ccs_43548_1071_0_1071_1071_SUB1_pNAp_40	-14
RSN_LD3.101_sub_119285_17273_12370_13663_1293_SUB0_pNAp_34	-7
RSN_LD1.108_ccs_7575_499_0_499_499_SUB0_pNAp_42	-19
RNN_LD3.106_sub_97820_2108_0_1712_1712_SUB0_pTNp_22	-1
RSN_LD4.104_sub_117688_1547_6527_7478_951_SUB0_uNAp_66	28
RNN_LD3.108_ccs_142066_6357_0_6357_6357_SUB0_pTNp_26	-1
RNN_LD4.115_ccs_87579_2884_0_2884_2884_SUB0_pTNp_24	-3
RNN_LD4.115_sub_46205_8640_5894_9027_3133_SUB0_pTNu_29	-3
RNN_LD4.105_ccs_158553_1392_0_1392_1392_SUB0_pNAp_21	-4
RSN_LD3.101_ccs_55195_2520_0_2520_2520_SUB0_pTNp_40	-28
RNN_LD3.104_sub_135389_5924_0_5530_5530_SUB0_pNAp_51	-19
RNN_LD3.106_ccs_69103_2810_0_2810_2810_SUB0_pNAp_42	-10
RNN_LD4.114_sub_152336_3351_0_2985_2985_SUB0_pNAp_31	-7
RNN_LD4.111_sub_132151_6900_3961_6826_2865_SUB0_pTNp_12	0
RNN_LD4.114_sub_153881_3033_0_2863_2863_SUB0_pTNp_47	0
RSN_LD4.110_ccs_138627_2902_0_2902_2902_SUB0_pNAp_37	1
RSN_LD3.106_sub_143371_4411_0_2877_2877_SUB0_pTNp_47	4
RNN_LD4.102_ccs_85433_3844_0_3844_3844_SUB0_pNAp_52	-21
RNN_LD3.103_ccs_25971_2737_0_2737_2737_SUB0_uNAp_45	-17
RSN_LD3.103_ccs_113583_2781_0_2781_2781_SUB0_uNAp_40	-15
RNN_LD3.102_sub_90645_3672_0_2454_2454_SUB0_pTNp_31	-8
RNN_LD4.115_ccs_20984_2718_0_2718_2718_SUB0_pTNp_26	-7
RSN_LD3.107_ccs_77435_2224_0_2224_2224_SUB0_uNAp_37	-7
RSN_LD3.107_sub_153609_933_0_933_933_SUB0_pTNu_30	-6
RSN_LD4.102_sub_131381_1759_0_1759_1759_SUB0_pTNu_35	0
RSN_LD4.105_ccs_158720_3745_0_3745_3745_SUB0_pTNp_167	0
RNN_LD3.103_sub_37769_5322_2737_5322_2585_SUB0_pTNp_29	18
RNN_LD4.114_sub_38975_5659_0_2967_2967_SUB0_uNAp_37	79
RSN_LD3.109_ccs_141203_1906_0_1906_1906_SUB0_pNAp_54	-30
RSN_LD3.107_ccs_5423_2358_0_2358_2358_SUB0_pNAp_36	-7
RNN_LD1.111_ccs_60586_1358_0_1358_1358_SUB0_pTNp_26	-4
RSN_LD2.110_ccs_28972_1403_0_1403_1403_SUB0_pNAp_35	-3
RSN_LD3.109_ccs_114477_2460_0_2460_2460_SUB0_pTNp_27	0
RNN_LD4.116_sub_76998_8753_9869_12836_2967_SUB0_pTNu_16	0
RNN_LD4.107_ccs_124265_3582_0_3582_3582_SUB0_pNAp_26	56
RSN_LD3.108_ccs_100619_941_0_941_941_SUB0_pNAp_31	-1
RSN_LD4.115_ccs_93574_3720_0_3720_3720_SUB0_pTNp_46	-430
RNN_LD4.116_sub_104596_6524_8158_10809_2651_SUB0_uNAp_15	-233
RNN_LD3.102_sub_114266_4178_0_3054_3054_SUB0_pTNp_30	-46
RSN_LD4.110_ccs_156547_1376_0_1376_1376_SUB0_pNAp_22	-22
RNN_LD4.110_sub_26605_3079_1893_4316_2423_SUB0_pTNu_32	-21
RNN_LD4.113_ccs_99832_2722_0_2722_2722_SUB0_pTNp_87	-18
RNN_LD3.109_ccs_47715_4511_0_4511_4511_SUB0_pNAp_35	0
RSN_LD3.109_sub_1009_5021_0_3041_3041_SUB0_pNAp_37	61
RNN_LD4.114_sub_86287_3936_0_3663_3663_SUB0_pTNp_62	-34
RNN_LD3.104_ccs_15187_2830_0_2830_2830_SUB0_pTNp_37	-22
RNN_LD3.110_ccs_19288_3277_0_3277_3277_SUB0_pTNp_35	-18
RNN_LD4.110_ccs_12881_3867_0_3867_3867_SUB0_pNAp_42	21
RNN_LD2.106_ccs_38090_622_0_622_622_SUB0_pTNu_27	-2
RNN_LD4.107_ccs_140007_2161_0_2161_2161_SUB0_pNAp_30	-3
RNN_LD3.108_sub_142120_2229_0_1981_1981_SUB0_pTNp_26	-4
RSN_LD4.110_ccs_140765_1809_0_1809_1809_SUB0_pTNu_31	-6
RNN_LD4.110_ccs_150430_1612_0_1612_1612_SUB0_pTNp_31	-14
RSN_LD3.103_ccs_58095_2556_0_2556_2556_SUB0_pNAp_58	-19
RSN_LD3.110_sub_125184_5528_0_2824_2824_SUB0_pTNp_96	-2
RNN_LD4.114_sub_46678_5986_2994_5986_2992_SUB0_pNAp_18	-36
RSN_LD3.110_sub_46162_4296_0_2746_2746_SUB0_pTNu_41	-57
RSN_LD3.109_sub_53579_3293_0_2305_2305_SUB0_uNAp_32	-2
RSN_LD3.105_sub_4312_2467_0_2409_2409_SUB0_pNAp_28	-4
RSN_LD4.109_sub_134291_13558_9475_11869_2394_SUB0_pTNu_22	-4
RSN_LD3.101_sub_118673_4578_0_2284_2284_SUB0_pTNp_48	-19
RNN_LD4.116_sub_156916_4117_5080_7925_2845_SUB0_pTNu_25	0
RSN_LD3.103_ccs_22582_2257_0_2257_2257_SUB0_pNAp_29	33
RSN_LD3.103_ccs_25364_2392_0_2392_2392_SUB0_pTNp_22	-153
RNN_LD4.114_ccs_101398_3343_0_3343_3343_SUB0_pNAp_31	-12
RNN_LD3.106_sub_50299_4098_0_2920_2920_SUB0_pTNu_25	-9
RNN_LD4.107_sub_94226_4820_1201_4820_3619_SUB0_pTNp_21	18
RNN_LD4.105_ccs_19508_5207_0_5207_5207_SUB1_pNAp_23	-2
RSN_LD2.110_sub_160716_3061_1595_3180_1585_SUB0_pNAp_26	-7
RNN_LD4.105_ccs_10130_1099_0_1099_1099_SUB0_pNAp_22	-1
RNN_LD3.108_sub_16294_3146_0_2245_2245_SUB0_pTNp_31	19
RSN_LD4.112_sub_147894_10948_14679_18632_3953_SUB0_pTNp_22	2
RSN_LD3.108_ccs_135203_2531_0_2531_2531_SUB0_pNAp_32	0
RSN_LD4.112_ccs_156716_2223_0_2223_2223_SUB0_pTNp_26	0
RNN_LD3.107_ccs_92786_2245_0_2245_2245_SUB0_pTNu_21	0
RSN_LD2.108_ccs_34026_1657_0_1657_1657_SUB0_pNAp_37	0
RNN_LD3.105_ccs_56592_1568_0_1568_1568_SUB0_pNAp_26	-2
RSN_LD2.107_ccs_129956_1666_0_1666_1666_SUB0_pTNp_21	-2
RNN_LD3.102_sub_49636_4420_2145_4187_2042_SUB0_pTNu_16	-2
RSN_LD3.107_sub_2097_4884_0_2527_2527_SUB0_pNAp_32	-4
RNN_LD2.107_ccs_25719_1147_0_1147_1147_SUB0_pNAp_32	-4
RSN_LD3.110_ccs_152012_2287_0_2287_2287_SUB0_pNAp_31	-7
RNN_LD3.109_ccs_59347_2969_0_2969_2969_SUB0_pTNp_31	-11
RNN_LD2.104_ccs_4128_1659_0_1659_1659_SUB0_pTNp_37	-13
RSN_LD4.107_ccs_141163_2256_0_2256_2256_SUB0_pTNp_42	-14
RSN_LD3.107_sub_39899_2340_0_2305_2305_SUB0_pTNu_54	-26
RSN_LD3.110_sub_118221_3475_348_2215_1867_SUB0_uNAp_51	-28
RSN_LD2.108_ccs_101883_1839_0_1839_1839_SUB0_pNAp_57	-32
RSN_LD3.103_sub_31101_2785_0_2707_2707_SUB0_pTNu_45	-34
RSN_LD4.112_ccs_160402_2026_0_2026_2026_SUB0_pNAp_39	-293
RNN_LD3.107_ccs_106096_2305_0_2305_2305_SUB0_pTNu_11	-464
RNN_LD3.106_sub_6610_3853_0_2381_2381_SUB0_pNAp_66	-23
RSN_LD3.108_ccs_85408_2444_0_2444_2444_SUB0_pNAp_47	-4
RSN_LD3.108_ccs_55624_2636_0_2636_2636_SUB0_pNAp_32	0
RNN_LD4.116_ccs_139790_3216_0_3216_3216_SUB0_pNAp_57	-17
RSN_LD4.113_sub_156429_12240_4191_7488_3297_SUB0_pTNu_61	-30
RSN_LD4.111_ccs_154684_3298_0_3298_3298_SUB0_pTNp_47	-30
RNN_LD4.105_sub_135987_1797_0_1797_1797_SUB0_uNAp_22	0
RNN_LD4.110_ccs_138485_3452_0_3452_3452_SUB0_pNAp_32	-8
RNN_LD4.110_ccs_15341_3493_0_3493_3493_SUB0_pTNp_26	-10
RSN_LD4.113_ccs_42369_3368_0_3368_3368_SUB0_pTNu_112	-11
RSN_LD4.112_ccs_92634_1621_0_1621_1621_SUB0_pTNp_37	-12
RNN_LD4.104_ccs_118083_1769_0_1769_1769_SUB0_pTNu_35	-17
RSN_LD3.110_sub_124783_3002_0_2618_2618_SUB0_pNAp_101	-18
RSN_LD4.111_sub_127696_5702_4597_8266_3669_SUB0_pTNu_38	-22
RNN_LD4.114_sub_58311_7841_0_4565_4565_SUB0_uNAp_54	-33
RNN_LD4.110_sub_10422_13663_5762_9786_4024_SUB0_pNAp_27	-113
RSN_LD4.110_ccs_24728_5278_0_5278_5278_SUB0_pNAp_21	0
RSN_LD4.113_sub_37852_6522_0_5591_5591_SUB0_pTNu_25	0
RSN_LD4.114_sub_84020_5918_4580_8236_3656_SUB0_pTNu_22	-1
RSN_LD4.111_ccs_158951_3558_0_3558_3558_SUB0_pTNp_21	-1
RNN_LD4.115_ccs_74022_2924_0_2924_2924_SUB0_pNAp_21	-2
RSN_LD3.105_sub_116732_3642_0_2665_2665_SUB0_uNAp_26	-2
RSN_LD4.115_sub_5999_16374_16077_19701_3624_SUB0_pTNp_33	-6
RNN_LD2.102_sub_162853_2644_0_2070_2070_SUB0_pTNu_26	3
RNN_LD2.111_sub_10063_5380_184_3879_3695_SUB0_uNAp_27	-2
RSN_LD4.110_ccs_16667_1693_0_1693_1693_SUB0_pTNp_28	0
RNN_LD3.106_sub_31568_3059_0_1585_1585_SUB0_pTNp_125	-6
RNN_LD3.107_ccs_118652_2882_0_2882_2882_SUB0_pNAp_25	0
RSN_LD2.104_sub_132567_1171_0_1171_1171_SUB0_pNAp_47	-16
RSN_LD2.108_ccs_95680_1787_0_1787_1787_SUB0_pTNp_27	4
RSN_LD4.113_sub_39406_2998_0_2998_2998_SUB0_pTNu_17	-2
RSN_LD4.113_ccs_38281_3666_0_3666_3666_SUB0_pTNp_37	-21
RNN_LD4.115_ccs_142950_3832_0_3832_3832_SUB0_pTNp_57	-35
RSN_LD4.111_sub_131953_6604_6842_9457_2615_SUB0_pTNp_81	-12
RSN_LD2.108_ccs_26689_1656_0_1656_1656_SUB0_pNAp_27	126
RSN_LD2.104_sub_139281_9784_8463_9994_1531_SUB0_pTNu_25	-7
RNN_LD4.105_ccs_39435_2349_0_2349_2349_SUB0_pTNp_16	13
RNN_LD4.108_ccs_23767_4208_0_4208_4208_SUB0_pTNp_27	-7
RSN_LD4.109_ccs_149584_3313_0_3313_3313_SUB0_pTNp_40	-298
RNN_LD3.103_sub_13921_4372_0_3099_3099_SUB0_pTNp_35	-305
RNN_LD4.107_ccs_24474_1646_0_1646_1646_SUB0_pNAp_21	9
RNN_LD4.115_ccs_91629_2809_0_2809_2809_SUB0_pTNp_35	-105
RSN_LD4.113_sub_134366_11321_11548_15306_3758_SUB0_pTNu_21	-8
RNN_LD4.105_sub_61934_7572_5136_9061_3925_SUB0_uNAp_51	-4
RNN_LD4.105_ccs_55007_4197_0_4197_4197_SUB0_uNAp_32	-4
RNN_LD1.111_ccs_70302_533_0_533_533_SUB0_pTNu_45	-2
RSN_LD2.109_ccs_89262_1104_0_1104_1104_SUB0_pNAp_28	18
RSN_LD2.108_ccs_46561_1627_0_1627_1627_SUB0_pNAp_28	85
RNN_LD4.107_ccs_134996_1614_0_1614_1614_SUB0_pNAp_31	-1
RNN_LD4.114_ccs_1491_2482_0_2482_2482_SUB0_pNAp_27	-13
RNN_LD4.114_sub_41046_15646_6776_9900_3124_SUB0_pNAp_22	-1
RNN_LD4.105_ccs_6498_3844_0_3844_3844_SUB0_pNAp_32	20
RSN_LD4.105_ccs_144927_1633_0_1633_1633_SUB0_pTNu_36	-26
RSN_LD4.108_ccs_94557_1451_0_1451_1451_SUB0_pTNp_53	-30
RNN_LD4.107_ccs_18199_1692_0_1692_1692_SUB0_pTNp_39	-30
RSN_LD2.104_ccs_19264_1457_0_1457_1457_SUB0_pNAp_31	-226
RSN_LD4.107_ccs_80466_2644_0_2644_2644_SUB0_uNAp_41	-8
RNN_LD3.106_ccs_83482_2479_0_2479_2479_SUB0_pTNp_31	-8
RNN_LD3.110_sub_40928_3282_0_3282_3282_SUB0_uNAp_13	-8
RNN_LD2.101_ccs_34131_1094_0_1094_1094_SUB0_pTNp_27	-5
RNN_LD3.106_ccs_44574_6389_0_6389_6389_SUB0_pTNp_33	-3
RNN_LD4.114_sub_26630_4993_4146_7397_3251_SUB0_pNAp_28	14
RNN_LD4.112_sub_95356_4148_0_4148_4148_SUB0_uNAp_26	21
RSN_LD2.101_ccs_8182_1338_0_1338_1338_SUB0_pNAp_39	-416
RNN_LD4.112_sub_110534_1651_2716_3247_531_SUB0_pTNu_125	414
RSN_LD1.108_ccs_6098_470_0_470_470_SUB0_pNAp_32	-13
RSN_LD4.110_ccs_18234_4601_0_4601_4601_SUB0_pNAp_26	-3
RNN_LD2.104_ccs_92755_2623_0_2623_2623_SUB0_uNAp_28	0
RNN_LD4.112_ccs_57455_2850_0_2850_2850_SUB0_pTNp_15	6
RNN_LD1.111_ccs_127421_490_0_490_490_SUB0_pTNp_54	-6
RNN_LD2.111_ccs_53987_539_0_539_539_SUB0_pNAp_61	-2
RNN_LD4.110_ccs_11669_1669_0_1669_1669_SUB0_pTNp_26	-5
RSN_LD2.105_sub_25442_1248_0_1248_1248_SUB0_pNAp_26	157
RSN_LD4.102_ccs_128579_2313_0_2313_2313_SUB1_pTNp_24	143
RNN_LD2.111_sub_65972_2221_0_1286_1286_SUB0_pTNp_34	26
RSN_LD3.107_sub_121194_2960_0_2205_2205_SUB0_pTNp_33	-17
RNN_LD4.109_ccs_48385_1974_0_1974_1974_SUB0_pTNp_31	-4
RSN_LD3.110_ccs_92722_2156_0_2156_2156_SUB0_pTNp_29	0
RSN_LD3.102_sub_13983_3461_0_3461_3461_SUB1_pTNu_22	0
RSN_LD4.109_ccs_136974_1549_0_1549_1549_SUB0_pTNp_22	58
RSN_LD2.106_sub_13313_10014_5494_6629_1135_SUB0_pNAp_16	-56
RSN_LD4.101_ccs_116498_2540_0_2540_2540_SUB0_pTNu_22	0
RNN_LD4.105_sub_148053_5464_2591_7056_4465_SUB0_pTNu_31	100
RSN_LD4.114_ccs_26030_2991_0_2991_2991_SUB0_pTNp_22	113
RSN_LD3.103_ccs_143616_2625_0_2625_2625_SUB0_pNAp_37	115
RNN_LD4.115_ccs_109434_3242_0_3242_3242_SUB0_pTNp_27	116
RNN_LD4.101_ccs_136529_3041_0_3041_3041_SUB0_pTNp_22	116
RSN_LD4.111_sub_62566_6556_1544_4936_3392_SUB0_uNAp_46	-3
RNN_LD4.106_ccs_149479_3428_0_3428_3428_SUB0_uNAp_52	-3
RSN_LD4.111_sub_37253_5947_0_4580_4580_SUB0_pNAp_77	-1
RSN_LD2.106_ccs_41070_1228_0_1228_1228_SUB0_pTNp_22	278
RSN_LD4.102_sub_42229_6824_0_3471_3471_SUB0_pNAp_25	239
RSN_LD4.112_sub_162986_5709_6509_10075_3566_SUB0_pTNu_29	236
RNN_LD4.108_ccs_4892_3506_0_3506_3506_SUB0_pNAp_45	230
RNN_LD4.110_ccs_157652_3521_0_3521_3521_SUB0_pTNp_33	228
RNN_LD3.103_ccs_25052_2628_0_2628_2628_SUB0_pNAp_43	228
RNN_LD4.102_sub_72913_749_0_749_749_SUB0_pTNu_28	5
RSN_LD4.110_ccs_151045_3115_0_3115_3115_SUB0_uTNu_28	0
RNN_LD4.112_sub_55305_6565_4910_8262_3352_SUB0_pTNp_35	-1
RNN_LD4.113_ccs_72922_3189_0_3189_3189_SUB0_pTNp_25	-1
RNN_LD4.115_ccs_64303_3209_0_3209_3209_SUB0_pNAp_36	-1
RNN_LD4.116_ccs_45538_3002_0_3002_3002_SUB0_pNAp_31	-3
RSN_LD4.106_ccs_33701_3276_0_3276_3276_SUB0_pNAp_24	-3
RSN_LD4.108_ccs_42796_3090_0_3090_3090_SUB0_pTNp_31	-182
RSN_LD3.110_sub_109219_3716_0_3177_3177_SUB0_pTNp_28	-183
RNN_LD4.114_ccs_63059_2646_0_2646_2646_SUB0_pTNp_57	-192
RSN_LD4.110_ccs_82845_3134_0_3134_3134_SUB0_pTNp_27	-342
RNN_LD4.114_sub_122071_4789_4368_7349_2981_SUB0_pTNp_69	-346
RSN_LD3.102_sub_92027_3980_0_2715_2715_SUB0_pTNp_39	-357
RSN_LD4.111_ccs_26645_2856_0_2856_2856_SUB0_pTNp_38	-357
RSN_LD3.107_sub_135030_4779_0_2599_2599_SUB0_pTNp_27	378
RNN_LD4.105_ccs_61835_2185_0_2185_2185_SUB0_pTNp_27	0
RSN_LD3.107_sub_146731_2013_230_1207_977_SUB0_uNAp_42	0
RSN_LD2.105_ccs_21932_2052_0_2052_2052_SUB0_pTNp_21	-4
RSN_LD3.106_sub_30177_4137_2107_4137_2030_SUB0_pNAp_37	-14
RSN_LD3.105_sub_120633_2469_4416_5118_702_SUB0_uNAp_60	-19
RNN_LD4.112_sub_7555_1503_0_1503_1503_SUB0_pTNu_46	-19
RNN_LD4.106_ccs_136999_3365_0_3365_3365_SUB0_pNAp_41	-11
RNN_LD4.108_ccs_47817_3894_0_3894_3894_SUB0_pTNp_20	14
RNN_LD4.116_ccs_109351_4098_0_4098_4098_SUB0_pTNu_40	24
RSN_LD4.102_sub_27418_5549_0_3923_3923_SUB0_uNAp_27	33
RNN_LD1.112_ccs_69204_503_0_503_503_SUB0_pNAp_36	-36
RSN_LD1.111_ccs_163266_777_0_777_777_SUB0_pTNp_27	-12
RNN_LD1.107_ccs_11230_523_0_523_523_SUB0_pNAp_31	-1
RSN_LD1.108_sub_90995_2000_82_930_848_SUB0_uNAp_31	265
RNN_LD3.110_ccs_94361_911_0_911_911_SUB0_pTNp_38	285
RNN_LD4.103_sub_129130_2820_6173_7562_1389_SUB0_pTNp_29	-1
RNN_LD4.108_ccs_143721_3829_0_3829_3829_SUB0_uNAp_47	-24
RNN_LD3.105_ccs_10218_2267_0_2267_2267_SUB0_pNAp_27	80
RNN_LD4.114_ccs_117532_2663_0_2663_2663_SUB0_pNAp_30	-17
RNN_LD4.112_sub_70365_1154_5009_5872_863_SUB0_pTNu_22	11
RSN_LD4.106_ccs_100133_1368_0_1368_1368_SUB0_pTNp_28	24
RNN_LD4.114_sub_23735_3013_0_3013_3013_SUB0_uNAp_19	47
RNN_LD4.116_ccs_44552_2972_0_2972_2972_SUB0_pTNp_26	-15
RSN_LD4.108_ccs_21503_2233_0_2233_2233_SUB0_pTNu_35	-8
RSN_LD4.115_sub_150638_3756_2802_4904_2102_SUB0_pNAp_32	61
RSN_LD3.110_ccs_123645_2103_0_2103_2103_SUB0_pTNu_30	83
RSN_LD4.114_sub_47714_3912_0_3655_3655_SUB0_pTNp_30	164
RNN_LD4.104_ccs_157283_3704_0_3704_3704_SUB0_pTNp_32	171
RSN_LD4.115_ccs_146997_3618_0_3618_3618_SUB0_pTNp_31	172
RSN_LD4.102_ccs_11642_3374_0_3374_3374_SUB0_pNAp_40	172
RNN_LD4.116_ccs_25372_3028_0_3028_3028_SUB0_pTNp_27	173
RSN_LD4.113_sub_4346_6638_0_3801_3801_SUB0_uNAp_21	187
RSN_LD4.115_sub_58395_6235_0_3680_3680_SUB0_pTNp_46	266
RSN_LD4.115_ccs_31370_3389_0_3389_3389_SUB0_pNAp_42	-43
RNN_LD4.102_sub_47329_5349_0_4006_4006_SUB0_uNAp_27	-1
RNN_LD4.106_ccs_129955_4209_0_4209_4209_SUB0_pTNp_25	7
RSN_LD4.113_ccs_55425_4699_0_4699_4699_SUB0_pTNp_21	-4
RNN_LD4.105_ccs_81124_1222_0_1222_1222_SUB0_pNAp_31	6
RNN_LD4.115_ccs_94421_3047_0_3047_3047_SUB0_pNAp_30	-1
RSN_LD2.108_ccs_69816_926_0_926_926_SUB0_uNAp_30	-5
RSN_LD3.102_ccs_111632_2549_0_2549_2549_SUB0_pNAp_43	-22
RNN_LD4.101_ccs_125298_1698_0_1698_1698_SUB0_pTNp_15	-4
RNN_LD3.105_sub_63058_6238_308_3600_3292_SUB1_pTNp_26	-6
RSN_LD4.109_sub_16422_2030_20311_22013_1702_SUB0_uNAp_27	7
RSN_LD3.105_ccs_116329_2410_0_2410_2410_SUB0_pNAp_36	-2
RSN_LD4.101_sub_157333_6423_0_3434_3434_SUB0_pTNp_14	-2
RSN_LD3.105_ccs_37919_2686_0_2686_2686_SUB0_pTNp_22	-5
RNN_LD1.110_ccs_136078_684_0_684_684_SUB0_pNAp_26	-5
RSN_LD4.102_ccs_118031_2776_0_2776_2776_SUB0_pTNp_20	-3
RSN_LD4.111_sub_144098_3880_14068_16420_2352_SUB0_pTNp_29	101
RSN_LD1.109_sub_124992_1072_4740_5282_542_SUB0_pTNp_30	0
RNN_LD2.110_ccs_15030_1291_0_1291_1291_SUB0_pTNp_25	-5
RSN_LD4.104_ccs_127467_795_0_795_795_SUB0_uNAp_12	-270
RNN_LD2.102_ccs_101005_1728_0_1728_1728_SUB0_pNAp_43	141
RNN_LD2.109_sub_117774_2052_500_2071_1571_SUB0_uNAp_32	-10
RNN_LD4.103_ccs_40351_1383_0_1383_1383_SUB0_pNAp_30	2
RSN_LD3.103_sub_50673_2943_0_2919_2919_SUB0_pNAp_101	-6
RNN_LD4.107_ccs_95023_2194_0_2194_2194_SUB0_pNAp_29	-426
RSN_LD3.105_ccs_76897_2388_0_2388_2388_SUB0_pTNp_25	-432
RSN_LD3.109_sub_9405_2458_0_2458_2458_SUB0_pNAp_42	-437
RSN_LD3.109_sub_46102_3293_2839_3293_454_SUB0_pTNu_18	-1
RSN_LD3.101_sub_68950_18670_9665_11602_1937_SUB0_pTNp_25	-2
RNN_LD4.109_ccs_157136_2054_0_2054_2054_SUB0_pNAp_35	15
RNN_LD2.110_ccs_25097_1712_0_1712_1712_SUB0_pNAp_31	-1
RNN_LD3.106_ccs_31138_1514_0_1514_1514_SUB0_uNAp_25	-2
RNN_LD2.105_ccs_136389_669_0_669_669_SUB0_uNAp_24	-103
RNN_LD1.106_ccs_83299_871_0_871_871_SUB0_pTNp_32	73
RNN_LD2.108_sub_72695_1531_751_2282_1531_SUB0_uNAp_34	-5
RSN_LD2.109_ccs_55307_1242_0_1242_1242_SUB0_pTNu_30	5
RSN_LD2.102_ccs_79572_1134_0_1134_1134_SUB0_pNAp_26	6
RSN_LD2.105_sub_119796_16666_13886_15189_1303_SUB0_pTNp_21	8
RSN_LD2.105_ccs_20013_1699_0_1699_1699_SUB0_pTNp_37	-224
RNN_LD4.105_sub_36679_9291_345_2212_1867_SUB0_uNAp_34	-145
RSN_LD2.108_ccs_18032_1745_0_1745_1745_SUB0_pTNp_28	-4
RNN_LD4.111_ccs_152772_3127_0_3127_3127_SUB0_pNAp_34	-3
RSN_LD3.105_ccs_68247_2118_0_2118_2118_SUB0_pNAp_31	-3
RSN_LD3.103_sub_80705_4922_7228_10483_3255_SUB0_pNAp_32	-3
RSN_LD2.102_ccs_37957_1754_0_1754_1754_SUB0_pNAp_34	-1
RSN_LD3.105_ccs_27286_1990_0_1990_1990_SUB0_pNAp_24	-1
RNN_LD3.105_sub_143227_2831_0_2582_2582_SUB0_uNAp_33	5
RNN_LD3.103_ccs_65547_2202_0_2202_2202_SUB0_pNAp_37	17
RSN_LD3.108_ccs_126083_2110_0_2110_2110_SUB0_pNAp_33	42
RSN_LD3.105_sub_132986_2790_0_1975_1975_SUB0_uNAp_32	125
RNN_LD3.105_ccs_162394_2237_0_2237_2237_SUB0_pNAp_32	-55
RNN_LD3.108_sub_78197_2999_0_2616_2616_SUB0_uNAp_50	-25
RNN_LD3.101_ccs_14711_2693_0_2693_2693_SUB0_pNAp_45	-21
RSN_LD3.109_ccs_155373_2339_0_2339_2339_SUB0_pNAp_28	-6
RNN_LD3.103_sub_32819_3699_0_2337_2337_SUB0_pTNu_37	5
RSN_LD3.106_sub_38002_6814_7391_9890_2499_SUB0_pTNu_46	6
RSN_LD4.111_ccs_101931_4016_0_4016_4016_SUB0_pNAp_42	0
RSN_LD4.108_ccs_121972_2929_0_2929_2929_SUB0_pNAp_34	-14
RNN_LD4.114_sub_86984_7299_3606_6850_3244_SUB0_uNAp_31	-5
RSN_LD4.114_ccs_24302_3393_0_3393_3393_SUB0_pNAp_26	-5
RSN_LD4.106_ccs_84351_2855_0_2855_2855_SUB0_pNAp_32	-3
RSN_LD4.113_sub_48719_4344_0_4344_4344_SUB0_pTNp_31	-3
RNN_LD4.114_ccs_59140_3297_0_3297_3297_SUB0_pNAp_35	-9
RNN_LD4.116_ccs_134966_3006_0_3006_3006_SUB0_pNAp_31	-10
RNN_LD4.115_sub_149507_15833_13267_16689_3422_SUB0_pTNp_27	-174
RSN_LD2.104_ccs_97224_1208_0_1208_1208_SUB0_pNAp_22	22
RSN_LD3.103_sub_117030_1710_0_1710_1710_SUB0_pTNu_43	7
RNN_LD4.106_ccs_112251_1742_0_1742_1742_SUB0_pTNp_24	-1
RSN_LD3.103_ccs_126309_2414_0_2414_2414_SUB0_pNAp_25	-1
RSN_LD3.107_sub_70542_3114_0_2145_2145_SUB0_pTNp_105	-1
RSN_LD4.112_sub_82010_6088_15744_18507_2763_SUB0_pNAp_43	-2
RSN_LD3.105_ccs_149946_2225_0_2225_2225_SUB0_pNAp_37	-2
RSN_LD2.102_sub_81168_2204_0_2063_2063_SUB0_uNAp_31	-3
RNN_LD4.103_ccs_80327_1869_0_1869_1869_SUB0_pTNp_25	-3
RSN_LD3.108_sub_61692_3367_4204_6761_2557_SUB0_pTNu_44	-3
RNN_LD3.110_sub_60220_2249_0_2066_2066_SUB0_pNAp_52	-3
RNN_LD3.109_ccs_13746_2142_0_2142_2142_SUB0_pNAp_32	-3
RSN_LD4.107_ccs_29141_2155_0_2155_2155_SUB0_pNAp_25	-3
RSN_LD4.111_sub_80279_9527_9957_11696_1739_SUB0_pTNp_17	-3
RSN_LD4.111_sub_87045_3407_3169_4876_1707_SUB0_uNAp_25	-3
RNN_LD4.108_ccs_70343_1470_0_1470_1470_SUB0_pTNp_26	-286
RSN_LD4.110_ccs_14630_1392_0_1392_1392_SUB0_uNAp_40	-334
RSN_LD2.105_sub_133804_1178_0_1178_1178_SUB0_pTNu_26	-468
RSN_LD2.106_ccs_134235_1035_0_1035_1035_SUB0_pTNp_22	-463
RNN_LD1.106_ccs_76215_649_0_649_649_SUB0_pNAp_67	-52
RNN_LD1.105_ccs_144192_771_0_771_771_SUB0_pTNp_41	-20
RNN_LD1.104_ccs_101591_771_0_771_771_SUB0_pTNp_30	-6
RNN_LD3.105_ccs_127896_1024_0_1024_1024_SUB0_pNAp_42	127
RNN_LD4.110_ccs_120203_2130_0_2130_2130_SUB0_pTNp_21	-70
RSN_LD3.103_sub_104019_4209_0_2233_2233_SUB0_pTNp_21	-70
RSN_LD4.114_ccs_34772_1748_0_1748_1748_SUB0_pNAp_37	-45
RSN_LD4.107_sub_2154_3532_2363_5660_3297_SUB0_pTNp_41	29
RNN_LD4.103_sub_15550_5392_2033_6892_4859_SUB1_pTNu_37	-170
RNN_LD4.115_sub_24371_8052_0_4710_4710_SUB0_uNAp_35	-12
RNN_LD4.110_ccs_133529_4123_0_4123_4123_SUB0_pNAp_41	-11
RNN_LD4.116_sub_151096_6144_0_4234_4234_SUB0_uNAp_32	-4
RSN_LD3.109_ccs_134521_1599_0_1599_1599_SUB0_pNAp_55	-35
RSN_LD4.110_ccs_120193_1337_0_1337_1337_SUB0_pTNp_22	0
RNN_LD1.104_ccs_126008_593_0_593_593_SUB0_pNAp_156	0
RNN_LD4.109_ccs_60819_1405_0_1405_1405_SUB0_uNAp_42	-2
RNN_LD2.106_ccs_28681_555_0_555_555_SUB0_uNAp_27	-5
RNN_LD4.106_ccs_38060_1340_0_1340_1340_SUB0_pNAp_30	-6
RNN_LD4.106_ccs_30841_1420_0_1420_1420_SUB0_uNAp_34	-9
RSN_LD1.110_ccs_117973_733_0_733_733_SUB0_pNAp_34	-9
RSN_LD2.104_ccs_26064_1057_0_1057_1057_SUB0_pTNp_27	-17
RNN_LD3.108_sub_33289_3651_0_2714_2714_SUB0_pTNu_25	-6
RSN_LD2.110_ccs_149810_1355_0_1355_1355_SUB0_pTNp_26	-6
RNN_LD1.105_ccs_33982_943_0_943_943_SUB0_pNAp_67	-20
RSN_LD3.105_ccs_16488_2244_0_2244_2244_SUB0_pTNp_40	-2
RNN_LD4.115_sub_75245_21519_3029_5995_2966_SUB0_pTNp_87	-18
RSN_LD4.115_sub_110833_7149_5289_9644_4355_SUB0_pTNu_35	-20
RSN_LD4.114_sub_95292_3980_0_3378_3378_SUB0_pTNp_39	-26
RSN_LD4.112_sub_147699_14314_21526_25372_3846_SUB0_pTNu_45	-28
RSN_LD4.111_sub_134071_3819_0_2866_2866_SUB0_uNAp_47	-197
RNN_LD4.106_ccs_22266_3758_0_3758_3758_SUB0_pTNp_24	23
RSN_LD4.105_sub_35646_2024_1593_3617_2024_SUB1_pTNu_27	21
RNN_LD3.102_ccs_155905_2806_0_2806_2806_SUB0_uNAp_36	20
RSN_LD4.113_sub_17342_4507_0_3518_3518_SUB0_pNAp_31	20
RNN_LD4.114_ccs_149343_3098_0_3098_3098_SUB0_pNAp_59	-33
RSN_LD3.109_sub_131980_5101_3324_6022_2698_SUB0_pTNu_28	-5
RSN_LD4.101_sub_117559_9646_0_1266_1266_SUB0_pTNp_28	-8
RSN_LD2.102_ccs_77153_1077_0_1077_1077_SUB0_pNAp_42	-8
RNN_LD3.105_ccs_162948_2301_0_2301_2301_SUB0_pNAp_54	-19
RSN_LD4.113_sub_32142_3217_669_1875_1206_SUB0_uNAp_51	-24
RSN_LD2.108_ccs_105265_1063_0_1063_1063_SUB0_pNAp_37	-40
RSN_LD4.105_ccs_81157_1153_0_1153_1153_SUB0_pNAp_36	3
RSN_LD3.109_sub_51110_1803_0_1335_1335_SUB0_uNAp_27	2
RNN_LD3.107_ccs_97941_1208_0_1208_1208_SUB0_uNAp_27	1
RSN_LD2.107_ccs_141833_1150_0_1150_1150_SUB0_uNAp_30	0
RNN_LD3.102_ccs_142646_917_0_917_917_SUB0_pNAp_34	0
RSN_LD2.107_ccs_142962_1082_0_1082_1082_SUB0_pNAp_56	-5
RSN_LD4.108_ccs_72882_1197_0_1197_1197_SUB0_pNAp_54	-28
RSN_LD4.109_ccs_82716_3424_0_3424_3424_SUB0_pTNp_21	92
RNN_LD4.105_sub_40153_6091_3015_6091_3076_SUB0_pTNu_26	2
RSN_LD4.105_ccs_112365_3187_0_3187_3187_SUB0_pTNp_36	-1
RNN_LD4.108_sub_4652_4314_1973_5571_3598_SUB0_pNAp_26	-1
RNN_LD4.114_sub_46330_3255_0_3255_3255_SUB0_pTNp_16	-2
RSN_LD4.111_sub_20914_5581_15907_18956_3049_SUB0_uNAp_19	-26
RSN_LD3.107_ccs_75090_880_0_880_880_SUB0_pTNp_27	-5
RSN_LD3.108_sub_12984_2729_3338_5450_2112_SUB0_pNAp_26	0
RNN_LD4.109_ccs_103337_919_0_919_919_SUB0_uNAp_31	4
RNN_LD4.116_sub_33225_7682_0_4214_4214_SUB0_pTNu_27	0
RSN_LD4.113_ccs_39124_3479_0_3479_3479_SUB0_pNAp_25	112
RNN_LD3.105_sub_23330_5889_0_3039_3039_SUB0_uNAp_23	112
RSN_LD4.112_ccs_148614_2299_0_2299_2299_SUB0_pTNp_24	110
RSN_LD3.105_ccs_6496_2320_0_2320_2320_SUB0_uNAp_36	103
RSN_LD4.101_sub_43406_6707_0_4376_4376_SUB0_uNAp_21	100
RNN_LD3.102_sub_7019_4555_0_2370_2370_SUB0_pTNp_197	2
RSN_LD4.115_ccs_8058_3746_0_3746_3746_SUB0_pTNu_26	-8
RSN_LD4.111_ccs_54502_3712_0_3712_3712_SUB0_uNAp_36	-9
RSN_LD4.115_sub_38370_6564_4935_8737_3802_SUB0_pTNu_32	-10
RNN_LD4.109_ccs_128341_4222_0_4222_4222_SUB0_uNAp_26	-112
RNN_LD3.103_ccs_28226_2233_0_2233_2233_SUB0_pNAp_26	30
RNN_LD4.110_sub_106388_2574_0_2177_2177_SUB0_uNAp_37	-5
RNN_LD3.104_ccs_49437_2290_0_2290_2290_SUB0_pNAp_26	3
RSN_LD3.102_sub_63448_3303_0_2934_2934_SUB0_pTNp_25	1
RSN_LD3.102_ccs_48263_2522_0_2522_2522_SUB0_pNAp_30	1
RSN_LD3.105_ccs_125398_2396_0_2396_2396_SUB0_pTNp_45	1
RSN_LD3.107_ccs_114521_2225_0_2225_2225_SUB0_pTNu_35	0
RNN_LD3.101_ccs_9392_2371_0_2371_2371_SUB0_pTNp_21	-1
RSN_LD3.103_sub_158173_4584_0_2733_2733_SUB0_pTNu_81	-3
RSN_LD3.107_ccs_16023_2140_0_2140_2140_SUB0_uNAp_48	-20
RNN_LD3.107_ccs_16874_1298_0_1298_1298_SUB0_pNAp_36	-296
RSN_LD4.108_ccs_140206_1623_0_1623_1623_SUB0_pNAp_47	-35
RSN_LD2.104_ccs_138257_1758_0_1758_1758_SUB0_pTNp_49	0
RSN_LD2.101_ccs_9810_1514_0_1514_1514_SUB0_pTNp_29	-6
RSN_LD1.109_ccs_2532_620_0_620_620_SUB0_pTNp_22	-9
RNN_LD2.108_ccs_138013_1580_0_1580_1580_SUB0_pTNp_36	-9
RNN_LD3.109_sub_19953_2561_0_2111_2111_SUB0_pTNp_30	383
RSN_LD4.102_sub_106726_4141_0_2123_2123_SUB0_uNAp_34	393
RSN_LD3.108_ccs_71343_2210_0_2210_2210_SUB0_pTNu_27	-452
RSN_LD3.102_sub_30912_16156_13165_15431_2266_SUB0_pTNu_23	-26
RNN_LD3.102_sub_96243_5489_0_2981_2981_SUB0_uNAp_31	0
RSN_LD4.107_sub_24581_12872_10889_15412_4523_SUB0_pTNu_26	21
RSN_LD4.111_ccs_21268_3705_0_3705_3705_SUB0_pNAp_40	-22
RNN_LD3.108_sub_11462_1851_0_1851_1851_SUB0_pTNu_27	16
RSN_LD2.108_sub_151705_2202_0_1170_1170_SUB0_uNAp_82	-59
RNN_LD3.108_ccs_106102_1898_0_1898_1898_SUB0_pTNp_47	-28
RNN_LD4.104_ccs_7761_1409_0_1409_1409_SUB0_pNAp_57	-27
RSN_LD2.103_ccs_64206_2511_0_2511_2511_SUB0_pTNp_47	-21
RNN_LD4.105_sub_44000_10449_5400_7107_1707_SUB0_pTNu_31	-15
RNN_LD2.105_ccs_145089_641_0_641_641_SUB0_uNAp_36	-10
RNN_LD4.106_ccs_92770_1656_0_1656_1656_SUB0_pTNp_50	-9
RNN_LD2.103_sub_10433_2265_1960_3257_1297_SUB0_pTNu_32	-9
RNN_LD4.102_ccs_35839_1696_0_1696_1696_SUB0_pTNp_25	-9
RNN_LD2.102_ccs_52015_1496_0_1496_1496_SUB0_pTNp_90	-8
RNN_LD4.106_ccs_98894_1712_0_1712_1712_SUB0_pTNp_30	-8
RSN_LD4.105_ccs_1602_2217_0_2217_2217_SUB0_pTNp_17	-6
RSN_LD4.109_sub_34264_3943_7680_10494_2814_SUB0_pTNu_27	-4
RNN_LD4.106_ccs_149957_1698_0_1698_1698_SUB0_pTNp_21	-3
RNN_LD3.104_sub_122475_2544_2384_3941_1557_SUB0_pTNu_17	-2
RSN_LD4.111_sub_102512_9867_3220_5597_2377_SUB0_pTNp_27	-1
RNN_LD4.116_sub_123290_5757_2952_5757_2805_SUB0_pNAp_40	0
RSN_LD3.110_ccs_91140_1966_0_1966_1966_SUB0_pNAp_37	0
RSN_LD3.109_ccs_27815_2302_0_2302_2302_SUB0_pNAp_27	0
RNN_LD3.101_sub_87452_3362_0_2041_2041_SUB0_uNAp_26	0
RSN_LD2.104_sub_38218_1869_0_1869_1869_SUB0_pTNu_30	0
RNN_LD4.114_ccs_98078_3393_0_3393_3393_SUB0_pNAp_26	1
RNN_LD3.109_sub_14750_4533_0_2383_2383_SUB0_pNAp_30	1
RSN_LD3.104_ccs_96457_2269_0_2269_2269_SUB0_pTNp_22	2
RSN_LD4.110_ccs_141215_2451_0_2451_2451_SUB0_pNAp_27	3
RSN_LD3.107_ccs_32523_2016_0_2016_2016_SUB0_pTNp_19	10
RNN_LD4.110_ccs_57524_1402_0_1402_1402_SUB0_pNAp_34	12
RSN_LD3.105_ccs_129957_2392_0_2392_2392_SUB0_pNAp_37	-10
RNN_LD4.111_sub_35292_6187_2962_5499_2537_SUB0_pTNu_22	-4
RSN_LD4.102_ccs_91092_1975_0_1975_1975_SUB0_pTNu_30	-1
RSN_LD3.102_ccs_10209_2146_0_2146_2146_SUB0_pNAp_89	-1
RSN_LD3.110_ccs_32374_2357_0_2357_2357_SUB0_pTNp_26	0
RSN_LD4.105_ccs_1575_2725_0_2725_2725_SUB0_pNAp_29	0
RNN_LD3.103_sub_48471_3311_0_2889_2889_SUB0_pNAp_46	0
RSN_LD2.101_sub_40737_2215_591_2215_1624_SUB0_pTNu_25	1
RNN_LD4.105_ccs_7860_1724_0_1724_1724_SUB0_pTNp_24	1
RSN_LD3.108_sub_148163_2608_3459_5342_1883_SUB0_uNAp_11	1
RSN_LD3.104_ccs_118149_2183_0_2183_2183_SUB0_pTNp_24	1
RSN_LD3.104_sub_26803_4692_0_2380_2380_SUB0_pNAp_19	1
RSN_LD3.105_ccs_18717_2401_0_2401_2401_SUB0_pTNp_31	1
RNN_LD3.109_ccs_47288_2476_0_2476_2476_SUB0_pTNp_28	1
RNN_LD3.109_ccs_120153_5068_0_5068_5068_SUB0_pNAp_37	1
RNN_LD4.113_sub_62297_3875_0_3003_3003_SUB0_pNAp_45	-27
RNN_LD3.104_sub_12449_2499_0_2499_2499_SUB0_pNAp_11	-306
RSN_LD3.106_sub_72584_1856_0_1856_1856_SUB0_pTNu_30	3
RSN_LD3.103_ccs_12948_2928_0_2928_2928_SUB0_pTNu_35	5
RSN_LD4.101_sub_103403_12020_6701_10335_3634_SUB0_pNAp_47	-36
RSN_LD4.108_ccs_63217_3267_0_3267_3267_SUB0_uNAp_42	7
RSN_LD4.105_ccs_93971_1267_0_1267_1267_SUB0_pTNp_16	10
RNN_LD4.116_ccs_38223_2974_0_2974_2974_SUB0_pNAp_43	-29
RNN_LD4.108_sub_127285_2958_0_1664_1664_SUB0_uNAp_31	-5
RSN_LD4.106_ccs_4053_3034_0_3034_3034_SUB0_pTNp_21	-4
RSN_LD2.106_ccs_24772_1272_0_1272_1272_SUB0_pTNu_22	-3
RSN_LD3.104_ccs_119962_1477_0_1477_1477_SUB0_uNAp_35	-3
RNN_LD4.108_ccs_16294_3346_0_3346_3346_SUB0_pTNp_31	-3
RNN_LD4.114_ccs_31014_2985_0_2985_2985_SUB0_pTNp_21	-3
RSN_LD4.104_sub_3327_636_3125_3657_532_SUB0_pTNu_37	-3
RSN_LD2.106_ccs_8654_1055_0_1055_1055_SUB0_pNAp_23	-2
RSN_LD3.108_ccs_14794_1948_0_1948_1948_SUB0_uNAp_105	-2
RNN_LD4.108_ccs_137598_3375_0_3375_3375_SUB0_pNAp_27	-2
RNN_LD4.113_sub_85510_4021_0_2956_2956_SUB0_pNAp_30	-2
RSN_LD4.115_sub_155133_3229_0_3152_3152_SUB0_pNAp_88	-2
RNN_LD4.114_ccs_21691_3104_0_3104_3104_SUB0_pTNu_156	0
RSN_LD4.115_sub_149348_8429_7087_10365_3278_SUB0_pNAp_12	0
RSN_LD4.115_ccs_157056_3221_0_3221_3221_SUB0_pTNp_28	12
RNN_LD4.102_sub_37547_2524_0_2524_2524_SUB0_pTNu_39	199
RSN_LD4.109_ccs_5815_2401_0_2401_2401_SUB0_pTNu_51	-17
RNN_LD4.115_sub_31331_10077_2560_5162_2602_SUB0_pTNp_32	-17
RNN_LD4.107_ccs_5254_3672_0_3672_3672_SUB0_pTNp_27	-10
RSN_LD4.110_ccs_10044_2942_0_2942_2942_SUB0_pTNp_27	-6
RNN_LD4.115_ccs_10986_3006_0_3006_3006_SUB0_uNAp_75	-5
RSN_LD4.107_ccs_31235_1545_0_1545_1545_SUB0_pTNp_27	-4
RSN_LD3.108_sub_66821_2058_2223_3671_1448_SUB0_uNAp_31	-4
RSN_LD4.102_sub_41145_9376_6062_8974_2912_SUB0_pTNu_17	-3
RNN_LD4.113_ccs_95958_3039_0_3039_3039_SUB0_pNAp_62	-3
RNN_LD3.105_ccs_142321_746_0_746_746_SUB0_pNAp_32	-2
RNN_LD4.116_ccs_134837_2970_0_2970_2970_SUB0_pTNp_40	-2
RNN_LD4.116_sub_52634_4815_0_3062_3062_SUB0_uNAp_27	-1
RNN_LD4.111_sub_14826_7620_4298_7141_2843_SUB0_uNAp_30	0
RSN_LD3.108_ccs_57451_2044_0_2044_2044_SUB0_pTNp_102	1
RNN_LD2.102_sub_63638_3344_0_1317_1317_SUB0_uNAp_37	5
RSN_LD2.108_ccs_84137_1031_0_1031_1031_SUB0_pTNp_21	0
RNN_LD2.111_ccs_40267_1107_0_1107_1107_SUB0_pTNp_20	-1
RSN_LD1.103_ccs_145115_764_0_764_764_SUB0_pTNp_22	-7
RSN_LD1.104_ccs_85542_1245_0_1245_1245_SUB0_pTNp_44	-18
RNN_LD1.112_sub_75211_2112_914_2112_1198_SUB0_uNAp_30	-21
RSN_LD2.108_ccs_49595_1718_0_1718_1718_SUB0_uNAp_57	-34
RSN_LD4.114_ccs_2021_1886_0_1886_1886_SUB0_pTNp_22	67
RNN_LD3.106_ccs_76666_2237_0_2237_2237_SUB0_pNAp_31	370
RSN_LD2.108_ccs_72999_1242_0_1242_1242_SUB0_pTNp_22	-4
RSN_LD4.108_ccs_101314_1492_0_1492_1492_SUB0_pNAp_35	-12
RSN_LD2.110_ccs_8327_1108_0_1108_1108_SUB0_pTNp_27	-141
RSN_LD4.110_ccs_56529_904_0_904_904_SUB0_uNAp_26	-3
RNN_LD1.105_ccs_158814_760_0_760_760_SUB0_pTNp_27	6
RSN_LD4.107_ccs_80445_1126_0_1126_1126_SUB0_uNAp_31	-6
RNN_LD4.105_ccs_86146_1562_0_1562_1562_SUB0_pTNp_17	-2
RSN_LD3.103_ccs_155565_2168_0_2168_2168_SUB0_pNAp_55	433
RSN_LD4.104_sub_122232_5172_10326_13688_3362_SUB0_uNAp_26	-126
RNN_LD4.115_ccs_42986_3077_0_3077_3077_SUB0_uNAp_42	-22
RSN_LD1.104_ccs_149860_442_0_442_442_SUB0_pNAp_71	-6
RNN_LD3.107_ccs_71492_2496_0_2496_2496_SUB0_pNAp_45	-1
RSN_LD4.109_ccs_149607_4505_0_4505_4505_SUB0_pTNp_26	0
RSN_LD4.114_sub_86458_14878_0_4183_4183_SUB0_pTNu_24	-194
RSN_LD4.111_ccs_34629_1376_0_1376_1376_SUB0_pTNp_71	-52
RNN_LD3.107_sub_127380_2089_0_1894_1894_SUB0_pNAp_14	-14
RSN_LD2.109_ccs_80667_3288_0_3288_3288_SUB1_pTNp_22	0
RNN_LD4.111_sub_96145_3004_0_3004_3004_SUB0_pNAp_30	0
RNN_LD4.112_sub_52337_2427_2135_4413_2278_SUB0_uNAp_25	298
RSN_LD2.104_sub_30372_1098_2099_3068_969_SUB0_uNAp_16	-411
RSN_LD4.102_ccs_77749_897_0_897_897_SUB0_pNAp_44	-381
RSN_LD2.105_ccs_14361_992_0_992_992_SUB0_pNAp_44	-381
RNN_LD2.107_ccs_9977_1230_0_1230_1230_SUB0_pTNp_32	-8
RSN_LD4.105_ccs_67293_1197_0_1197_1197_SUB0_pTNp_36	-2
RSN_LD3.110_sub_19455_3736_0_3736_3736_SUB0_pNAp_15	-5
RNN_LD3.102_sub_134839_428_0_428_428_SUB0_pTNu_27	-1
RNN_LD4.106_ccs_2342_3065_0_3065_3065_SUB0_uNAp_26	0
RNN_LD4.109_ccs_109779_3000_0_3000_3000_SUB0_pNAp_26	0
RSN_LD4.110_ccs_67306_3099_0_3099_3099_SUB0_pNAp_42	6
RNN_LD3.102_sub_77088_3224_0_3224_3224_SUB0_pNAp_45	-21
RNN_LD4.115_ccs_127270_3139_0_3139_3139_SUB0_pNAp_41	-10
RSN_LD2.106_ccs_52322_1263_0_1263_1263_SUB0_pNAp_41	-10
RSN_LD2.110_ccs_61857_1456_0_1456_1456_SUB0_pTNp_30	-9
RSN_LD4.109_ccs_155197_1294_0_1294_1294_SUB0_pTNp_27	-4
RNN_LD1.104_ccs_162124_691_0_691_691_SUB0_pNAp_30	-3
RNN_LD4.109_sub_42304_1659_262_1786_1524_SUB0_uNAp_24	-2
RSN_LD4.107_ccs_87217_1198_0_1198_1198_SUB0_pTNp_28	0
RSN_LD2.105_ccs_76218_1450_0_1450_1450_SUB0_pNAp_111	1
RSN_LD2.104_sub_72025_2799_1468_2799_1331_SUB0_pTNu_32	4
RNN_LD3.105_sub_159851_2544_0_1202_1202_SUB0_uNAp_29	8
RSN_LD3.107_sub_13983_4572_0_2387_2387_SUB0_uNAp_44	-21
RSN_LD3.108_ccs_43029_2473_0_2473_2473_SUB0_pNAp_102	-3
RNN_LD3.106_sub_10513_5235_0_2682_2682_SUB0_pTNp_77	70
RNN_LD4.110_sub_51793_3959_1174_3959_2785_SUB0_pTNu_37	159
RSN_LD4.105_ccs_38095_2087_0_2087_2087_SUB0_pTNp_27	-10
RSN_LD4.110_ccs_90825_1123_0_1123_1123_SUB0_pTNu_34	-2
RSN_LD4.109_ccs_43483_2918_0_2918_2918_SUB0_pTNp_31	-12
RNN_LD3.110_ccs_120364_2896_0_2896_2896_SUB0_pNAp_36	-142
RNN_LD4.114_ccs_153008_2848_0_2848_2848_SUB0_pNAp_30	24
RSN_LD3.109_ccs_14033_2678_0_2678_2678_SUB0_pTNp_22	29
RNN_LD3.103_sub_67973_3143_0_2633_2633_SUB0_pNAp_37	-52
RSN_LD3.107_sub_26323_5926_0_2938_2938_SUB0_pTNu_32	-51
RNN_LD3.109_ccs_118700_2689_0_2689_2689_SUB0_pNAp_27	-48
RNN_LD3.110_ccs_15493_2846_0_2846_2846_SUB0_pTNp_74	-5
RNN_LD4.107_ccs_25820_2791_0_2791_2791_SUB0_pTNp_21	-1
RNN_LD4.114_ccs_49393_3983_0_3983_3983_SUB0_pNAp_22	11
RSN_LD3.104_sub_6094_4566_3936_6885_2949_SUB0_pTNu_23	26
RSN_LD4.110_ccs_33263_3353_0_3353_3353_SUB0_pNAp_48	-7
RNN_LD4.110_ccs_31270_4124_0_4124_4124_SUB0_pNAp_34	0
RSN_LD4.107_sub_132103_3216_7941_10895_2954_SUB0_pTNu_32	8
RNN_LD1.104_ccs_109344_686_0_686_686_SUB0_pTNp_40	-31
RSN_LD4.113_ccs_42049_3642_0_3642_3642_SUB0_pNAp_34	-435
RSN_LD4.112_ccs_36679_4246_0_4246_4246_SUB0_pNAp_26	-6
RNN_LD3.104_ccs_62620_3006_0_3006_3006_SUB0_pTNp_42	-18
RNN_LD4.116_ccs_117160_2660_0_2660_2660_SUB0_pTNu_32	-12
RSN_LD4.104_ccs_1251_3089_0_3089_3089_SUB0_pTNp_31	-3
RSN_LD2.103_ccs_12069_2152_0_2152_2152_SUB0_uNAp_47	-8
RNN_LD3.106_sub_136909_3478_0_3478_3478_SUB0_pTNp_26	-4
RNN_LD4.110_ccs_65046_1682_0_1682_1682_SUB0_pTNp_41	-25
RSN_LD3.103_sub_149427_3064_0_3064_3064_SUB1_pTNp_161	-29
RNN_LD4.108_ccs_82171_1670_0_1670_1670_SUB0_pTNp_66	-36
RNN_LD1.104_ccs_131952_521_0_521_521_SUB0_pNAp_76	-8
RNN_LD4.103_sub_96230_4850_0_2889_2889_SUB0_uNAp_37	-13
RSN_LD4.113_ccs_24693_4501_0_4501_4501_SUB0_pNAp_56	-29
RNN_LD3.102_sub_34297_6602_0_4327_4327_SUB1_pTNp_20	104
RNN_LD4.110_ccs_19042_2095_0_2095_2095_SUB0_pTNp_29	96
RSN_LD1.103_ccs_16195_541_0_541_541_SUB0_pNAp_33	-5
RSN_LD3.102_sub_135238_3654_2382_4392_2010_SUB0_pTNp_42	-12
RNN_LD4.105_sub_27939_1820_742_1820_1078_SUB0_pTNu_32	-19
RSN_LD3.105_sub_133867_1828_0_1828_1828_SUB0_pTNu_25	-4
RSN_LD2.105_ccs_154298_2359_0_2359_2359_SUB0_pTNp_26	-3
RSN_LD3.102_sub_59899_677_0_677_677_SUB0_pTNu_91	-3
RSN_LD2.103_ccs_59938_1237_0_1237_1237_SUB0_pTNu_31	-3
RNN_LD3.108_ccs_79652_831_0_831_831_SUB0_pTNp_24	-2
RSN_LD2.106_ccs_113588_1272_0_1272_1272_SUB0_pTNp_25	1
RSN_LD3.109_ccs_68166_2148_0_2148_2148_SUB0_pNAp_30	3
RNN_LD2.111_ccs_114383_1206_0_1206_1206_SUB0_pNAp_44	3
RNN_LD1.104_ccs_47183_693_0_693_693_SUB1_pNAp_37	0
RNN_LD1.107_ccs_57005_621_0_621_621_SUB0_pNAp_35	-5
RSN_LD1.108_ccs_155801_923_0_923_923_SUB0_pNAp_32	-3
RSN_LD2.102_sub_115397_2537_0_1770_1770_SUB0_uNAp_25	115
RNN_LD4.109_ccs_135371_4794_0_4794_4794_SUB1_uNAp_39	-16
RSN_LD2.108_ccs_160076_1261_0_1261_1261_SUB0_pNAp_36	-9
RNN_LD4.102_ccs_105921_1793_0_1793_1793_SUB0_pTNp_57	-34
RSN_LD4.110_ccs_79493_1132_0_1132_1132_SUB0_pNAp_28	114
RSN_LD2.107_ccs_42787_1347_0_1347_1347_SUB0_pNAp_28	-3
RSN_LD4.102_sub_160484_5387_0_2960_2960_SUB0_pTNp_22	-4
RNN_LD4.108_sub_63971_4328_1157_4328_3171_SUB0_pTNu_21	-4
RNN_LD4.114_ccs_45177_3099_0_3099_3099_SUB0_pNAp_32	-5
RSN_LD4.111_ccs_138391_3221_0_3221_3221_SUB0_pNAp_35	-6
RSN_LD4.102_ccs_64141_1823_0_1823_1823_SUB0_pNAp_31	-6
RNN_LD4.104_sub_37126_3675_1924_3721_1797_SUB0_pNAp_29	-8
RNN_LD3.107_ccs_124102_2722_0_2722_2722_SUB0_pTNp_30	-8
RNN_LD3.110_ccs_71053_2241_0_2241_2241_SUB0_pTNp_26	-9
RNN_LD3.108_ccs_129097_2645_0_2645_2645_SUB0_pTNp_31	-9
RNN_LD4.115_ccs_31650_2824_0_2824_2824_SUB0_pTNp_71	-9
RNN_LD4.107_ccs_73940_3078_0_3078_3078_SUB0_pTNp_30	-14
RSN_LD4.111_ccs_105439_2989_0_2989_2989_SUB0_pNAp_147	-17
RNN_LD4.111_sub_36240_4979_4329_7314_2985_SUB0_pNAp_61	-35
RSN_LD3.104_sub_102293_3641_0_2407_2407_SUB0_pNAp_147	313
RSN_LD2.110_ccs_87235_1127_0_1127_1127_SUB0_pNAp_35	-2
RNN_LD1.102_sub_38147_3401_523_3924_3401_SUB0_pNAp_36	0
RSN_LD2.107_ccs_145982_1058_0_1058_1058_SUB0_pNAp_32	0
RSN_LD2.108_ccs_145197_1073_0_1073_1073_SUB0_pNAp_42	-16
RSN_LD4.102_sub_30682_1654_0_1654_1654_SUB0_pNAp_37	-13
RNN_LD3.105_ccs_16399_835_0_835_835_SUB0_pTNp_31	-7
RSN_LD2.110_ccs_129245_1078_0_1078_1078_SUB0_pNAp_31	-6
RSN_LD4.103_sub_22589_15851_22328_23894_1566_SUB0_pNAp_30	-5
RSN_LD2.106_sub_35914_7045_4057_7045_2988_SUB0_pTNp_39	-3
RNN_LD2.102_ccs_49578_1145_0_1145_1145_SUB0_pTNp_27	-3
RSN_LD3.110_sub_146396_4889_0_2712_2712_SUB0_pTNp_15	11
RSN_LD3.108_ccs_38251_2284_0_2284_2284_SUB0_pTNp_22	6
RNN_LD3.108_ccs_107053_2438_0_2438_2438_SUB0_pNAp_31	0
RSN_LD1.108_ccs_44216_403_0_403_403_SUB0_pTNp_21	-1
RSN_LD3.101_ccs_103166_2516_0_2516_2516_SUB0_pNAp_23	-1
RNN_LD4.108_ccs_116510_2902_0_2902_2902_SUB1_pNAp_35	-6
RNN_LD4.111_sub_99172_1434_0_1434_1434_SUB0_pTNu_37	-15
RSN_LD3.107_sub_67180_2987_3950_5992_2042_SUB0_pTNu_35	-18
RSN_LD2.105_ccs_34927_1398_0_1398_1398_SUB0_pNAp_31	-3
RSN_LD2.104_sub_107708_9446_5876_8884_3008_SUB0_pTNp_16	200
RSN_LD4.109_ccs_117396_3168_0_3168_3168_SUB0_pTNp_24	196
RNN_LD4.105_ccs_31880_3724_0_3724_3724_SUB0_pTNu_32	195
RNN_LD4.108_sub_99344_5578_5212_8436_3224_SUB0_pTNu_19	192
RSN_LD3.104_ccs_77802_2562_0_2562_2562_SUB0_pNAp_46	187
RNN_LD4.116_sub_28354_9355_30265_33798_3533_SUB0_pNAp_12	12
RNN_LD4.103_ccs_76830_3852_0_3852_3852_SUB0_pNAp_32	6
RSN_LD4.102_ccs_107837_3338_0_3338_3338_SUB0_pNAp_31	-7
RNN_LD4.115_ccs_19861_3363_0_3363_3363_SUB0_pNAp_34	-7
RSN_LD4.114_ccs_29278_3867_0_3867_3867_SUB0_pTNp_77	-7
RNN_LD3.106_ccs_28745_5496_0_5496_5496_SUB1_pTNp_31	-9
RSN_LD4.101_sub_17360_6348_0_3245_3245_SUB0_pTNp_31	-41
RSN_LD4.109_ccs_119811_2784_0_2784_2784_SUB0_pNAp_26	-1
RNN_LD3.102_sub_53593_3061_0_2942_2942_SUB0_pNAp_29	-1
RSN_LD3.107_sub_55256_3107_0_3029_3029_SUB0_pNAp_36	-6
RNN_LD1.107_sub_2330_3394_1297_3394_2097_SUB1_pTNp_24	3
RNN_LD2.107_ccs_56179_826_0_826_826_SUB0_uNAp_37	-4
RSN_LD4.113_sub_74196_2567_3017_4622_1605_SUB0_pTNu_23	6
RNN_LD4.110_ccs_59871_3506_0_3506_3506_SUB0_pTNp_25	3
RNN_LD4.111_sub_125469_3385_0_3075_3075_SUB0_pTNp_24	0
RNN_LD4.106_sub_62627_5153_1512_5153_3641_SUB0_pTNu_31	0
RSN_LD4.112_sub_56681_4356_4999_8308_3309_SUB0_pTNu_24	-5
RNN_LD4.116_sub_41834_2930_0_2930_2930_SUB0_pTNp_96	-224
RNN_LD3.109_sub_15299_2649_0_2649_2649_SUB0_pTNu_28	-233
RNN_LD3.110_ccs_56772_2251_0_2251_2251_SUB0_pTNp_29	394
RNN_LD3.103_ccs_145285_2193_0_2193_2193_SUB0_pTNp_20	344
RSN_LD4.102_ccs_140528_3801_0_3801_3801_SUB0_pNAp_43	-9
RSN_LD4.114_ccs_70464_3390_0_3390_3390_SUB0_pTNu_28	-9
RSN_LD4.109_ccs_137921_3512_0_3512_3512_SUB0_pTNp_32	-17
RSN_LD4.104_ccs_39399_2858_0_2858_2858_SUB0_pTNp_35	-4
RSN_LD4.107_ccs_5064_2985_0_2985_2985_SUB0_pTNp_36	-17
RNN_LD4.101_sub_118731_3035_0_3035_3035_SUB0_pTNu_22	-49
RSN_LD3.105_ccs_7548_2678_0_2678_2678_SUB0_pTNp_24	243
RSN_LD3.108_sub_23512_6010_3146_6201_3055_SUB0_uNAp_36	242
RNN_LD3.103_sub_39458_3448_0_2397_2397_SUB0_pNAp_27	238
RSN_LD3.109_ccs_25054_2586_0_2586_2586_SUB0_pTNp_37	232
RSN_LD3.104_ccs_49872_2291_0_2291_2291_SUB0_pTNp_121	86
RSN_LD3.108_sub_60157_3667_0_2384_2384_SUB0_pTNp_29	-2
RSN_LD3.107_ccs_163156_2510_0_2510_2510_SUB0_pNAp_28	-5
RSN_LD4.112_ccs_56481_3377_0_3377_3377_SUB0_pNAp_26	4
RSN_LD4.109_ccs_113605_3513_0_3513_3513_SUB0_pTNu_130	0
RNN_LD4.106_ccs_48898_2968_0_2968_2968_SUB0_uNAp_11	-1
RNN_LD4.114_ccs_149943_3190_0_3190_3190_SUB0_pNAp_127	-2
RSN_LD4.112_sub_77842_4327_5363_8317_2954_SUB0_uNAp_32	-5
RNN_LD4.115_ccs_26591_3247_0_3247_3247_SUB0_pTNp_32	-5
RSN_LD4.113_sub_81864_8250_9518_13592_4074_SUB0_uNAp_27	-21
RNN_LD3.106_sub_160292_9447_0_2393_2393_SUB0_pNAp_50	-113
RSN_LD3.102_ccs_34377_2522_0_2522_2522_SUB0_pNAp_91	-10
RNN_LD3.102_sub_122979_3508_0_2589_2589_SUB0_pNAp_29	-4
RSN_LD4.111_ccs_34457_3487_0_3487_3487_SUB0_pTNp_27	-6
RNN_LD4.105_ccs_50964_3381_0_3381_3381_SUB0_pTNp_27	-6
RNN_LD4.108_ccs_130632_3436_0_3436_3436_SUB0_pTNu_27	-6
RSN_LD4.113_sub_124417_4959_5115_8548_3433_SUB0_pNAp_15	-9
RNN_LD4.106_ccs_5065_3501_0_3501_3501_SUB0_pTNp_31	-9
RNN_LD4.115_sub_139537_3102_0_3102_3102_SUB0_pTNu_37	-9
RNN_LD4.109_sub_138231_2607_10077_11889_1812_SUB0_pTNu_27	-12
RSN_LD4.110_ccs_137403_1722_0_1722_1722_SUB0_uNAp_40	-12
RSN_LD4.115_ccs_11110_3085_0_3085_3085_SUB0_pTNp_27	-13
RNN_LD4.113_sub_92295_13419_13794_17229_3435_SUB0_uNAp_41	-13
RSN_LD4.103_ccs_1492_3427_0_3427_3427_SUB0_pTNu_32	-14
RNN_LD4.116_sub_152639_4518_0_3813_3813_SUB0_pTNp_51	-19
RNN_LD4.109_ccs_65061_3386_0_3386_3386_SUB0_pNAp_45	-25
RNN_LD4.113_sub_148051_5739_3683_6694_3011_SUB0_pTNu_42	-26
RNN_LD4.101_sub_101005_6176_0_3342_3342_SUB0_pNAp_47	-26
RNN_LD4.115_ccs_62139_3532_0_3532_3532_SUB0_pTNp_44	-28
RSN_LD4.112_sub_110402_12175_15540_19019_3479_SUB0_pTNp_61	-29
RNN_LD4.105_ccs_51278_1764_0_1764_1764_SUB0_pTNp_47	-33
RNN_LD4.103_ccs_161025_3250_0_3250_3250_SUB0_pTNp_56	-36
RNN_LD2.105_ccs_39749_1763_0_1763_1763_SUB0_pTNu_67	-37
RSN_LD3.104_ccs_12816_2981_0_2981_2981_SUB0_uNAp_32	-4
RSN_LD2.102_ccs_7583_1384_0_1384_1384_SUB0_pNAp_37	-4
RSN_LD4.102_ccs_152782_1170_0_1170_1170_SUB0_pNAp_30	-13
RNN_LD4.105_sub_67942_4392_2229_6374_4145_SUB0_pTNp_14	41
RNN_LD4.103_sub_148858_4980_1871_4980_3109_SUB0_pNAp_37	-124
RNN_LD4.116_sub_65537_5684_5721_8717_2996_SUB0_pTNu_26	-103
RSN_LD3.106_ccs_65758_2469_0_2469_2469_SUB0_pTNp_39	-17
RSN_LD4.113_ccs_152116_3039_0_3039_3039_SUB0_pTNp_27	-6
RSN_LD4.111_ccs_92678_2661_0_2661_2661_SUB0_pTNp_26	-4
RSN_LD3.107_sub_83128_5573_0_2832_2832_SUB0_uNAp_47	0
RNN_LD4.115_sub_14268_11584_9692_12476_2784_SUB0_pTNp_25	323
RNN_LD4.116_ccs_137069_3008_0_3008_3008_SUB0_pTNp_25	323
RNN_LD3.110_ccs_156240_2722_0_2722_2722_SUB0_pTNp_24	324
RSN_LD3.103_ccs_3151_2490_0_2490_2490_SUB0_pNAp_32	325
RNN_LD4.104_ccs_85073_3411_0_3411_3411_SUB0_pNAp_32	325
RNN_LD3.103_sub_141210_3635_0_3308_3308_SUB0_uNAp_11	326
RNN_LD4.110_ccs_11001_3115_0_3115_3115_SUB0_pTNp_16	328
RNN_LD4.115_sub_25895_6554_12065_15308_3243_SUB0_pTNp_30	329
RNN_LD4.113_sub_73416_1784_0_1784_1784_SUB0_pTNu_27	-3
RSN_LD3.107_ccs_8035_2367_0_2367_2367_SUB0_pNAp_81	-5
RNN_LD4.109_ccs_35136_1571_0_1571_1571_SUB0_pTNp_23	-3
RSN_LD4.114_ccs_116940_3186_0_3186_3186_SUB0_uNAp_27	-10
RSN_LD4.111_ccs_91334_3353_0_3353_3353_SUB0_pNAp_41	-18
RNN_LD4.109_ccs_61557_3224_0_3224_3224_SUB0_pNAp_64	-35
RSN_LD4.113_ccs_123641_3554_0_3554_3554_SUB0_pNAp_32	318
RSN_LD3.105_ccs_99004_2425_0_2425_2425_SUB0_pNAp_32	0
RSN_LD3.104_ccs_158721_2530_0_2530_2530_SUB0_pTNp_32	-3
RSN_LD4.108_ccs_23056_3172_0_3172_3172_SUB0_pTNu_22	-3
RSN_LD3.107_ccs_56421_2519_0_2519_2519_SUB0_pNAp_21	-2
RSN_LD3.110_ccs_132647_2199_0_2199_2199_SUB0_pNAp_30	15
RNN_LD4.110_ccs_13263_1926_0_1926_1926_SUB0_pTNp_29	-22
RSN_LD2.107_ccs_161100_1063_0_1063_1063_SUB0_pNAp_35	-38
RSN_LD2.105_ccs_12895_1034_0_1034_1034_SUB0_pTNp_28	-47
RSN_LD2.109_sub_79953_5836_3187_8146_4959_SUB0_pNAp_27	-340
RSN_LD3.102_sub_63787_4552_0_2355_2355_SUB0_pNAp_27	-485
RNN_LD4.109_sub_133576_9922_2747_5726_2979_SUB0_uNAp_41	317
RSN_LD4.102_ccs_53638_3575_0_3575_3575_SUB0_pTNp_31	-10
RNN_LD4.101_sub_83589_7685_0_3874_3874_SUB0_pTNp_21	-11
RSN_LD4.102_sub_17699_3697_0_3208_3208_SUB0_pTNu_15	-21
RNN_LD2.107_ccs_44706_1295_0_1295_1295_SUB0_pNAp_31	-5
RSN_LD1.103_ccs_32229_495_0_495_495_SUB0_pNAp_27	380
RNN_LD2.110_ccs_76680_726_0_726_726_SUB0_pNAp_21	0
RSN_LD1.103_ccs_30993_484_0_484_484_SUB0_pNAp_47	-8
RSN_LD4.105_ccs_18512_1475_0_1475_1475_SUB0_pTNp_23	-9
RNN_LD4.105_ccs_20606_1242_0_1242_1242_SUB0_pTNp_36	-11
RSN_LD2.105_ccs_15649_1413_0_1413_1413_SUB0_pTNp_23	10
RSN_LD4.104_ccs_112822_1497_0_1497_1497_SUB0_pNAp_32	-6
RNN_LD2.103_ccs_153610_1427_0_1427_1427_SUB0_pNAp_31	-6
RSN_LD2.102_ccs_111582_1386_0_1386_1386_SUB0_uNAp_32	-6
RSN_LD2.108_ccs_53285_1335_0_1335_1335_SUB0_pTNu_22	-12
RSN_LD3.110_ccs_48262_904_0_904_904_SUB0_pNAp_50	-28
RSN_LD1.104_ccs_69443_574_0_574_574_SUB0_pNAp_30	0
RNN_LD1.107_ccs_38907_407_0_407_407_SUB0_pTNp_47	420
RNN_LD3.101_ccs_100459_2454_0_2454_2454_SUB0_pNAp_27	438
RNN_LD4.107_ccs_144811_1435_0_1435_1435_SUB0_pTNp_46	-24
RSN_LD3.103_ccs_49930_1257_0_1257_1257_SUB0_pTNp_42	4
RSN_LD2.110_ccs_159964_1172_0_1172_1172_SUB0_pNAp_27	-1
RSN_LD4.102_ccs_151913_2712_0_2712_2712_SUB0_pNAp_46	-24
RNN_LD1.104_ccs_23487_396_0_396_396_SUB0_pNAp_28	3
RSN_LD2.101_ccs_1766_1332_0_1332_1332_SUB0_pTNp_15	1
RSN_LD1.106_ccs_111351_454_0_454_454_SUB0_uNAp_97	-4
RSN_LD4.104_ccs_27774_1355_0_1355_1355_SUB0_pNAp_31	-6
RNN_LD3.104_sub_137831_1189_0_1189_1189_SUB0_pTNp_30	53
RSN_LD4.108_ccs_54360_1038_0_1038_1038_SUB0_pNAp_25	-4
RSN_LD2.110_ccs_57574_1208_0_1208_1208_SUB0_pTNp_25	-5
RSN_LD2.108_ccs_25938_1255_0_1255_1255_SUB0_pTNp_27	-5
RSN_LD2.107_ccs_97181_1113_0_1113_1113_SUB0_pNAp_27	-6
RSN_LD2.103_ccs_35464_1018_0_1018_1018_SUB0_pTNp_31	-7
RNN_LD4.109_ccs_17815_1291_0_1291_1291_SUB0_pNAp_31	-7
RSN_LD1.111_ccs_155353_651_0_651_651_SUB0_pNAp_52	-22
RSN_LD1.107_ccs_97822_1121_0_1121_1121_SUB0_pNAp_67	-22
RNN_LD1.104_ccs_3965_1149_0_1149_1149_SUB0_pTNp_47	-22
RSN_LD2.106_ccs_8131_1271_0_1271_1271_SUB0_pNAp_47	-22
RSN_LD4.110_ccs_157986_1215_0_1215_1215_SUB0_uNAp_37	-8
RNN_LD4.107_ccs_123239_1335_0_1335_1335_SUB0_pTNp_25	-3
RNN_LD4.104_ccs_77526_1485_0_1485_1485_SUB0_pNAp_57	-3
RNN_LD1.107_ccs_50429_1021_0_1021_1021_SUB0_pNAp_36	-3
RSN_LD2.104_sub_99628_1248_0_1248_1248_SUB0_uNAp_31	-3
RNN_LD4.110_ccs_148411_1248_0_1248_1248_SUB0_uNAp_31	-1
RNN_LD1.109_ccs_33767_4991_0_4991_4991_SUB1_pNAp_27	-1
RNN_LD4.106_ccs_34340_1299_0_1299_1299_SUB0_pTNp_20	0
RSN_LD2.101_ccs_32944_1036_0_1036_1036_SUB0_uNAp_27	3
RNN_LD3.104_ccs_146664_1232_0_1232_1232_SUB0_pTNp_27	18
RSN_LD3.107_ccs_20987_2606_0_2606_2606_SUB0_pTNu_19	-4
RNN_LD4.107_ccs_123278_1747_0_1747_1747_SUB0_pNAp_25	-1
RSN_LD4.103_ccs_143834_1120_0_1120_1120_SUB0_pTNp_22	3
RSN_LD2.106_sub_63103_2049_3500_4332_832_SUB0_pTNu_31	-6
RSN_LD1.108_ccs_47512_666_0_666_666_SUB0_pNAp_32	-4
RNN_LD1.111_ccs_56906_480_0_480_480_SUB0_pTNp_40	-2
RSN_LD1.107_ccs_78266_536_0_536_536_SUB0_pTNp_28	-2
RNN_LD1.105_ccs_94098_658_0_658_658_SUB0_pNAp_31	3
RSN_LD2.101_ccs_30687_1222_0_1222_1222_SUB0_pTNp_22	-3
RNN_LD3.107_ccs_336_2207_0_2207_2207_SUB0_pTNu_32	-4
RSN_LD3.106_sub_110744_4071_0_3188_3188_SUB0_pNAp_35	-4
RSN_LD4.110_ccs_47488_3459_0_3459_3459_SUB0_uNAp_34	-7
RNN_LD4.115_ccs_137160_2767_0_2767_2767_SUB0_pNAp_30	-8
RSN_LD2.101_ccs_75061_1455_0_1455_1455_SUB0_uNAp_25	-1
RSN_LD2.102_ccs_95336_954_0_954_954_SUB0_pNAp_34	-5
RNN_LD2.101_sub_76158_7909_7448_8511_1063_SUB0_pNAp_55	-123
RSN_LD4.108_ccs_138904_1480_0_1480_1480_SUB0_pTNp_26	-6
RSN_LD4.110_sub_62357_10626_22559_23935_1376_SUB0_uNAp_24	-3
RSN_LD2.104_sub_152632_2076_0_2076_2076_SUB0_uNAp_33	0
RSN_LD2.102_ccs_115306_1740_0_1740_1740_SUB0_pNAp_31	0
RNN_LD3.102_ccs_80293_1711_0_1711_1711_SUB0_pNAp_30	0
RNN_LD2.109_ccs_52185_1742_0_1742_1742_SUB0_pTNp_26	0
RNN_LD2.108_ccs_5596_1664_0_1664_1664_SUB0_pNAp_27	0
RNN_LD1.107_sub_114351_978_393_978_585_SUB0_pTNp_119	-1
RSN_LD1.108_ccs_81119_553_0_553_553_SUB0_pTNp_27	5
RSN_LD4.115_sub_105043_834_0_834_834_SUB0_pTNu_27	-12
RSN_LD3.108_ccs_111269_1798_0_1798_1798_SUB0_uNAp_57	-10
RSN_LD4.111_ccs_5999_1658_0_1658_1658_SUB0_pNAp_37	-9
RSN_LD2.103_sub_46361_2490_0_1971_1971_SUB0_pTNu_37	-8
RSN_LD2.107_ccs_14592_1473_0_1473_1473_SUB0_pTNp_27	-8
RSN_LD4.113_sub_152368_3058_0_1516_1516_SUB0_pNAp_37	-5
RSN_LD4.112_ccs_111647_1409_0_1409_1409_SUB0_pNAp_31	-2
RSN_LD3.106_ccs_149043_1705_0_1705_1705_SUB0_pNAp_26	-1
RSN_LD3.109_ccs_12059_1717_0_1717_1717_SUB0_pNAp_30	-1
RNN_LD3.108_ccs_26134_2386_0_2386_2386_SUB0_pTNp_95	-1
RSN_LD3.107_sub_95236_4062_0_2171_2171_SUB0_pNAp_204	0
RSN_LD2.108_ccs_96279_1797_0_1797_1797_SUB0_pTNp_25	1
RSN_LD2.103_ccs_128661_2651_0_2651_2651_SUB1_pNAp_36	10
RNN_LD1.104_ccs_157897_1013_0_1013_1013_SUB0_pTNu_29	1
RSN_LD4.107_ccs_70543_1519_0_1519_1519_SUB0_pNAp_29	-3
RSN_LD3.107_ccs_4306_2507_0_2507_2507_SUB0_uNAp_46	-2
RNN_LD3.110_ccs_120588_2759_0_2759_2759_SUB0_pTNp_32	64
RNN_LD4.112_ccs_25626_2818_0_2818_2818_SUB0_pNAp_37	-15
RNN_LD3.101_sub_158003_4040_0_3204_3204_SUB0_pTNp_27	-3
RNN_LD3.106_sub_16066_4928_0_3017_3017_SUB0_pNAp_85	-2
RNN_LD4.104_ccs_32799_3398_0_3398_3398_SUB0_pTNp_24	-1
RNN_LD4.103_ccs_59968_3575_0_3575_3575_SUB0_pTNu_35	4
RNN_LD4.114_ccs_8730_2672_0_2672_2672_SUB0_pNAp_30	9
RSN_LD1.106_ccs_39068_968_0_968_968_SUB0_pTNp_57	-7
RSN_LD2.110_ccs_38222_1259_0_1259_1259_SUB0_pTNp_25	128
RSN_LD4.115_ccs_38710_1261_0_1261_1261_SUB0_pTNp_42	83
RSN_LD3.108_sub_5663_2550_0_2389_2389_SUB0_uNAp_31	-9
RNN_LD4.104_ccs_28338_3075_0_3075_3075_SUB0_pTNp_34	-12
RSN_LD4.115_ccs_88596_2771_0_2771_2771_SUB0_pTNp_32	-14
RNN_LD4.114_sub_45734_5904_0_3198_3198_SUB0_pTNu_42	-27
RNN_LD4.116_ccs_87481_3329_0_3329_3329_SUB0_pNAp_42	-27
RNN_LD4.113_ccs_69860_2998_0_2998_2998_SUB0_pTNp_42	-27
RSN_LD4.114_ccs_868_3024_0_3024_3024_SUB0_pTNp_41	-30
RSN_LD4.102_sub_154006_4035_0_3328_3328_SUB0_uNAp_119	-42
RSN_LD4.109_sub_82976_4813_5357_9205_3848_SUB0_uNAp_25	-43
RSN_LD4.111_sub_51868_7486_0_3342_3342_SUB0_pTNp_25	-46
RSN_LD4.115_sub_158898_7342_4733_8649_3916_SUB0_uNAp_58	-49
RSN_LD4.115_sub_99830_2232_841_3073_2232_SUB0_uNAp_27	451
RSN_LD3.109_sub_155702_7792_5793_7792_1999_SUB0_pNAp_31	323
RNN_LD3.110_sub_113511_4632_3964_6643_2679_SUB0_pNAp_55	323
RNN_LD4.115_sub_50772_2862_0_2862_2862_SUB0_uNAp_42	317
RNN_LD4.101_sub_147729_1296_0_1296_1296_SUB0_pNAp_39	308
RNN_LD3.110_sub_48230_3900_0_2727_2727_SUB0_uNAp_31	-165
RSN_LD2.101_sub_150609_6101_3549_4842_1293_SUB0_uNAp_32	-187
RSN_LD3.104_sub_6842_2617_0_2269_2269_SUB0_uNAp_31	-187
RNN_LD4.109_sub_20854_11199_8703_10203_1500_SUB0_pTNp_21	-191
RNN_LD4.106_ccs_83969_2060_0_2060_2060_SUB0_pTNp_29	-192
RNN_LD3.106_sub_79791_8126_4338_6517_2179_SUB0_pTNp_21	-194
RNN_LD3.107_ccs_73966_2082_0_2082_2082_SUB0_pTNu_29	5
RSN_LD4.103_sub_153407_3738_5329_7581_2252_SUB0_uNAp_32	-4
RSN_LD3.108_sub_86555_3440_0_1893_1893_SUB0_uNAp_57	-6
RSN_LD2.105_sub_119889_3119_0_1834_1834_SUB0_pNAp_36	-11
RSN_LD2.110_ccs_74863_1840_0_1840_1840_SUB0_pTNp_54	-28
RNN_LD2.108_ccs_155872_2018_0_2018_2018_SUB0_uNAp_31	-6
RSN_LD4.113_ccs_47156_3484_0_3484_3484_SUB0_pTNp_31	-4
RSN_LD4.111_ccs_19639_3502_0_3502_3502_SUB0_pTNp_27	-5
RSN_LD3.101_sub_116569_3372_0_2404_2404_SUB0_pTNp_21	180
RSN_LD3.107_ccs_23845_2279_0_2279_2279_SUB0_pTNp_32	-1
RSN_LD3.108_ccs_144959_1668_0_1668_1668_SUB0_pNAp_34	-7
RSN_LD2.108_sub_81353_2404_0_1409_1409_SUB0_uNAp_39	-10
RSN_LD3.106_sub_73733_4406_2346_4406_2060_SUB0_pNAp_11	-210
RSN_LD4.103_ccs_96198_1952_0_1952_1952_SUB0_uNAp_80	-2
RSN_LD4.109_ccs_17755_1561_0_1561_1561_SUB0_pNAp_29	-5
RSN_LD3.108_sub_63036_17456_15126_16263_1137_SUB0_pTNp_21	-5
RSN_LD2.107_ccs_8994_1209_0_1209_1209_SUB0_pTNp_29	-5
RNN_LD4.107_sub_77343_3019_998_3421_2423_SUB0_pTNu_22	-1
RNN_LD3.110_sub_156874_4132_0_3463_3463_SUB0_uNAp_24	-2
RNN_LD3.107_ccs_120753_2641_0_2641_2641_SUB0_pTNp_22	-2
RSN_LD4.115_sub_38712_5677_0_3237_3237_SUB0_pTNp_26	-2
RNN_LD4.108_ccs_17480_3280_0_3280_3280_SUB0_pTNp_23	-3
RNN_LD4.110_ccs_8920_3250_0_3250_3250_SUB0_pTNp_20	-4
RNN_LD3.107_ccs_54872_2756_0_2756_2756_SUB0_pNAp_31	-423
RSN_LD4.104_ccs_152480_6519_0_6519_6519_SUB0_pTNp_28	-10
RSN_LD1.107_ccs_137301_728_0_728_728_SUB0_pTNp_29	453
RSN_LD3.105_ccs_116434_1477_0_1477_1477_SUB0_pTNp_21	-7
RSN_LD3.106_ccs_18275_1838_0_1838_1838_SUB0_pNAp_74	9
RSN_LD2.107_ccs_35217_1549_0_1549_1549_SUB0_pTNp_28	-12
RNN_LD3.104_sub_102816_4545_0_2655_2655_SUB0_pNAp_35	-4
RNN_LD3.109_ccs_27973_2278_0_2278_2278_SUB0_pNAp_33	-3
RSN_LD2.102_ccs_58730_1694_0_1694_1694_SUB0_pNAp_29	-3
RNN_LD4.108_ccs_145737_2017_0_2017_2017_SUB0_pTNp_25	-3
RSN_LD4.103_ccs_157259_1572_0_1572_1572_SUB0_pTNp_19	0
RNN_LD2.103_ccs_147716_1800_0_1800_1800_SUB0_pTNp_29	3
RSN_LD3.101_ccs_88412_2022_0_2022_2022_SUB0_pTNp_22	3
RNN_LD4.106_ccs_37323_1552_0_1552_1552_SUB0_pTNp_42	-39
RNN_LD3.102_sub_32177_1607_0_1525_1525_SUB0_pTNu_31	-35
RNN_LD4.105_ccs_41521_1452_0_1452_1452_SUB0_pNAp_46	-35
RSN_LD2.106_ccs_35496_1420_0_1420_1420_SUB0_pNAp_30	-12
RNN_LD4.109_ccs_27814_1636_0_1636_1636_SUB0_pTNp_23	-12
RNN_LD4.106_sub_134182_1901_5250_6822_1572_SUB0_pTNu_29	-4
RSN_LD4.110_ccs_80121_1921_0_1921_1921_SUB0_pTNp_62	-3
RNN_LD4.102_ccs_127432_1454_0_1454_1454_SUB0_pNAp_25	-3
RSN_LD4.115_ccs_78325_1619_0_1619_1619_SUB0_pTNp_23	-3
RSN_LD2.105_sub_133674_2710_0_1953_1953_SUB0_pNAp_30	-3
RNN_LD3.109_ccs_136991_1618_0_1618_1618_SUB0_pNAp_30	-1
RNN_LD2.103_ccs_117757_1787_0_1787_1787_SUB0_pTNp_26	5
RNN_LD4.106_ccs_127276_1895_0_1895_1895_SUB0_pTNp_35	13
RNN_LD4.107_ccs_70442_1811_0_1811_1811_SUB0_pNAp_27	13
RNN_LD3.102_ccs_24849_2077_0_2077_2077_SUB0_pNAp_85	38
RSN_LD2.109_ccs_3094_1472_0_1472_1472_SUB0_pTNp_27	76
RNN_LD2.103_ccs_117497_1854_0_1854_1854_SUB0_pNAp_42	132
RSN_LD3.107_sub_73527_4412_3075_5115_2040_SUB0_pTNp_27	146
RSN_LD4.109_sub_149807_5972_12675_15979_3304_SUB0_uNAp_30	3
RNN_LD4.108_ccs_33372_3622_0_3622_3622_SUB0_pTNp_25	71
RNN_LD3.105_ccs_16624_3128_0_3128_3128_SUB0_pNAp_32	76
RSN_LD4.106_ccs_53558_2729_0_2729_2729_SUB0_uNAp_37	-12
RSN_LD2.103_ccs_59234_1179_0_1179_1179_SUB0_pTNp_26	-4
RSN_LD4.112_sub_72408_4623_6657_8772_2115_SUB0_pNAp_82	-216
RSN_LD3.106_ccs_66257_1045_0_1045_1045_SUB0_pTNp_22	-160
RNN_LD1.111_ccs_36678_485_0_485_485_SUB0_pTNp_57	-19
RSN_LD4.107_ccs_32717_1592_0_1592_1592_SUB0_uNAp_37	-10
RSN_LD4.115_ccs_12213_3015_0_3015_3015_SUB0_uNAp_32	-3
RSN_LD2.108_ccs_8294_1620_0_1620_1620_SUB0_pNAp_32	-2
RSN_LD4.105_ccs_34138_1555_0_1555_1555_SUB0_pNAp_36	0
RNN_LD3.105_sub_116128_3479_0_2267_2267_SUB0_pTNu_45	-4
RNN_LD4.112_sub_55208_12267_10954_15043_4089_SUB0_pTNp_22	-5
RSN_LD4.105_ccs_22789_3129_0_3129_3129_SUB0_pNAp_110	-7
RSN_LD4.111_sub_36977_8575_9598_13631_4033_SUB0_pNAp_36	-12
RNN_LD4.113_sub_133264_4361_0_3210_3210_SUB0_pNAp_47	-29
RNN_LD3.106_ccs_4304_2173_0_2173_2173_SUB0_pTNp_29	-6
RNN_LD4.109_ccs_107981_1291_0_1291_1291_SUB0_pNAp_37	285
RNN_LD4.109_sub_64307_1653_0_1653_1653_SUB0_uNAp_32	447
RSN_LD4.107_ccs_51919_1054_0_1054_1054_SUB0_uNAp_30	-7
RSN_LD2.104_ccs_90231_1187_0_1187_1187_SUB0_pTNp_24	-6
RSN_LD3.102_sub_17348_2692_0_2134_2134_SUB0_uNAp_26	-2
RNN_LD4.102_ccs_122622_1832_0_1832_1832_SUB0_pTNp_20	-7
RSN_LD1.111_ccs_89212_662_0_662_662_SUB0_pTNp_31	5
RNN_LD2.106_sub_69783_2169_0_1844_1844_SUB0_uNAp_36	-4
RSN_LD3.103_ccs_109950_1053_0_1053_1053_SUB0_pTNp_24	-4
RNN_LD3.103_ccs_71648_2340_0_2340_2340_SUB0_pNAp_36	16
RNN_LD4.110_ccs_85824_4269_0_4269_4269_SUB0_pNAp_30	-7
RNN_LD4.114_sub_147659_7058_0_3599_3599_SUB0_pTNu_26	-3
RNN_LD4.104_ccs_134277_3498_0_3498_3498_SUB0_pTNu_28	-8
RNN_LD4.108_ccs_144597_3646_0_3646_3646_SUB0_pTNp_23	-9
RNN_LD4.107_ccs_142178_4183_0_4183_4183_SUB0_pTNp_18	-13
RSN_LD3.105_sub_24059_20836_7325_8164_839_SUB0_pTNp_28	-5
RSN_LD2.101_ccs_31025_1028_0_1028_1028_SUB0_pTNp_21	0
RNN_LD1.112_ccs_107707_607_0_607_607_SUB0_pNAp_108	0
RSN_LD2.108_ccs_29502_1008_0_1008_1008_SUB0_pTNp_21	5
RSN_LD4.109_sub_145827_3351_2686_4561_1875_SUB0_uNAp_40	0
RSN_LD4.104_ccs_2536_1102_0_1102_1102_SUB0_pNAp_27	224
RSN_LD4.112_ccs_100759_3006_0_3006_3006_SUB0_pTNp_24	-13
RNN_LD4.109_ccs_121951_3686_0_3686_3686_SUB0_pNAp_29	-19
RNN_LD3.109_sub_26273_4053_0_2486_2486_SUB0_pTNp_38	-16
RSN_LD3.110_ccs_84554_2571_0_2571_2571_SUB0_pTNp_24	-5
RNN_LD2.102_ccs_114757_1627_0_1627_1627_SUB0_pTNp_21	-5
RSN_LD4.115_ccs_145576_2731_0_2731_2731_SUB0_pTNp_36	-5
RSN_LD3.102_sub_9238_18472_16339_18422_2083_SUB0_pNAp_26	-5
RNN_LD4.115_sub_151891_5836_17212_19739_2527_SUB0_pTNu_30	-5
RNN_LD4.108_ccs_44846_2413_0_2413_2413_SUB0_pNAp_29	-5
RNN_LD4.114_ccs_47032_2807_0_2807_2807_SUB0_pNAp_36	-5
RNN_LD3.105_ccs_115095_1490_0_1490_1490_SUB0_pTNp_25	-5
RSN_LD3.108_ccs_24266_2911_0_2911_2911_SUB0_pTNp_25	-5
RNN_LD4.107_ccs_8997_1905_0_1905_1905_SUB0_pTNp_24	-5
RSN_LD4.115_sub_129924_3236_0_3181_3181_SUB0_pNAp_107	-5
RSN_LD4.110_ccs_108825_2981_0_2981_2981_SUB0_pNAp_30	-5
RSN_LD4.106_ccs_29385_2788_0_2788_2788_SUB0_pTNp_27	-3
RSN_LD3.104_ccs_38372_2812_0_2812_2812_SUB0_pTNu_36	-3
RNN_LD3.110_ccs_32757_2690_0_2690_2690_SUB0_pTNp_25	-3
RNN_LD4.113_sub_30656_4583_0_3074_3074_SUB0_pTNp_28	-2
RNN_LD4.114_ccs_4101_2575_0_2575_2575_SUB0_pTNp_19	-2
RSN_LD3.102_ccs_45339_2543_0_2543_2543_SUB0_pTNu_20	0
RSN_LD4.110_ccs_40466_2939_0_2939_2939_SUB0_pTNu_24	0
RNN_LD4.114_ccs_79687_2956_0_2956_2956_SUB0_pNAp_26	0
RSN_LD3.107_sub_80145_2433_0_2433_2433_SUB0_uNAp_25	0
RNN_LD3.107_ccs_90973_2911_0_2911_2911_SUB0_uNAp_35	1
RNN_LD3.101_ccs_101264_3029_0_3029_3029_SUB0_pNAp_24	1
RNN_LD2.103_ccs_60539_1437_0_1437_1437_SUB0_pTNu_36	-5
RSN_LD3.107_ccs_145016_2496_0_2496_2496_SUB0_pNAp_41	2
RSN_LD3.105_sub_18749_7560_1243_5441_4198_SUB1_pTNp_27	104
RNN_LD1.106_ccs_144093_941_0_941_941_SUB0_pTNp_82	-16
RSN_LD2.105_ccs_51536_1028_0_1028_1028_SUB0_pTNp_27	-3
RSN_LD4.110_ccs_3116_983_0_983_983_SUB0_pTNp_22	9
RNN_LD3.104_ccs_161436_1017_0_1017_1017_SUB0_pTNp_36	21
RNN_LD4.109_ccs_83877_1564_0_1564_1564_SUB0_pNAp_47	-14
RSN_LD1.108_ccs_41032_919_0_919_919_SUB0_pNAp_53	-18
RNN_LD4.108_ccs_157330_1942_0_1942_1942_SUB0_pNAp_45	-18
RNN_LD3.110_ccs_49395_2271_0_2271_2271_SUB0_pNAp_49	-18
RNN_LD1.108_ccs_13670_774_0_774_774_SUB0_pTNp_37	-32
RSN_LD2.105_ccs_149519_1340_0_1340_1340_SUB0_uNAp_47	-15
RSN_LD2.101_ccs_37798_1162_0_1162_1162_SUB0_pTNu_42	-15
RNN_LD1.112_ccs_22781_788_0_788_788_SUB0_pNAp_37	-7
RNN_LD3.107_sub_122796_1878_0_1315_1315_SUB0_uNAp_32	-3
RNN_LD2.102_sub_127460_3698_0_3339_3339_SUB1_pTNu_32	-7
RNN_LD4.113_sub_71639_5503_0_2692_2692_SUB0_pTNu_44	-60
RSN_LD4.114_ccs_19871_2754_0_2754_2754_SUB0_pNAp_37	100
RNN_LD4.109_ccs_139614_2985_0_2985_2985_SUB0_pTNp_21	-9
RNN_LD4.110_sub_55459_6329_9626_12657_3031_SUB0_pTNp_25	14
RSN_LD4.103_sub_26762_5282_3569_7051_3482_SUB0_uNAp_34	14
RSN_LD2.109_ccs_153413_1477_0_1477_1477_SUB0_pTNp_51	150
RSN_LD4.115_sub_25747_5899_0_3617_3617_SUB0_pNAp_37	-7
RSN_LD4.107_ccs_40922_3543_0_3543_3543_SUB0_pTNp_31	-423
RNN_LD4.102_sub_6669_4067_0_2730_2730_SUB0_uNAp_47	-373
RNN_LD4.102_sub_7018_4997_0_3917_3917_SUB0_pNAp_72	-265
RNN_LD4.115_sub_34697_3951_0_3713_3713_SUB0_pTNu_47	-261
RNN_LD4.105_ccs_129970_3556_0_3556_3556_SUB0_uNAp_57	-257
RSN_LD3.103_ccs_142545_2779_0_2779_2779_SUB0_pTNp_51	-257
RNN_LD4.108_ccs_82359_2308_0_2308_2308_SUB0_pTNu_55	-257
RSN_LD4.111_ccs_2176_3534_0_3534_3534_SUB0_pNAp_56	-257
RSN_LD2.102_ccs_56370_1857_0_1857_1857_SUB0_pNAp_77	-254
RSN_LD3.108_sub_112452_3440_0_2479_2479_SUB0_pNAp_45	-245
RNN_LD4.110_sub_105995_3632_2294_3632_1338_SUB0_pTNu_52	-243
RSN_LD3.110_sub_133836_3359_0_2538_2538_SUB0_uNAp_137	-19
RSN_LD3.108_ccs_130057_2397_0_2397_2397_SUB0_pTNp_31	-12
RSN_LD1.105_ccs_104110_944_0_944_944_SUB0_pTNp_27	-12
RSN_LD2.105_ccs_31461_1108_0_1108_1108_SUB0_pNAp_57	202
RNN_LD3.105_ccs_132157_892_0_892_892_SUB0_pTNp_22	-14
RSN_LD3.104_sub_75049_4457_2497_4457_1960_SUB0_pTNu_27	-4
RNN_LD1.109_ccs_87017_826_0_826_826_SUB0_pNAp_41	-4
RNN_LD1.109_ccs_82813_523_0_523_523_SUB0_pNAp_30	0
RSN_LD2.102_ccs_160465_1369_0_1369_1369_SUB0_pNAp_32	69
RNN_LD4.104_sub_1847_9588_12895_16301_3406_SUB0_pNAp_49	-23
RNN_LD4.108_ccs_130915_1431_0_1431_1431_SUB0_pTNu_42	7
RNN_LD2.108_ccs_7063_778_0_778_778_SUB0_pTNu_31	0
RSN_LD3.109_ccs_73589_2121_0_2121_2121_SUB0_pTNp_22	-7
RSN_LD3.110_ccs_26951_2059_0_2059_2059_SUB0_pNAp_57	-8
RSN_LD3.102_ccs_110977_1335_0_1335_1335_SUB0_pNAp_122	0
RSN_LD4.109_ccs_6756_1227_0_1227_1227_SUB0_pNAp_79	0
RSN_LD3.102_ccs_143966_1046_0_1046_1046_SUB0_pNAp_28	-1
RSN_LD2.108_ccs_8375_1145_0_1145_1145_SUB0_pNAp_25	-1
RSN_LD2.107_ccs_18459_1339_0_1339_1339_SUB0_pTNp_31	-4
RSN_LD3.106_sub_15794_1622_0_1622_1622_SUB0_pTNu_82	-491
RNN_LD1.108_ccs_121941_485_0_485_485_SUB0_pNAp_125	195
RSN_LD3.101_sub_121054_23252_7499_12684_5185_SUB1_pTNp_25	-24
RSN_LD3.107_sub_31208_3317_2641_4121_1480_SUB0_pTNu_22	-13
RNN_LD3.103_ccs_86396_2842_0_2842_2842_SUB0_pTNp_22	-3
RSN_LD4.113_sub_59984_3573_381_3742_3361_SUB0_uNAp_136	-1
RSN_LD3.103_ccs_17812_1513_0_1513_1513_SUB0_uNAp_29	-1
RSN_LD4.102_sub_9374_8017_0_4131_4131_SUB0_pNAp_24	4
RSN_LD2.104_ccs_110899_1686_0_1686_1686_SUB0_pNAp_29	0
RSN_LD3.101_sub_134126_3130_0_2214_2214_SUB0_pTNu_20	8
RNN_LD1.107_ccs_127542_799_0_799_799_SUB0_pTNu_24	-4
RSN_LD4.115_sub_109394_6471_3765_5436_1671_SUB0_uNAp_32	-8
RSN_LD4.104_ccs_118417_3271_0_3271_3271_SUB0_pTNp_40	-18
RSN_LD4.112_sub_57183_3497_5234_7966_2732_SUB0_pTNu_87	-4
RSN_LD2.103_ccs_52186_1217_0_1217_1217_SUB0_pTNu_26	291
RSN_LD3.103_ccs_138644_2205_0_2205_2205_SUB0_pNAp_30	289
RSN_LD3.108_ccs_148752_2453_0_2453_2453_SUB0_pTNp_29	276
RNN_LD3.110_ccs_32146_2369_0_2369_2369_SUB0_pNAp_56	270
RSN_LD4.107_ccs_119129_1984_0_1984_1984_SUB0_pTNp_22	239
RSN_LD3.104_sub_48222_2789_0_2397_2397_SUB0_uNAp_27	238
RSN_LD3.110_ccs_152041_2339_0_2339_2339_SUB0_pTNp_31	221
RSN_LD3.107_ccs_59383_2141_0_2141_2141_SUB0_pTNp_41	221
RNN_LD3.107_ccs_56872_2287_0_2287_2287_SUB0_pNAp_45	216
RSN_LD3.106_ccs_20270_2062_0_2062_2062_SUB0_pNAp_54	211
RSN_LD3.106_ccs_14654_2177_0_2177_2177_SUB0_pNAp_35	133
RSN_LD3.106_ccs_45431_2253_0_2253_2253_SUB0_pNAp_35	132
RSN_LD4.112_ccs_147904_2376_0_2376_2376_SUB0_pTNp_37	132
RSN_LD3.109_sub_76705_3367_0_2851_2851_SUB0_pTNp_36	130
RSN_LD3.110_ccs_32841_1876_0_1876_1876_SUB0_uTNp_36	123
RSN_LD3.107_sub_151421_4473_2851_5035_2184_SUB0_pNAp_37	3
RSN_LD1.104_ccs_134464_673_0_673_673_SUB0_pTNp_23	0
RSN_LD3.103_ccs_151920_2109_0_2109_2109_SUB0_pTNp_32	-1
RSN_LD4.105_ccs_28382_1968_0_1968_1968_SUB0_pTNp_43	-1
RSN_LD3.108_ccs_128515_2062_0_2062_2062_SUB0_pNAp_26	-1
RSN_LD4.115_ccs_12443_2025_0_2025_2025_SUB0_pTNp_26	-1
RSN_LD3.105_ccs_93072_1734_0_1734_1734_SUB0_pTNp_36	-1
RNN_LD4.103_ccs_137201_1813_0_1813_1813_SUB0_pNAp_29	-2
RSN_LD3.104_sub_41985_3133_0_2020_2020_SUB0_pTNp_32	-6
RSN_LD2.103_ccs_138742_1716_0_1716_1716_SUB0_pTNp_20	-3
RSN_LD1.110_ccs_53912_437_0_437_437_SUB0_pTNp_20	-4
RSN_LD1.101_sub_111606_10463_0_10463_10463_SUB1_pNAp_33	13
RNN_LD1.112_ccs_181_954_0_954_954_SUB0_pTNp_37	332
RNN_LD4.113_ccs_124544_2861_0_2861_2861_SUB0_pNAp_119	-2
RSN_LD3.107_ccs_28521_1961_0_1961_1961_SUB0_pNAp_47	-25
RSN_LD3.109_ccs_50255_3495_0_3495_3495_SUB1_pNAp_37	-12
RSN_LD2.103_ccs_153874_1332_0_1332_1332_SUB0_pTNu_27	-7
RSN_LD3.106_ccs_41745_2461_0_2461_2461_SUB0_pNAp_37	-3
RSN_LD3.104_sub_46649_4239_2403_4604_2201_SUB0_pTNu_21	-3
RSN_LD3.103_ccs_105495_2657_0_2657_2657_SUB0_pNAp_40	-3
RSN_LD3.105_sub_25512_3541_0_1988_1988_SUB0_pTNp_22	-3
RSN_LD3.109_sub_84717_4634_0_2555_2555_SUB0_pTNp_31	-1
RNN_LD3.103_sub_53956_5223_0_2884_2884_SUB0_pTNp_20	-1
RNN_LD2.101_ccs_145103_758_0_758_758_SUB0_pNAp_36	0
RSN_LD3.103_sub_149169_2307_0_2243_2243_SUB0_uNAp_112	-37
RSN_LD4.114_sub_70719_8163_8882_11122_2240_SUB0_uNAp_42	1
RNN_LD4.102_ccs_86435_1457_0_1457_1457_SUB0_uNAp_27	-3
RNN_LD4.107_ccs_21978_1497_0_1497_1497_SUB0_pTNp_38	-10
RSN_LD2.106_sub_150280_1873_0_1873_1873_SUB0_uNAp_25	-9
RSN_LD4.115_ccs_145545_1160_0_1160_1160_SUB0_pNAp_28	-7
RNN_LD4.106_ccs_103134_1881_0_1881_1881_SUB0_pTNp_29	-6
RSN_LD4.111_sub_116761_11109_15052_17081_2029_SUB0_pNAp_58	43
RSN_LD2.107_ccs_98506_730_0_730_730_SUB0_uNAp_30	0
RSN_LD4.106_ccs_151361_2035_0_2035_2035_SUB0_pTNu_37	-2
RSN_LD2.109_ccs_153695_1179_0_1179_1179_SUB0_uNAp_34	-5
RSN_LD2.104_ccs_67137_1032_0_1032_1032_SUB0_pTNp_26	-4
RSN_LD4.106_ccs_160311_1305_0_1305_1305_SUB0_uNAp_81	0
RSN_LD2.107_ccs_70478_1107_0_1107_1107_SUB0_pNAp_37	0
RNN_LD2.102_ccs_27754_1250_0_1250_1250_SUB0_uNAp_32	19
RSN_LD4.107_ccs_126107_1472_0_1472_1472_SUB0_pNAp_29	-352
RSN_LD3.109_ccs_35755_1733_0_1733_1733_SUB0_pNAp_24	-2
RNN_LD4.106_sub_161599_5236_1615_5236_3621_SUB0_pTNu_22	-5
RSN_LD4.111_sub_55502_8066_11429_15354_3925_SUB0_pNAp_21	-1
RSN_LD3.106_ccs_29624_2205_0_2205_2205_SUB0_pTNu_32	-5
RSN_LD1.111_ccs_127454_424_0_424_424_SUB0_pTNp_33	-6
RSN_LD2.107_ccs_64975_1423_0_1423_1423_SUB0_pNAp_29	-8
RSN_LD1.106_ccs_48451_1433_0_1433_1433_SUB0_pNAp_41	-4
RSN_LD4.104_sub_147547_1116_2906_3856_950_SUB0_pTNu_92	-4
RSN_LD2.110_ccs_119796_1037_0_1037_1037_SUB0_pTNp_21	3
RSN_LD3.109_ccs_129132_934_0_934_934_SUB0_pTNp_21	-122
RNN_LD1.111_ccs_69896_1507_0_1507_1507_SUB0_pNAp_85	-3
RNN_LD1.105_ccs_6673_517_0_517_517_SUB0_pNAp_27	-5
RSN_LD1.105_ccs_126726_477_0_477_477_SUB0_pTNu_27	-14
RNN_LD3.103_ccs_17793_1061_0_1061_1061_SUB0_pNAp_114	-1
RNN_LD2.110_ccs_70618_1568_0_1568_1568_SUB0_pTNp_25	-20
RSN_LD3.110_ccs_3231_2813_0_2813_2813_SUB0_pNAp_39	-20
RSN_LD3.109_sub_36978_5256_0_2672_2672_SUB0_pTNp_26	0
RNN_LD3.107_ccs_22932_958_0_958_958_SUB0_pNAp_62	-2
RSN_LD3.106_ccs_114753_2729_0_2729_2729_SUB0_pTNp_27	-5
RSN_LD4.110_ccs_42064_611_0_611_611_SUB0_uNAp_152	-10
RSN_LD3.110_sub_123011_3661_0_2327_2327_SUB0_pTNp_45	-22
RNN_LD1.106_ccs_58975_642_0_642_642_SUB0_pNAp_35	-1
RNN_LD2.103_ccs_36349_482_0_482_482_SUB0_pNAp_28	-1
RNN_LD1.104_ccs_123814_569_0_569_569_SUB0_uNAp_28	-3
RSN_LD1.103_ccs_5185_1094_0_1094_1094_SUB1_pNAp_38	-4
RNN_LD1.109_ccs_114484_577_0_577_577_SUB0_pTNu_25	0
RSN_LD1.107_ccs_21713_560_0_560_560_SUB0_pTNp_32	-4
RSN_LD4.109_sub_53401_1598_6111_7151_1040_SUB0_uNAp_47	-4
RSN_LD1.110_ccs_135379_522_0_522_522_SUB0_uNAp_31	-4
RSN_LD1.110_ccs_56170_1102_0_1102_1102_SUB1_pTNp_22	-4
RNN_LD1.105_ccs_110162_649_0_649_649_SUB0_pTNp_70	-4
RNN_LD1.107_ccs_91201_422_0_422_422_SUB0_pTNp_26	-5
RSN_LD1.110_sub_154588_913_0_642_642_SUB0_uNAp_47	-13
RSN_LD2.108_ccs_25934_604_0_604_604_SUB0_pNAp_47	-19
RSN_LD1.108_ccs_40328_605_0_605_605_SUB0_pNAp_90	-23
RSN_LD2.103_ccs_80743_431_0_431_431_SUB0_uTNp_37	-25
RSN_LD2.106_ccs_43890_1239_0_1239_1239_SUB0_pTNp_27	-3
RSN_LD1.106_ccs_137372_558_0_558_558_SUB0_pNAp_34	-3
RSN_LD4.106_sub_29701_4593_12237_13730_1493_SUB0_uNAp_42	-4
RNN_LD1.110_ccs_28467_837_0_837_837_SUB0_pNAp_119	-4
RSN_LD1.109_ccs_81760_496_0_496_496_SUB0_pTNp_40	-5
RNN_LD1.105_ccs_55453_1248_0_1248_1248_SUB1_pTNp_137	-5
RNN_LD3.103_ccs_97788_1028_0_1028_1028_SUB0_pNAp_42	-13
RNN_LD4.105_ccs_125575_1407_0_1407_1407_SUB0_pNAp_62	-54
RSN_LD3.107_ccs_134702_2488_0_2488_2488_SUB0_pNAp_51	-10
RNN_LD3.105_sub_162760_8648_3012_6470_3458_SUB0_pTNu_42	-35
RSN_LD4.102_sub_130638_5607_0_4421_4421_SUB0_pTNu_42	-31
RNN_LD4.106_sub_12285_5148_7262_10289_3027_SUB0_pTNu_32	-10
RSN_LD3.108_sub_110789_11918_0_2812_2812_SUB0_pTNp_42	-7
RNN_LD4.108_ccs_66238_3277_0_3277_3277_SUB0_uNAp_32	-7
RNN_LD4.107_sub_70471_6570_0_5964_5964_SUB1_pTNu_22	-2
RSN_LD2.102_ccs_50408_1499_0_1499_1499_SUB0_pNAp_47	-2
RSN_LD4.111_sub_105949_3128_0_3128_3128_SUB0_pTNu_45	-48
RSN_LD4.112_sub_3064_6102_0_3494_3494_SUB0_pTNp_26	-47
RSN_LD4.107_ccs_5911_3450_0_3450_3450_SUB0_pTNp_25	45
RNN_LD4.114_ccs_38811_3477_0_3477_3477_SUB0_pNAp_54	104
RSN_LD4.110_ccs_69498_3566_0_3566_3566_SUB0_uNAp_48	-19
RSN_LD3.110_sub_152726_2580_0_2542_2542_SUB0_pNAp_26	113
RSN_LD4.102_sub_71399_4290_0_2771_2771_SUB0_pNAp_31	-6
RSN_LD4.113_sub_59310_6538_0_3354_3354_SUB0_uNAp_31	-7
RSN_LD4.102_ccs_153706_3099_0_3099_3099_SUB0_pTNp_45	-17
RSN_LD4.107_ccs_19447_1529_0_1529_1529_SUB0_pTNp_42	-19
RSN_LD3.108_ccs_6871_2350_0_2350_2350_SUB0_pNAp_127	0
RNN_LD3.108_ccs_35638_2772_0_2772_2772_SUB0_pTNp_28	-1
RNN_LD2.108_ccs_34593_2030_0_2030_2030_SUB0_pNAp_31	-2
RSN_LD3.107_ccs_51276_2358_0_2358_2358_SUB0_pNAp_31	-3
RSN_LD3.108_ccs_73129_2124_0_2124_2124_SUB0_pTNp_31	-3
RSN_LD3.108_ccs_24123_2551_0_2551_2551_SUB0_uNAp_33	-5
RSN_LD3.104_ccs_62435_2018_0_2018_2018_SUB0_pTNp_30	-5
RNN_LD4.115_sub_121388_4237_5033_7303_2270_SUB0_pTNu_26	-6
RNN_LD4.115_ccs_38018_2825_0_2825_2825_SUB0_pTNp_26	-6
RNN_LD4.105_ccs_141901_1537_0_1537_1537_SUB0_pTNp_27	248
RNN_LD2.109_ccs_30893_1401_0_1401_1401_SUB0_pTNp_28	-1
RSN_LD2.102_ccs_58900_1465_0_1465_1465_SUB0_pNAp_31	-2
RSN_LD3.105_ccs_16046_2161_0_2161_2161_SUB1_pTNp_26	-2
RNN_LD2.101_ccs_159847_1133_0_1133_1133_SUB0_pTNu_21	-6
RSN_LD2.107_ccs_102847_1252_0_1252_1252_SUB0_pNAp_31	-92
RSN_LD4.110_ccs_33883_1389_0_1389_1389_SUB0_pTNp_62	-120
RSN_LD2.109_ccs_127172_1206_0_1206_1206_SUB0_pNAp_29	-225
RNN_LD2.107_ccs_56378_842_0_842_842_SUB0_uNAp_22	-235
RSN_LD2.104_ccs_37650_1196_0_1196_1196_SUB0_pNAp_30	-245
RSN_LD3.102_ccs_133760_1034_0_1034_1034_SUB0_pNAp_25	-245
RSN_LD2.103_ccs_146986_1294_0_1294_1294_SUB0_pTNp_24	-247
RSN_LD3.103_ccs_116225_2305_0_2305_2305_SUB0_pNAp_32	5
RSN_LD4.104_sub_12511_1509_3396_4145_749_SUB0_uNAp_27	-7
RSN_LD3.105_ccs_33893_2448_0_2448_2448_SUB0_pTNp_26	-28
RSN_LD3.107_sub_28749_3351_9604_12196_2592_SUB0_pTNu_32	-24
RNN_LD4.101_ccs_131648_1535_0_1535_1535_SUB0_pTNp_67	-25
RSN_LD3.103_sub_61859_1534_0_1534_1534_SUB0_pTNu_19	-4
RSN_LD4.104_ccs_34726_1014_0_1014_1014_SUB0_pTNu_26	-3
RNN_LD3.102_sub_140816_3265_2120_4629_2509_SUB0_uTNp_34	-2
RSN_LD2.105_ccs_142629_2070_0_2070_2070_SUB0_pNAp_30	-2
RSN_LD3.109_sub_108646_2497_0_2497_2497_SUB0_uNAp_21	-2
RNN_LD3.102_ccs_20609_3924_0_3924_3924_SUB1_pTNp_26	0
RSN_LD3.110_ccs_68771_2316_0_2316_2316_SUB0_uNAp_55	0
RSN_LD3.105_sub_138712_2583_0_2225_2225_SUB0_pTNp_27	0
RNN_LD3.105_sub_93281_3203_0_2368_2368_SUB0_uNAp_26	1
RSN_LD2.104_ccs_50266_1097_0_1097_1097_SUB0_pTNp_24	0
RSN_LD3.104_sub_145514_8041_6859_8537_1678_SUB0_pTNu_37	-1
RNN_LD3.107_ccs_38472_925_0_925_925_SUB0_pNAp_33	-5
RNN_LD3.108_ccs_161590_1075_0_1075_1075_SUB0_pNAp_35	-7
RNN_LD2.103_ccs_161159_1041_0_1041_1041_SUB0_pNAp_40	-7
RNN_LD1.112_sub_71110_508_0_508_508_SUB0_uNAp_51	-18
RNN_LD4.116_sub_44576_3757_0_3757_3757_SUB0_pNAp_35	-7
RNN_LD1.107_ccs_30662_591_0_591_591_SUB0_pTNp_26	-7
RSN_LD1.103_ccs_54833_747_0_747_747_SUB0_pNAp_42	-21
RSN_LD2.103_ccs_10060_1922_0_1922_1922_SUB0_uTNu_144	-37
RSN_LD3.108_ccs_46359_2347_0_2347_2347_SUB0_pTNp_23	-191
RSN_LD4.103_ccs_86367_3182_0_3182_3182_SUB0_pTNp_22	-4
RSN_LD2.101_ccs_29475_1110_0_1110_1110_SUB0_pTNp_24	154
RSN_LD4.115_sub_72816_5742_0_3318_3318_SUB0_pTNp_35	-347
RNN_LD4.101_sub_135551_3348_0_3315_3315_SUB0_pNAp_31	-348
RNN_LD1.112_ccs_147212_413_0_413_413_SUB0_pNAp_29	275
RNN_LD1.105_sub_134174_7727_6541_7017_476_SUB0_pTNu_22	-19
RNN_LD1.107_ccs_74921_794_0_794_794_SUB0_pTNp_121	0
RSN_LD4.102_ccs_6923_1474_0_1474_1474_SUB0_pTNp_29	-6
RNN_LD3.108_ccs_140071_1734_0_1734_1734_SUB0_pTNu_24	-5
RSN_LD2.110_ccs_79564_1298_0_1298_1298_SUB0_pNAp_29	-2
RSN_LD2.110_ccs_51461_1011_0_1011_1011_SUB0_pTNp_26	-3
RNN_LD2.101_ccs_161044_1029_0_1029_1029_SUB0_pNAp_31	-3
RSN_LD4.107_ccs_114630_976_0_976_976_SUB0_pNAp_31	-5
RSN_LD2.107_ccs_120700_1020_0_1020_1020_SUB0_pTNp_29	-5
RSN_LD1.110_ccs_21968_1049_0_1049_1049_SUB0_pNAp_95	-5
RSN_LD3.101_ccs_37553_2392_0_2392_2392_SUB0_pNAp_25	-5
RNN_LD2.106_ccs_150639_592_0_592_592_SUB0_pTNp_45	4
RSN_LD3.104_sub_139753_2692_0_2692_2692_SUB0_pTNp_53	10
RSN_LD3.104_sub_23489_4617_0_3336_3336_SUB0_pTNu_40	-32
RSN_LD3.103_ccs_19735_2632_0_2632_2632_SUB0_pTNp_28	-272
RSN_LD3.108_ccs_78328_2929_0_2929_2929_SUB0_pNAp_146	-274
RNN_LD3.105_sub_145588_3407_0_3131_3131_SUB0_pNAp_31	-280
RSN_LD3.110_ccs_93318_2773_0_2773_2773_SUB0_pTNp_27	-5
RSN_LD4.104_sub_146936_4717_1868_5115_3247_SUB0_uNAp_57	-30
RNN_LD3.110_sub_23964_5847_4328_6176_1848_SUB0_pNAp_91	-294
RNN_LD2.105_ccs_58770_1481_0_1481_1481_SUB0_pTNp_24	-5
RNN_LD2.103_ccs_3835_1234_0_1234_1234_SUB0_pTNu_21	-3
RNN_LD4.110_ccs_136053_2360_0_2360_2360_SUB0_uNAp_27	469
RSN_LD3.102_sub_148611_2901_0_2269_2269_SUB0_pNAp_47	471
RSN_LD2.108_ccs_67167_1824_0_1824_1824_SUB0_pNAp_24	492
RNN_LD3.109_sub_100673_2784_0_1933_1933_SUB0_pTNp_26	492
RNN_LD4.109_ccs_159483_1427_0_1427_1427_SUB0_pTNp_26	492
RSN_LD3.104_sub_59764_3382_0_2425_2425_SUB0_uNAp_82	496
RSN_LD4.115_sub_2575_7991_5154_6839_1685_SUB0_pTNp_30	496
RNN_LD4.115_ccs_76873_2842_0_2842_2842_SUB0_pTNu_25	497
RSN_LD3.103_ccs_48282_1816_0_1816_1816_SUB0_pNAp_25	-1
RNN_LD3.105_ccs_40658_1701_0_1701_1701_SUB0_uNAp_33	-1
RSN_LD3.102_sub_44115_2788_0_1762_1762_SUB0_pTNp_137	-1
RSN_LD2.110_ccs_2181_1355_0_1355_1355_SUB0_pTNp_22	-3
RNN_LD3.102_ccs_66131_972_0_972_972_SUB0_pNAp_25	-5
RSN_LD2.102_ccs_13735_377_0_377_377_SUB0_uNAp_36	27
RSN_LD1.104_ccs_83709_1076_0_1076_1076_SUB1_pNAp_32	5
RSN_LD1.107_sub_128861_2107_34_1192_1158_SUB0_pTNp_22	-2
RSN_LD4.108_ccs_163000_1071_0_1071_1071_SUB0_pNAp_30	-5
RSN_LD2.107_ccs_92916_1016_0_1016_1016_SUB0_pNAp_31	-6
RNN_LD3.102_ccs_54976_822_0_822_822_SUB0_pTNp_44	-7
RNN_LD1.104_ccs_129314_937_0_937_937_SUB0_pNAp_95	-7
RNN_LD2.107_ccs_59564_1010_0_1010_1010_SUB0_pNAp_102	-8
RSN_LD2.108_ccs_60080_1113_0_1113_1113_SUB0_pTNp_21	-8
RNN_LD1.111_ccs_46777_878_0_878_878_SUB0_pTNp_32	-8
RNN_LD4.115_sub_128141_4615_3399_4615_1216_SUB0_pTNu_27	-8
RNN_LD1.112_ccs_126027_801_0_801_801_SUB0_pTNp_27	-8
RNN_LD2.102_ccs_26443_1225_0_1225_1225_SUB0_pTNp_26	35
RSN_LD4.111_ccs_37383_3004_0_3004_3004_SUB0_pTNp_42	-17
RNN_LD3.109_sub_151792_1317_0_1317_1317_SUB0_pTNu_34	-1
RNN_LD4.109_ccs_108000_1350_0_1350_1350_SUB0_pTNp_23	-2
RSN_LD2.106_ccs_83049_1257_0_1257_1257_SUB0_pTNp_20	-2
RSN_LD2.103_ccs_76795_1012_0_1012_1012_SUB0_pTNu_26	-7
RNN_LD2.104_ccs_38433_1152_0_1152_1152_SUB0_pNAp_29	-28
RNN_LD3.107_ccs_11388_2079_0_2079_2079_SUB0_pNAp_32	-84
RNN_LD4.107_ccs_20522_1686_0_1686_1686_SUB0_pTNp_32	-6
RNN_LD3.105_sub_162160_1860_0_1472_1472_SUB0_pTNu_19	1
RNN_LD4.106_ccs_7239_3945_0_3945_3945_SUB0_pTNp_31	-6
RNN_LD4.114_ccs_27452_2690_0_2690_2690_SUB0_pNAp_36	-7
RNN_LD4.103_ccs_150048_4433_0_4433_4433_SUB0_pNAp_35	-7
RNN_LD4.114_sub_90223_2748_0_2748_2748_SUB0_pTNu_38	-7
RNN_LD4.104_ccs_2589_3644_0_3644_3644_SUB0_pNAp_35	-8
RNN_LD4.115_sub_62748_3922_0_3922_3922_SUB0_pTNp_23	-70
RSN_LD4.107_ccs_75298_3093_0_3093_3093_SUB0_pNAp_52	177
RNN_LD4.116_ccs_125073_2825_0_2825_2825_SUB0_pTNp_17	-1
RNN_LD4.102_ccs_74671_3830_0_3830_3830_SUB0_uNAp_26	-3
RSN_LD4.111_ccs_85394_3814_0_3814_3814_SUB0_pNAp_37	-10
RNN_LD4.113_ccs_12267_3801_0_3801_3801_SUB0_pTNp_32	-14
RSN_LD4.108_ccs_114168_1191_0_1191_1191_SUB0_pTNp_21	0
RSN_LD3.109_ccs_46043_2103_0_2103_2103_SUB0_pTNp_22	0
RSN_LD3.104_sub_114470_1650_0_1650_1650_SUB0_pTNu_32	0
RSN_LD1.103_ccs_3594_459_0_459_459_SUB0_pNAp_36	0
RNN_LD2.110_ccs_143565_1178_0_1178_1178_SUB0_pNAp_34	-6
RSN_LD2.108_ccs_59250_1184_0_1184_1184_SUB0_pNAp_34	-5
RNN_LD1.107_ccs_142483_1017_0_1017_1017_SUB0_pNAp_139	-5
RSN_LD2.109_sub_102058_2211_0_1895_1895_SUB0_pNAp_31	-7
RNN_LD3.107_sub_72111_1141_0_1141_1141_SUB0_pTNu_33	-7
RSN_LD2.104_ccs_47776_1517_0_1517_1517_SUB0_pNAp_27	-1
RSN_LD3.110_sub_93399_1887_2637_3746_1109_SUB0_pTNu_126	-1
RNN_LD4.116_sub_120956_13513_15245_18796_3551_SUB0_pNAp_38	-11
RNN_LD1.107_ccs_16334_631_0_631_631_SUB0_pNAp_102	-30
RSN_LD2.107_sub_74085_1748_1480_2598_1118_SUB0_pTNu_21	0
RSN_LD2.107_ccs_134216_1265_0_1265_1265_SUB0_pTNp_21	-1
RSN_LD2.105_ccs_27566_1212_0_1212_1212_SUB0_pNAp_37	-3
RSN_LD1.104_ccs_107076_575_0_575_575_SUB0_pTNp_67	-3
RNN_LD4.108_ccs_42357_1303_0_1303_1303_SUB0_uNAp_32	-7
RNN_LD4.109_ccs_106831_1507_0_1507_1507_SUB0_pNAp_41	-8
RSN_LD2.102_ccs_22655_1136_0_1136_1136_SUB0_pNAp_26	-1
RSN_LD2.110_ccs_18391_1016_0_1016_1016_SUB0_pNAp_28	-6
RSN_LD2.106_ccs_86938_1600_0_1600_1600_SUB0_pTNp_45	-17
RNN_LD4.107_ccs_3350_3627_0_3627_3627_SUB0_pNAp_47	-18
RSN_LD4.112_ccs_79511_3015_0_3015_3015_SUB0_pNAp_55	-30
RSN_LD3.110_sub_52399_2350_0_2350_2350_SUB0_uNAp_28	-7
RSN_LD3.107_ccs_22394_2213_0_2213_2213_SUB0_pNAp_34	-6
RSN_LD4.103_sub_151505_1123_887_2010_1123_SUB0_uNAp_22	-387
RSN_LD3.109_ccs_116633_2224_0_2224_2224_SUB0_pTNp_25	-3
RSN_LD3.107_ccs_137968_2583_0_2583_2583_SUB0_uNAp_32	-2
RSN_LD3.109_ccs_1576_2324_0_2324_2324_SUB0_pNAp_29	-2
RNN_LD4.101_ccs_136554_3836_0_3836_3836_SUB0_pNAp_28	-1
RNN_LD3.108_ccs_157812_2270_0_2270_2270_SUB0_pNAp_170	-1
RSN_LD3.106_ccs_105482_2409_0_2409_2409_SUB0_pNAp_17	0
RNN_LD3.107_ccs_138713_1716_0_1716_1716_SUB0_pNAp_34	0
RSN_LD3.105_sub_36745_4878_2400_4878_2478_SUB0_pTNp_66	0
RNN_LD2.106_ccs_50967_2276_0_2276_2276_SUB0_pTNp_22	35
RSN_LD3.107_sub_56644_3891_0_2322_2322_SUB0_uNAp_37	123
RSN_LD3.105_ccs_18990_2353_0_2353_2353_SUB0_pNAp_28	-4
RSN_LD4.102_ccs_69450_2657_0_2657_2657_SUB0_pTNp_26	-3
RSN_LD4.113_ccs_32562_2575_0_2575_2575_SUB0_pNAp_31	-3
RNN_LD4.105_ccs_28094_3230_0_3230_3230_SUB0_pTNp_32	-10
RSN_LD3.109_sub_49157_2141_0_1676_1676_SUB0_uNAp_32	-10
RNN_LD4.115_sub_5336_6413_6852_9409_2557_SUB0_pTNp_29	-7
RSN_LD3.102_sub_124998_2493_0_2493_2493_SUB0_pTNu_37	-125
RSN_LD2.102_ccs_122612_1576_0_1576_1576_SUB0_pTNu_25	-5
RSN_LD4.105_ccs_54745_1290_0_1290_1290_SUB0_pTNp_49	-218
RNN_LD2.103_ccs_78185_1195_0_1195_1195_SUB0_pTNp_37	-18
RSN_LD2.107_ccs_33893_1403_0_1403_1403_SUB0_uNAp_43	-23
RNN_LD4.109_ccs_26673_1556_0_1556_1556_SUB0_pTNp_28	-9
RNN_LD3.106_ccs_87333_1307_0_1307_1307_SUB0_pTNp_25	-5
RSN_LD3.103_ccs_42249_1982_0_1982_1982_SUB0_pNAp_26	44
RSN_LD3.106_ccs_56831_2424_0_2424_2424_SUB0_pNAp_30	270
RNN_LD2.105_sub_160234_4410_2298_4410_2112_SUB0_pTNu_16	2
RSN_LD3.104_sub_21590_4097_0_2608_2608_SUB0_pTNp_26	-1
RNN_LD3.107_ccs_78720_2398_0_2398_2398_SUB0_pTNp_30	-1
RSN_LD3.108_sub_87542_2308_0_2308_2308_SUB0_pTNu_24	-3
RNN_LD3.108_ccs_89758_2005_0_2005_2005_SUB0_pTNp_21	-3
RSN_LD3.105_ccs_139844_2451_0_2451_2451_SUB0_pTNp_32	-4
RNN_LD4.110_ccs_23301_2315_0_2315_2315_SUB0_pTNp_14	-4
RSN_LD4.103_ccs_94261_2415_0_2415_2415_SUB0_pTNp_27	-6
RSN_LD3.102_ccs_160066_2235_0_2235_2235_SUB0_pTNp_20	-17
RNN_LD4.114_sub_140303_3946_0_2516_2516_SUB0_pTNu_25	-19
RNN_LD1.110_ccs_117121_814_0_814_814_SUB0_pNAp_37	-9
RSN_LD3.110_ccs_7791_2337_0_2337_2337_SUB0_pTNu_22	1
RSN_LD4.115_ccs_132452_1682_0_1682_1682_SUB0_pTNp_63	8
RNN_LD2.107_sub_113179_3113_0_3113_3113_SUB0_pTNp_27	368
RSN_LD4.113_sub_107709_6638_9550_12484_2934_SUB0_pTNp_111	477
RNN_LD4.115_sub_63665_5085_0_2833_2833_SUB0_uNAp_33	478
RSN_LD3.110_sub_26588_1770_0_1029_1029_SUB0_pNAp_24	480
RNN_LD4.104_sub_83430_14916_13121_14916_1795_SUB0_pTNp_25	480
RSN_LD3.110_sub_92612_4622_0_2349_2349_SUB0_pTNp_24	481
RSN_LD3.104_sub_40937_5100_0_2887_2887_SUB0_pNAp_46	483
RNN_LD3.108_sub_36863_4091_4264_6732_2468_SUB0_pTNu_51	-38
RNN_LD4.115_ccs_74676_3049_0_3049_3049_SUB0_pNAp_51	-24
RSN_LD4.110_ccs_8099_2309_0_2309_2309_SUB0_uNAp_52	-24
RSN_LD4.111_ccs_43400_3179_0_3179_3179_SUB0_pNAp_52	-22
RNN_LD4.102_sub_26808_4767_0_3408_3408_SUB0_pNAp_37	-19
RNN_LD3.106_sub_51661_3263_0_3263_3263_SUB0_uNAp_57	-18
RNN_LD3.101_sub_157561_4172_0_2735_2735_SUB0_pTNp_21	-8
RNN_LD3.101_sub_79903_1912_0_1912_1912_SUB0_pTNu_77	-6
RSN_LD4.106_ccs_45611_3058_0_3058_3058_SUB0_pNAp_32	-6
RNN_LD3.103_sub_113770_4362_0_3266_3266_SUB0_pTNu_26	-5
RSN_LD4.102_ccs_43871_3009_0_3009_3009_SUB0_pNAp_51	-5
RNN_LD4.114_sub_155900_3060_318_3378_3060_SUB0_uNAp_20	-5
RSN_LD4.115_sub_162533_3200_0_3200_3200_SUB0_pTNp_26	-4
RNN_LD4.116_ccs_93286_3104_0_3104_3104_SUB0_pTNu_22	-3
RNN_LD4.101_sub_157543_5490_0_3432_3432_SUB0_uNAp_27	-2
RNN_LD4.109_ccs_7312_3578_0_3578_3578_SUB0_pNAp_67	-2
RNN_LD4.107_ccs_101867_3211_0_3211_3211_SUB0_pNAp_32	-1
RSN_LD4.107_ccs_46629_3571_0_3571_3571_SUB0_pTNp_41	0
RSN_LD3.105_sub_40686_5623_0_3766_3766_SUB0_uNAp_27	3
RNN_LD4.114_ccs_119013_3061_0_3061_3061_SUB0_pNAp_52	4
RNN_LD4.101_ccs_33776_3210_0_3210_3210_SUB0_pTNp_19	4
RNN_LD3.109_ccs_119778_3172_0_3172_3172_SUB0_pTNp_34	4
RNN_LD3.104_ccs_30657_1013_0_1013_1013_SUB0_pTNp_31	-5
RNN_LD2.105_ccs_113233_524_0_524_524_SUB0_pTNp_30	-3
RSN_LD1.103_ccs_1925_573_0_573_573_SUB0_pTNp_36	42
RSN_LD2.103_sub_60038_1383_1244_2329_1085_SUB0_uNAp_37	0
RSN_LD4.111_ccs_18298_1113_0_1113_1113_SUB0_pTNp_26	0
RNN_LD2.102_ccs_138086_1344_0_1344_1344_SUB0_pTNp_57	-30
RNN_LD3.106_ccs_84638_2404_0_2404_2404_SUB0_pNAp_42	0
RNN_LD4.111_sub_10318_1614_0_1614_1614_SUB0_pTNu_45	-29
RNN_LD4.110_ccs_140766_3897_0_3897_3897_SUB0_pTNp_21	235
RSN_LD4.104_ccs_33269_4097_0_4097_4097_SUB0_pNAp_35	172
RSN_LD3.104_sub_40379_3810_0_3597_3597_SUB0_pNAp_37	-496
RNN_LD1.104_ccs_143216_769_0_769_769_SUB0_pNAp_46	-35
RNN_LD4.104_sub_93118_3508_3935_6158_2223_SUB0_pTNu_21	0
RNN_LD4.111_sub_135825_7786_0_4179_4179_SUB0_pNAp_101	-5
RNN_LD3.103_sub_30504_2874_0_2819_2819_SUB0_pTNp_27	477
RSN_LD3.107_ccs_16137_2275_0_2275_2275_SUB0_pTNp_124	3
RSN_LD3.106_sub_101490_2414_0_2414_2414_SUB0_pTNu_206	-6
RNN_LD3.110_ccs_47481_1639_0_1639_1639_SUB0_pTNp_56	4
RSN_LD4.102_ccs_128652_1626_0_1626_1626_SUB0_pTNu_37	-3
RNN_LD3.110_ccs_10245_1107_0_1107_1107_SUB0_pTNp_41	-21
RSN_LD2.104_sub_146316_1734_1461_2576_1115_SUB0_pTNp_50	-21
RNN_LD4.113_ccs_131265_2899_0_2899_2899_SUB0_pTNp_37	-13
RSN_LD1.102_sub_28974_9204_0_9204_9204_SUB1_pTNp_26	-6
RSN_LD3.106_ccs_53021_2387_0_2387_2387_SUB0_pTNp_34	-5
RNN_LD4.115_ccs_61353_3027_0_3027_3027_SUB0_pTNp_25	-2
RSN_LD2.108_ccs_109090_1058_0_1058_1058_SUB0_pNAp_27	-1
RNN_LD1.109_ccs_138147_1144_0_1144_1144_SUB0_pNAp_25	0
RSN_LD4.111_ccs_15306_1195_0_1195_1195_SUB0_pNAp_30	4
RNN_LD3.105_sub_80541_3760_1933_3760_1827_SUB0_uNAp_17	-276
RSN_LD4.108_ccs_27681_1058_0_1058_1058_SUB0_pTNu_44	-259
RNN_LD2.101_ccs_127663_1261_0_1261_1261_SUB0_pNAp_31	-2
RNN_LD1.109_sub_140375_8511_21557_22136_579_SUB0_pTNp_48	0
RSN_LD1.110_ccs_63209_678_0_678_678_SUB0_pTNp_50	0
RNN_LD1.112_ccs_107204_1032_0_1032_1032_SUB0_pTNu_40	-6
RNN_LD1.109_ccs_131917_695_0_695_695_SUB0_pTNp_30	-6
RSN_LD2.106_ccs_96594_1194_0_1194_1194_SUB0_pTNu_31	-9
RSN_LD3.108_sub_150244_4786_0_2420_2420_SUB0_pTNp_40	125
RSN_LD3.107_ccs_6613_2227_0_2227_2227_SUB0_pTNp_42	123
RNN_LD4.106_ccs_21807_1893_0_1893_1893_SUB0_pTNp_26	14
RSN_LD3.108_ccs_132059_1936_0_1936_1936_SUB0_pNAp_27	4
RSN_LD3.108_ccs_90177_2185_0_2185_2185_SUB0_pNAp_42	3
RNN_LD3.110_ccs_143216_2172_0_2172_2172_SUB0_pNAp_149	0
RSN_LD3.109_ccs_130406_2118_0_2118_2118_SUB0_pNAp_28	-1
RNN_LD2.109_ccs_45934_1393_0_1393_1393_SUB0_pTNp_25	-1
RSN_LD3.109_ccs_13050_2142_0_2142_2142_SUB0_uNAp_66	-1
RNN_LD2.111_ccs_30566_1902_0_1902_1902_SUB0_pNAp_31	-3
RSN_LD3.102_ccs_139591_2122_0_2122_2122_SUB0_pTNp_20	-3
RNN_LD4.105_ccs_141203_1827_0_1827_1827_SUB0_pNAp_27	-4
RSN_LD4.102_ccs_51247_1184_0_1184_1184_SUB0_pNAp_42	-16
RNN_LD1.102_ccs_139507_763_0_763_763_SUB0_uTNp_15	0
RSN_LD1.104_ccs_156043_693_0_693_693_SUB0_pTNp_22	-6
RNN_LD1.107_sub_78051_1869_418_1203_785_SUB0_pTNp_52	-13
RNN_LD4.108_ccs_155779_3516_0_3516_3516_SUB0_pTNp_29	-7
RNN_LD3.101_sub_4313_1933_0_1933_1933_SUB0_pTNu_27	-6
RNN_LD1.111_ccs_71787_405_0_405_405_SUB0_pTNp_21	-5
RSN_LD3.102_ccs_137989_1304_0_1304_1304_SUB0_pTNp_27	-5
RSN_LD1.111_ccs_16619_672_0_672_672_SUB0_pTNp_29	-5
RSN_LD4.107_ccs_25384_1217_0_1217_1217_SUB0_pTNp_23	-4
RSN_LD4.104_ccs_34158_3574_0_3574_3574_SUB0_pTNp_18	3
RNN_LD3.110_sub_9381_7524_12679_14182_1503_SUB0_pNAp_152	5
RNN_LD4.102_ccs_94712_1270_0_1270_1270_SUB0_uNAp_42	34
RSN_LD4.104_ccs_17839_1559_0_1559_1559_SUB0_pNAp_29	-2
RSN_LD2.105_ccs_29021_1675_0_1675_1675_SUB0_pTNp_28	0
RNN_LD4.106_ccs_157376_1634_0_1634_1634_SUB0_pTNp_26	192
RNN_LD1.105_ccs_35880_454_0_454_454_SUB0_pTNp_27	-13
RNN_LD1.111_ccs_52140_675_0_675_675_SUB0_pNAp_30	-1
RNN_LD1.112_ccs_15119_1380_0_1380_1380_SUB1_pTNp_27	0
RSN_LD1.105_ccs_122000_645_0_645_645_SUB0_pNAp_36	0
RNN_LD1.106_ccs_72410_499_0_499_499_SUB0_pNAp_30	0
RSN_LD2.102_ccs_88180_1320_0_1320_1320_SUB0_pTNp_26	-1
RSN_LD1.111_ccs_36907_486_0_486_486_SUB0_pTNp_20	-5
RNN_LD3.106_ccs_63712_900_0_900_900_SUB0_pTNp_19	-3
RSN_LD2.102_ccs_146757_1149_0_1149_1149_SUB0_pTNp_27	-4
RSN_LD4.109_ccs_134453_1031_0_1031_1031_SUB0_pTNp_29	-5
RSN_LD2.104_sub_115393_1253_0_1253_1253_SUB0_pNAp_29	-5
RSN_LD2.104_ccs_104179_1239_0_1239_1239_SUB0_pNAp_25	-6
RSN_LD4.107_ccs_91492_2422_0_2422_2422_SUB0_uNAp_35	4
RSN_LD2.106_sub_111925_5517_0_1635_1635_SUB0_pNAp_64	-52
RSN_LD4.104_ccs_110749_2013_0_2013_2013_SUB0_pTNu_75	-39
RNN_LD4.110_ccs_121588_1774_0_1774_1774_SUB0_pTNp_52	-31
RSN_LD2.106_ccs_30793_1179_0_1179_1179_SUB0_uNAp_52	-29
RNN_LD2.102_ccs_37396_936_0_936_936_SUB0_pTNp_32	-14
RNN_LD2.107_sub_67897_3357_0_2050_2050_SUB0_pTNp_37	-14
RNN_LD3.105_ccs_22632_1453_0_1453_1453_SUB0_pTNp_31	-13
RSN_LD2.109_ccs_108908_1085_0_1085_1085_SUB0_pTNp_61	-13
RNN_LD4.109_ccs_14318_1181_0_1181_1181_SUB0_pTNp_30	-11
RSN_LD4.106_ccs_19227_2015_0_2015_2015_SUB0_pNAp_27	4
RSN_LD4.109_ccs_16590_2370_0_2370_2370_SUB0_pTNp_31	-46
RSN_LD2.101_sub_50576_1285_304_1285_981_SUB0_pTNu_19	-22
RSN_LD2.109_ccs_18304_1158_0_1158_1158_SUB0_pNAp_34	-22
RSN_LD4.106_ccs_119064_1097_0_1097_1097_SUB0_pNAp_29	-1
RSN_LD2.107_ccs_129205_2166_0_2166_2166_SUB0_pNAp_49	-3
RSN_LD3.102_sub_45635_3200_0_2484_2484_SUB0_pNAp_131	-19
RSN_LD2.109_ccs_18180_1074_0_1074_1074_SUB0_pNAp_42	-14
RSN_LD2.104_sub_121718_2035_0_1253_1253_SUB0_pTNp_30	-5
RNN_LD4.103_ccs_137389_1427_0_1427_1427_SUB0_pNAp_32	-4
RSN_LD4.107_sub_95485_1995_3965_5418_1453_SUB0_pTNp_35	-3
RNN_LD4.112_sub_140080_2980_1497_2980_1483_SUB0_pTNu_19	-3
RSN_LD1.109_ccs_158982_519_0_519_519_SUB0_pTNp_31	352
RSN_LD4.112_sub_60472_3125_4403_7035_2632_SUB0_pTNp_19	-2
RSN_LD2.102_ccs_8956_1206_0_1206_1206_SUB0_uNAp_41	-27
RNN_LD2.103_ccs_29006_1071_0_1071_1071_SUB0_pTNp_26	0
RNN_LD4.103_ccs_47865_1426_0_1426_1426_SUB0_pNAp_37	0
RSN_LD4.114_sub_62413_7240_0_3729_3729_SUB0_pTNp_37	-410
RNN_LD4.116_sub_119368_7498_0_7498_7498_SUB0_pNAp_57	-428
RNN_LD4.105_ccs_78506_3364_0_3364_3364_SUB0_pNAp_47	-428
RSN_LD3.104_sub_115985_3290_0_2428_2428_SUB0_pTNp_76	-451
RSN_LD4.102_sub_26924_5702_2800_5702_2902_SUB0_pNAp_15	-462
RNN_LD3.105_sub_86836_3076_421_3373_2952_SUB0_uNAp_76	-471
RNN_LD1.108_ccs_126351_902_0_902_902_SUB0_pTNp_27	-339
RSN_LD4.107_ccs_121092_1365_0_1365_1365_SUB0_pNAp_40	-28
RSN_LD2.101_ccs_78359_1086_0_1086_1086_SUB0_pTNu_34	-15
RSN_LD2.105_ccs_71192_991_0_991_991_SUB0_pTNp_38	-14
RSN_LD4.106_ccs_118368_1355_0_1355_1355_SUB0_pNAp_124	-13
RSN_LD4.103_ccs_84473_1295_0_1295_1295_SUB0_pNAp_32	-9
RSN_LD2.103_ccs_80867_1254_0_1254_1254_SUB0_pTNp_30	-8
RNN_LD1.109_ccs_45804_497_0_497_497_SUB0_pTNp_90	-3
RSN_LD2.102_ccs_69007_1244_0_1244_1244_SUB0_pNAp_40	9
RSN_LD3.110_sub_123655_16116_16231_17691_1460_SUB0_pNAp_26	23
RSN_LD4.105_ccs_51964_1063_0_1063_1063_SUB0_uNAp_43	-11
RSN_LD2.102_sub_99963_1849_0_1849_1849_SUB0_uNAp_30	-12
RNN_LD1.104_ccs_28729_427_0_427_427_SUB0_pNAp_33	-4
RSN_LD1.105_ccs_5707_634_0_634_634_SUB0_pNAp_32	0
RSN_LD1.101_ccs_127347_537_0_537_537_SUB0_pNAp_25	0
RSN_LD3.106_ccs_112868_2216_0_2216_2216_SUB0_pNAp_35	-4
RNN_LD3.103_sub_158965_4059_0_2434_2434_SUB0_pNAp_50	0
RSN_LD3.104_ccs_151995_2228_0_2228_2228_SUB0_pTNp_22	7
RNN_LD1.104_ccs_145886_1048_0_1048_1048_SUB0_pNAp_32	-5
RSN_LD4.102_sub_86173_3524_4567_6338_1771_SUB0_pTNu_26	-92
RSN_LD4.111_ccs_143745_3172_0_3172_3172_SUB0_pNAp_37	-1
RNN_LD4.109_ccs_59299_2414_0_2414_2414_SUB0_pTNu_26	-4
RNN_LD4.101_sub_25602_6065_0_3684_3684_SUB0_pTNp_27	8
RSN_LD4.111_sub_69016_7992_5532_9338_3806_SUB0_pNAp_30	-6
RNN_LD3.101_ccs_26653_2286_0_2286_2286_SUB0_pTNp_28	-6
RSN_LD2.102_ccs_124737_1346_0_1346_1346_SUB0_pTNu_28	448
RSN_LD4.112_ccs_101246_1368_0_1368_1368_SUB0_pNAp_43	-9
RNN_LD1.107_ccs_38224_432_0_432_432_SUB0_pTNp_29	-1
RSN_LD4.107_ccs_159728_1127_0_1127_1127_SUB0_pTNp_26	-5
RSN_LD3.107_ccs_50866_2313_0_2313_2313_SUB0_pTNp_28	-9
RNN_LD2.108_sub_122377_6655_6681_7815_1134_SUB0_uNAp_32	-36
RSN_LD1.105_ccs_63853_466_0_466_466_SUB0_pTNp_26	3
RNN_LD4.104_ccs_1989_1469_0_1469_1469_SUB0_pTNp_27	3
RNN_LD3.110_sub_69877_3537_6818_9006_2188_SUB0_pTNu_22	-63
RNN_LD2.101_sub_54905_3766_1681_2712_1031_SUB0_pTNp_17	-71
RSN_LD3.102_ccs_80318_2282_0_2282_2282_SUB0_pNAp_127	-75
RNN_LD2.107_ccs_141917_1190_0_1190_1190_SUB0_uTNp_32	-77
RSN_LD2.107_ccs_28580_1292_0_1292_1292_SUB0_pTNp_32	-77
RSN_LD1.102_sub_129975_2728_836_3564_2728_SUB0_pTNp_61	-348
RSN_LD4.114_sub_90154_4922_0_4650_4650_SUB0_uNAp_37	-4
RSN_LD4.115_sub_102765_6577_6909_10992_4083_SUB0_pTNp_26	-4
[truncated: 62,826 more rows]

## Sheet: Figure 3a
Figure 3a
#isoforms	FLT	RefSeq	Ensembl
1	1977	6143	5488
2	1384	210	1576
3	949	56	333
4	709	24	100
5	518	7	51
6	379	6	35
7	291	1	18
8	239	1	12
9	149	0	2
10	120	1	8
>10	433	1	5

## Sheet: Figure 3d
Figure 3d
Event1	Event2	Observed/Expected	P value
AltFirstExons	Tandem3UTR	1.49325	9.89516e-33
AltFirstExons	AltLastExons	1.585	3.13188e-12
Tandem5UTR	Tandem3UTR	1.39589	1.11616e-14
Tandem5UTR	AltLastExons	1.38479	0.000142364
AltFirstExons	ExonSkipping	0.871796	0.000685119
AltFirstExons	IntronRetention	0.749265	1.88274e-08
AltFirstExons	Alt5SS	0.667473	2.07727e-15
AltFirstExons	Alt3SS	0.949909	0.224615
Tandem5UTR	ExonSkipping	1.04356	0.350671
Tandem5UTR	IntronRetention	0.897509	0.0787505
Tandem5UTR	Alt5SS	0.937035	0.26784
Tandem5UTR	Alt3SS	0.861031	0.00582321
Tandem3UTR	ExonSkipping	1.10262	0.00205405
Tandem3UTR	IntronRetention	0.817272	2.92212e-06
Tandem3UTR	Alt5SS	0.854293	0.000109289
Tandem3UTR	Alt3SS	0.853987	2.25539e-05
AltLastExons	ExonSkipping	0.865796	0.0441269
AltLastExons	IntronRetention	0.515701	4.85454e-11
AltLastExons	Alt5SS	0.964715	0.682691
AltLastExons	Alt3SS	0.627956	2.24217e-08
ExonSkipping	ExonSkipping	0.661517	1.75402e-14
IntronRetention	IntronRetention	1.76352	3.44969e-24
Alt5SS	Alt5SS	0.313862	2.88253e-37
Alt3SS	Alt3SS	0.391616	3.09538e-39
ExonSkipping	IntronRetention	0.495102	6.0976e-45
ExonSkipping	Alt5SS	1.26621	1.13716e-11
ExonSkipping	Alt3SS	1.21291	2.29415e-09
IntronRetention	Alt5SS	0.564834	8.08849e-25
IntronRetention	Alt3SS	0.49566	5.89037e-40
Alt5SS	Alt3SS	2.16406	2.3512e-140

## Sheet: Figure 4c
Figure 4c
Event	Observed/Expected	P value	Adjusted P value
Tandem5UTR	1.43188	2.09504e-17	4.19008e-17
Tandem3UTR	1.3543	4.05497e-36	1.62199e-35
AltFirstExons	1.06149	0.0248526	0.0248526
Alt3SS	0.854634	1.44238e-11	1.92317e-11
AltLastExons	0.825468	3.92339e-05	4.48388e-05
Alt5SS	0.809322	4.43423e-17	7.09476e-17
ExonSkipping	0.803268	4.69974e-26	1.25326e-25
IntronRetention	0.594225	5.10233e-69	4.08187e-68

## Sheet: Figure 5b
Figure 5b
# ORFs per gene	FLT	RefSeq	Ensembl
1	2529	5734	4768
2	1586	153	1311
3	922	37	245
4	552	14	59
5	323	3	30
6	206	3	6
>6	355	2	8

## Sheet: Figure 6b
Figure 6b
Isoform ID	Type	Expression (log)	ORF length	ORFscore	peptide hit?
RSN_LD4.101_ccs_9307_2014_0_2014_2014_SUB0_pTNp_56	ORF-Same	2.17632	3.21511	10.496	None
RSN_LD4.113_sub_99971_3257_0_3257_3257_SUB0_pNAp_27	ORF-Same	6.28494	3.30514	13.7375	Hits
RSN_LD4.104_ccs_31293_2040_0_2040_2040_SUB0_pTNp_31	ORF-Same	2.93168	3.10653	8.58192	None
RSN_LD3.102_ccs_47585_2710_0_2710_2710_SUB0_pNAp_32	ORF-Same	4.53356	2.97681	13.2495	None
RSN_LD4.103_ccs_48147_3182_0_3182_3182_SUB0_pTNu_26	ORF-Same	6.31297	2.97681	13.2495	None
RSN_LD3.108_sub_10805_7513_5595_7409_1814_SUB0_pTNu_19	ORF-Same	7.66491	3.11661	15.3726	None
RSN_LD3.103_ccs_32325_2491_0_2491_2491_SUB0_pTNp_30	ORF-Same	5.50128	3.06258	13.9374	None
RNN_LD4.109_ccs_57432_3777_0_3777_3777_SUB0_pTNp_27	ORF-Same	5.90316	3.46345	16.5719	Hits
RNN_LD4.114_sub_151069_10047_0_6881_6881_SUB0_pNAp_37	ORF-Same	7.40015	3.46345	16.5719	Hits
RNN_LD2.102_ccs_5896_1888_0_1888_1888_SUB0_pTNp_30	ORF-Same	7.24217	3.17696	15.8079	Hits
RNN_LD4.103_ccs_40609_3010_0_3010_3010_SUB0_pNAp_27	ORF-Same	#NAME?	3.39985	12.8918	Hits
RNN_LD4.116_sub_39846_4513_0_3221_3221_SUB0_pTNu_50	ORF-Same	3.749	3.39985	12.8918	Hits
RNN_LD4.113_sub_24331_5986_0_3066_3066_SUB0_pTNp_155	ORF-Same	3.29278	3.33143	12.2133	Hits
RNN_LD3.110_ccs_61120_2539_0_2539_2539_SUB0_pTNp_32	ORF-Same	#NAME?	3.26031	9.97344	None
RNN_LD4.106_sub_6044_7137_5173_8700_3527_SUB0_pTNp_19	ORF-Same	6.76208	3.25527	13.8804	Hits
RSN_LD4.108_ccs_36261_3664_0_3664_3664_SUB0_pTNp_26	ORF-Same	5.04177	3.25527	13.8804	Hits
RNN_LD4.105_ccs_131153_3189_0_3189_3189_SUB0_pTNp_23	ORF-Same	5.90256	3.4014	13.765	None
RNN_LD3.108_sub_112790_5377_0_2722_2722_SUB0_pNAp_32	ORF-Same	4.98048	3.32838	14.0199	Hits
RSN_LD4.105_ccs_152401_3153_0_3153_3153_SUB0_uNAp_26	ORF-Same	3.5097	3.32838	14.0199	Hits
RNN_LD3.107_ccs_159031_2702_0_2702_2702_SUB0_uNAp_18	ORF-Same	5.0847	3.29535	12.5946	None
RSN_LD4.107_ccs_134980_2219_0_2219_2219_SUB0_pTNp_59	ORF-Same	8.05001	3.07809	14.6348	Hits
RNN_LD4.108_ccs_114863_1647_0_1647_1647_SUB0_pNAp_30	ORF-Same	0.516015	2.86273	9.68306	None
RSN_LD2.102_ccs_83654_1522_0_1522_1522_SUB0_pTNp_23	ORF-Same	3.49889	2.86273	9.68306	None
RSN_LD4.108_ccs_23362_2709_0_2709_2709_SUB0_pTNp_32	ORF-Same	3.7703	3.14457	11.3566	None
RSN_LD2.109_ccs_81029_2139_0_2139_2139_SUB0_uNAp_27	ORF-Same	8.14784	3.09202	15.3419	Hits
RNN_LD3.108_sub_104692_5302_3003_5302_2299_SUB0_pNAp_16	ORF-Same	3.9607	3.02857	14.2553	Hits
RNN_LD4.113_ccs_143876_3650_0_3650_3650_SUB0_pTNp_37	ORF-Same	-0.367732	3.02857	14.2553	Hits
RSN_LD4.106_ccs_110425_3440_0_3440_3440_SUB0_pTNu_32	ORF-Same	5.17193	3.02366	11.7876	Hits
RNN_LD3.104_sub_60870_4866_0_2518_2518_SUB0_pNAp_30	ORF-Same	2.80735	3.00604	14.1205	Hits
RNN_LD4.113_sub_153547_4550_0_3582_3582_SUB0_pTNp_28	ORF-Same	2.91743	3.00604	14.1205	Hits
RSN_LD3.103_sub_103338_4670_2417_4670_2253_SUB0_pTNp_22	ORF-Same	2.37434	3.00604	14.1205	Hits
RSN_LD3.107_sub_126740_5054_0_2537_2537_SUB0_pNAp_97	ORF-Same	4.98846	3.00604	14.1205	Hits
RSN_LD2.101_ccs_41475_2066_0_2066_2066_SUB0_pTNp_40	ORF-Same	7.97705	3.12254	13.344	None
RSN_LD4.109_ccs_51761_2364_0_2364_2364_SUB0_pTNp_45	ORF-Same	#NAME?	3.16017	15.1763	Hits
RSN_LD2.107_sub_137928_2605_5951_7469_1518_SUB0_pNAp_23	ORF-Same	#NAME?	3.04297	9.80191	None
RSN_LD4.115_ccs_30342_2626_0_2626_2626_SUB0_pNAp_28	ORF-Same	0.250962	3.23603	13.7241	None
RNN_LD3.104_ccs_160361_940_0_940_940_SUB0_pTNu_32	ORF-Same	2.72465	2.39094	12.9254	Hits
RSN_LD1.111_ccs_75204_915_0_915_915_SUB0_pTNp_27	ORF-Same	6.34003	2.39094	12.9254	Hits
RSN_LD4.104_ccs_64149_1532_0_1532_1532_SUB0_pNAp_42	ORF-Same	2.82273	3.08565	9.18837	Hits
RSN_LD4.108_ccs_153013_1512_0_1512_1512_SUB0_pTNu_31	ORF-Same	5.19022	2.90687	12.1794	None
RNN_LD2.102_ccs_99274_2178_0_2178_2178_SUB0_uNAp_37	ORF-Same	1.98914	3.15746	11.8727	None
RSN_LD3.110_ccs_53451_2121_0_2121_2121_SUB0_pNAp_100	ORF-Same	4.26754	3.15746	11.8727	None
RSN_LD4.110_ccs_83505_2803_0_2803_2803_SUB0_uNAp_27	ORF-Same	5.44128	3.2737	13.9715	Hits
RNN_LD2.108_ccs_29051_1571_0_1571_1571_SUB0_pNAp_32	ORF-Same	4.50144	3.1116	12.7568	Hits
RNN_LD3.102_ccs_94288_2027_0_2027_2027_SUB0_pTNp_20	ORF-Same	4.18349	3.09517	11.1149	Hits
RNN_LD3.103_sub_29870_3470_0_2836_2836_SUB0_uNAp_32	ORF-Same	5.11894	3.10551	15.0352	Hits
RNN_LD3.109_sub_157879_3834_0_2161_2161_SUB0_pNAp_30	ORF-Same	#NAME?	3.10551	15.0352	Hits
RSN_LD3.108_ccs_125321_1985_0_1985_1985_SUB0_pNAp_36	ORF-Same	1.9279	3.15473	10.4838	None
RNN_LD2.104_ccs_50925_1605_0_1605_1605_SUB0_pNAp_47	ORF-Same	2.06523	3.0983	11.8534	None
RNN_LD3.106_ccs_83344_2188_0_2188_2188_SUB0_pTNp_23	ORF-Same	0.545968	3.03703	13.5766	None
RSN_LD3.105_ccs_77666_2077_0_2077_2077_SUB0_pTNp_26	ORF-Same	4.66818	3.03703	13.5766	None
RNN_LD4.110_ccs_89478_4370_0_4370_4370_SUB0_pTNp_48	ORF-Same	8.10376	3.51534	16.1533	None
RSN_LD4.105_ccs_17987_3666_0_3666_3666_SUB0_pNAp_30	ORF-Same	5.39866	3.42651	14.7365	Hits
RNN_LD1.109_ccs_131132_816_0_816_816_SUB0_pTNp_40	ORF-Same	5.76924	2.62634	11.4204	Hits
RNN_LD2.102_ccs_28617_1619_0_1619_1619_SUB0_pTNu_19	ORF-Same	2.03738	3.05918	16.1548	Hits
RSN_LD4.107_ccs_90693_3841_0_3841_3841_SUB1_pTNp_20	ORF-Same	6.10329	3.04883	16.1994	None
RNN_LD4.101_ccs_12564_1655_0_1655_1655_SUB0_pTNp_26	ORF-Same	6.63292	3.12057	13.1872	Hits
RSN_LD4.113_sub_38227_11455_6548_10222_3674_SUB0_pTNp_22	ORF-Same	6.71679	3.33566	16.3392	Hits
RSN_LD4.102_ccs_126746_3226_0_3226_3226_SUB0_pTNp_42	ORF-Same	3.2817	3.2667	13.8935	Hits
RNN_LD4.106_ccs_124724_3930_0_3930_3930_SUB0_pTNp_21	ORF-Same	5.47379	3.32222	13.4119	Hits
RNN_LD4.114_ccs_15255_4068_0_4068_4068_SUB0_pTNp_68	ORF-Same	2.64501	3.32222	13.4119	Hits
RNN_LD4.116_sub_99785_8292_9273_13190_3917_SUB0_pNAp_50	ORF-Same	3.6427	3.32222	13.4119	Hits
RNN_LD4.113_ccs_7260_3062_0_3062_3062_SUB0_pNAp_31	ORF-Same	7.56815	3.33506	16.0913	Hits
RNN_LD4.114_sub_99806_5816_0_2917_2917_SUB0_pTNp_42	ORF-Same	#NAME?	3.33506	16.0913	Hits
RNN_LD4.115_ccs_81342_2754_0_2754_2754_SUB0_pNAp_32	ORF-Same	8.09381	3.33506	16.0913	Hits
RNN_LD3.102_ccs_23030_2961_0_2961_2961_SUB0_uNAp_67	ORF-Same	#NAME?	3.32098	16.1327	Hits
RSN_LD4.108_ccs_42645_2522_0_2522_2522_SUB0_pNAp_37	ORF-Same	#NAME?	3.32098	16.1327	Hits
RSN_LD4.109_ccs_77784_3246_0_3246_3246_SUB0_pTNu_87	ORF-Same	5.12039	3.32098	16.1327	Hits
RNN_LD2.107_ccs_90637_1660_0_1660_1660_SUB0_pTNu_26	ORF-Same	7.00731	3.05461	12.2609	Hits
RSN_LD2.106_sub_87959_2776_0_1780_1780_SUB0_pNAp_21	ORF-Same	6.59253	3.10755	13.9187	Hits
RSN_LD4.104_ccs_123594_9742_0_9742_9742_SUB0_pNAp_26	ORF-Same	5.10413	3.42894	13.0836	Hits
RNN_LD4.106_sub_153508_4451_2566_4451_1885_SUB0_pNAp_21	ORF-Same	6.25267	3.0983	15.0551	Hits
RNN_LD4.110_ccs_117109_2440_0_2440_2440_SUB0_uNAp_31	ORF-Same	5.96185	3.0983	15.0551	Hits
RSN_LD2.110_ccs_59154_1460_0_1460_1460_SUB0_pTNp_41	ORF-Same	6.57039	3.0983	15.0551	Hits
RSN_LD4.115_ccs_49637_2635_0_2635_2635_SUB0_pTNp_20	ORF-Same	3.08661	3.05346	16.1732	Hits
RSN_LD4.115_sub_152044_4385_4237_6344_2107_SUB0_pNAp_19	ORF-Same	7.72144	3.05346	16.1732	Hits
RSN_LD3.103_sub_44129_2756_0_2531_2531_SUB0_uNAp_57	ORF-Same	5.53574	3.05346	15.1327	Hits
RSN_LD4.111_ccs_28027_3308_0_3308_3308_SUB0_pTNp_27	ORF-Same	7.71703	3.05346	15.1327	Hits
RNN_LD3.103_ccs_157705_1814_0_1814_1814_SUB0_pTNp_35	ORF-Same	6.09508	3.07591	12.4756	None
RNN_LD3.109_ccs_35838_2438_0_2438_2438_SUB0_pTNu_49	ORF-Same	4.96232	3.273	13.5716	None
RSN_LD4.108_ccs_155089_3486_0_3486_3486_SUB0_pNAp_36	ORF-Same	4.45088	3.18469	14.2571	None
RNN_LD4.109_ccs_115946_1804_0_1804_1804_SUB0_pTNp_32	ORF-Same	2.50335	3.08884	12.6977	Hits
RSN_LD2.110_sub_121164_1798_0_1798_1798_SUB0_uNAp_22	ORF-Same	3.78503	3.08884	12.6977	Hits
RNN_LD2.111_ccs_15479_1356_0_1356_1356_SUB0_pTNp_21	ORF-Same	2.02857	2.98227	9.75726	None
RSN_LD2.109_ccs_162074_1379_0_1379_1379_SUB0_pTNp_20	ORF-Same	#NAME?	2.98227	9.75726	None
RSN_LD3.104_ccs_62414_3592_0_3592_3592_SUB0_pNAp_27	ORF-Same	-0.0664274	2.98227	9.75726	None
RNN_LD1.112_ccs_46417_640_0_640_640_SUB0_pTNp_27	ORF-Same	5.49201	2.47712	9.689	Hits
RSN_LD4.103_ccs_160106_791_0_791_791_SUB0_pNAp_104	ORF-Same	4.69404	2.47712	9.689	Hits
RNN_LD3.106_ccs_154749_2533_0_2533_2533_SUB0_pNAp_52	ORF-Same	0.748461	2.81558	9.34853	None
RSN_LD4.102_ccs_41175_2716_0_2716_2716_SUB0_pTNp_26	ORF-Same	4.84499	2.72263	10.9008	None
RSN_LD4.115_sub_18155_14022_9498_14074_4576_SUB0_pTNp_37	ORF-Same	7.26247	3.33806	15.4563	Hits
RNN_LD4.113_sub_123377_7519_6947_11652_4705_SUB0_pTNp_94	ORF-Same	3.75596	3.30578	16.2433	None
RSN_LD4.104_ccs_24132_4003_0_4003_4003_SUB0_pTNp_45	ORF-Same	6.77136	3.32593	16.2725	Hits
RSN_LD4.114_ccs_10700_4154_0_4154_4154_SUB0_pNAp_47	ORF-Same	5.41414	3.30578	16.2433	None
RNN_LD4.108_ccs_132596_3369_0_3369_3369_SUB0_pTNp_26	ORF-Same	3.11187	3.447	11.6923	None
RSN_LD4.110_ccs_6930_3356_0_3356_3356_SUB0_pNAp_31	ORF-Same	6.63633	3.31471	15.9952	None
RSN_LD3.105_ccs_88868_2000_0_2000_2000_SUB0_pTNp_21	ORF-Same	5.18745	3.14737	12.6553	Hits
RSN_LD2.101_ccs_18971_1210_0_1210_1210_SUB0_pTNp_35	ORF-Same	5.06113	2.73239	12.5496	None
RSN_LD2.110_sub_154129_2848_0_2848_2848_SUB0_pNAp_33	ORF-Same	7.18839	3.05231	11.5122	Hits
RSN_LD3.110_ccs_67219_2243_0_2243_2243_SUB0_pNAp_26	ORF-Same	4.76553	3.05231	11.5122	Hits
RNN_LD3.101_ccs_63664_2728_0_2728_2728_SUB0_pNAp_31	ORF-Same	0.298658	2.99167	13.4397	None
RNN_LD4.104_ccs_29648_2914_0_2914_2914_SUB0_pTNp_26	ORF-Same	6.81762	2.99167	13.4397	None
RNN_LD4.111_sub_111098_7612_6525_9083_2558_SUB0_uNAp_22	ORF-Same	1.43296	2.99167	13.4397	None
RSN_LD3.102_sub_37596_3855_0_2625_2625_SUB0_pTNp_22	ORF-Same	3.51791	2.99167	13.4397	None
RSN_LD4.114_sub_28473_7118_3011_5402_2391_SUB0_uNAp_54	ORF-Same	1.85997	2.60746	6.11191	None
RSN_LD3.103_ccs_50688_1978_0_1978_1978_SUB0_pNAp_91	ORF-Same	3.23343	2.99957	8.67037	None
RSN_LD4.114_sub_36941_9421_13283_14877_1594_SUB0_pTNp_58	ORF-Same	#NAME?	2.99957	8.67037	None
RSN_LD2.107_ccs_107840_1687_0_1687_1687_SUB0_uNAp_25	ORF-Same	5.02967	3.03703	13.9633	Hits
RSN_LD4.109_ccs_55457_1473_0_1473_1473_SUB0_pTNp_46	ORF-Same	5.04461	3.00604	10.6829	None
RSN_LD2.101_ccs_81434_1344_0_1344_1344_SUB0_pTNp_31	ORF-Same	2.94111	2.84073	7.95078	None
RNN_LD4.115_sub_104150_13247_16000_20299_4299_SUB0_pTNu_24	ORF-Same	3.11603	3.40705	11.9621	None
RSN_LD4.111_ccs_144729_2680_0_2680_2680_SUB0_pTNp_26	ORF-Same	4.50144	3.37475	11.0784	Hits
RNN_LD4.115_sub_60788_3841_0_2577_2577_SUB0_pTNu_26	ORF-Same	4.6017	3.10243	12.6741	Hits
RNN_LD3.102_sub_142843_3455_0_2520_2520_SUB0_pTNp_20	ORF-Same	#NAME?	2.93197	13.9508	None
RNN_LD3.106_ccs_31379_2204_0_2204_2204_SUB0_pTNp_26	ORF-Same	5.88374	2.93197	13.9508	None
RNN_LD4.113_sub_149405_2792_0_2757_2757_SUB0_pNAp_64	ORF-Same	-0.268817	2.93197	13.9508	None
RSN_LD3.106_ccs_114503_2476_0_2476_2476_SUB0_uNAp_52	ORF-Same	0.85599	2.93197	13.9508	None
RSN_LD3.109_sub_109557_2836_0_2818_2818_SUB0_pTNu_22	ORF-Same	1.33628	2.93197	13.9508	None
RNN_LD3.108_ccs_78783_1465_0_1465_1465_SUB0_pNAp_45	ORF-Same	7.82372	3.05346	15.0384	Hits
RNN_LD4.114_ccs_59140_3297_0_3297_3297_SUB0_pNAp_35	ORF-Same	5.54381	3.05576	15.7613	Hits
RSN_LD3.107_sub_70542_3114_0_2145_2145_SUB0_pTNp_105	ORF-Same	5.47832	3.05576	15.7613	Hits
RSN_LD4.112_sub_82010_6088_15744_18507_2763_SUB0_pNAp_43	ORF-Same	1.9279	3.05576	15.7613	Hits
RSN_LD3.102_ccs_133959_2542_0_2542_2542_SUB0_pNAp_60	ORF-Same	4.08534	3.03342	14.0344	None
RSN_LD3.105_ccs_128028_2161_0_2161_2161_SUB0_pTNp_21	ORF-Same	4.59813	3.15655	16.5311	None
RSN_LD4.111_ccs_38803_1845_0_1845_1845_SUB0_pNAp_41	ORF-Same	6.36072	3.15655	16.5311	None
RNN_LD1.110_ccs_128655_990_0_990_990_SUB0_pTNu_23	ORF-Same	#NAME?	2.68395	10.2629	None
RNN_LD4.102_sub_35503_3737_0_3609_3609_SUB0_pNAp_29	ORF-Same	5.09318	2.68395	10.2629	None
RSN_LD2.105_sub_31341_1933_0_1600_1600_SUB0_pNAp_26	ORF-Same	8.13163	3.00732	15.355	Hits
RNN_LD2.106_ccs_5894_777_0_777_777_SUB0_pNAp_32	ORF-Same	6.29057	2.64738	11.9465	None
RNN_LD4.107_ccs_145107_1306_0_1306_1306_SUB0_pNAp_44	ORF-Same	-0.226004	2.6561	10.9219	None
RNN_LD4.115_ccs_28441_3088_0_3088_3088_SUB0_pTNp_45	ORF-Same	3.70155	2.6561	10.9219	None
RNN_LD3.107_ccs_79886_1582_0_1582_1582_SUB0_pNAp_26	ORF-Same	3.32625	3.04999	10.072	None
RNN_LD2.103_ccs_83787_1266_0_1266_1266_SUB0_uNAp_26	ORF-Same	5.92944	2.85552	13.5093	Hits
RSN_LD2.107_sub_31244_1455_2277_3588_1311_SUB0_pTNu_26	ORF-Same	5.11333	2.98363	13.3671	Hits
RNN_LD4.105_ccs_36473_1442_0_1442_1442_SUB0_pNAp_31	ORF-Same	-1.91594	2.99695	13.0104	Hits
RSN_LD2.103_ccs_85588_1318_0_1318_1318_SUB0_pNAp_27	ORF-Same	6.28642	2.99695	13.0104	Hits
RSN_LD4.105_ccs_75478_1098_0_1098_1098_SUB0_pNAp_51	ORF-Same	5.0036	2.85733	10.646	Hits
RNN_LD4.107_ccs_159671_4418_0_4418_4418_SUB0_pNAp_30	ORF-Same	6.51751	2.82737	12.7931	Hits
RSN_LD4.104_ccs_107388_1791_0_1791_1791_SUB0_pTNp_35	ORF-Same	#NAME?	2.82737	12.7931	Hits
RNN_LD4.116_sub_140645_10078_4843_10030_5187_SUB0_pNAp_30	ORF-Same	5.65163	3.41714	13.9237	None
RNN_LD4.115_sub_110261_4600_0_4073_4073_SUB0_pTNp_102	ORF-Same	5.8134	3.31471	12.8339	Hits
RSN_LD3.104_sub_22465_2192_0_2192_2192_SUB0_pNAp_30	ORF-Same	5.26735	3.28466	12.5634	Hits
RNN_LD3.103_ccs_131559_1529_0_1529_1529_SUB0_pTNp_27	ORF-Same	7.10858	2.97818	13.6624	Hits
RNN_LD2.102_sub_12444_1679_0_1679_1679_SUB0_pTNp_35	ORF-Same	2.53605	2.98767	8.04073	None
RNN_LD2.102_ccs_24937_1418_0_1418_1418_SUB0_pNAp_28	ORF-Same	3.65707	2.989	10.9645	None
RNN_LD3.106_ccs_137093_1334_0_1334_1334_SUB0_pNAp_57	ORF-Same	2.68032	2.989	10.9645	None
RNN_LD3.109_ccs_119778_3172_0_3172_3172_SUB0_pTNp_34	ORF-Same	4.89433	3.16017	12.9994	None
RNN_LD4.101_ccs_33776_3210_0_3210_3210_SUB0_pTNp_19	ORF-Same	4.14241	3.16017	12.9994	None
RSN_LD3.105_sub_40686_5623_0_3766_3766_SUB0_uNAp_27	ORF-Same	3.47962	3.16017	12.9994	None
RNN_LD3.106_ccs_33676_3004_0_3004_3004_SUB0_pTNp_27	ORF-Same	5.96717	2.94399	13.0805	None
RSN_LD2.101_ccs_126942_1843_0_1843_1843_SUB0_pTNp_36	ORF-Same	-2.08927	2.94399	13.0805	None
RSN_LD3.102_ccs_54541_2225_0_2225_2225_SUB0_pTNp_76	ORF-Same	#NAME?	2.94399	13.0805	None
RSN_LD4.102_ccs_51171_1766_0_1766_1766_SUB0_pNAp_27	ORF-Same	5.83618	2.94399	13.0805	None
RNN_LD2.102_ccs_78489_1449_0_1449_1449_SUB0_pNAp_32	ORF-Same	5.62863	2.99695	11.1839	Hits
RSN_LD4.111_ccs_19776_3300_0_3300_3300_SUB0_pTNp_21	ORF-Same	7.89887	3.24353	16.2302	Hits
RNN_LD3.106_ccs_83731_2346_0_2346_2346_SUB0_pNAp_207	ORF-Same	3.72083	3.17782	11.5759	None
RNN_LD3.108_ccs_117992_2401_0_2401_2401_SUB0_uNAp_27	ORF-Same	2.62527	3.17782	11.5759	None
RSN_LD4.111_sub_141518_4791_2806_5190_2384_SUB0_pNAp_25	ORF-Same	2.64731	3.17782	11.5759	None
RNN_LD4.101_ccs_153370_6394_0_6394_6394_SUB0_pNAp_26	ORF-Same	4.85	3.16286	14.0586	None
RSN_LD4.107_ccs_99656_5133_0_5133_5133_SUB0_pTNp_27	ORF-Same	3.90881	3.16286	14.0586	None
RSN_LD3.104_ccs_71764_1869_0_1869_1869_SUB0_pTNp_26	ORF-Same	5.49713	3.20952	13.7423	Hits
RNN_LD4.109_ccs_103310_1559_0_1559_1559_SUB0_uNAp_57	ORF-Same	10.2383	3.03941	19.4765	Hits
RNN_LD3.104_ccs_102894_2443_0_2443_2443_SUB0_pTNp_96	ORF-Same	0.599318	3.16643	10.6106	Hits
RSN_LD3.110_sub_135992_4511_0_2370_2370_SUB0_pTNp_102	ORF-Same	3.16832	3.16643	10.6106	Hits
RSN_LD4.115_ccs_159342_1722_0_1722_1722_SUB0_pTNp_50	ORF-Same	4.76633	2.69723	10.9737	Hits
RSN_LD3.107_ccs_161811_2541_0_2541_2541_SUB0_pTNp_31	ORF-Same	5.83996	3.09621	15.4501	Hits
RSN_LD3.107_ccs_43651_2425_0_2425_2425_SUB0_pNAp_41	ORF-Same	1.93168	3.09621	15.4642	Hits
RSN_LD3.110_ccs_127424_2500_0_2500_2500_SUB0_pNAp_32	ORF-Same	6.36519	3.09621	15.4502	Hits
RNN_LD4.104_ccs_64780_1560_0_1560_1560_SUB0_pNAp_20	ORF-Same	2.68482	3.11959	11.54	None
RNN_LD2.107_ccs_86715_1233_0_1233_1233_SUB0_uNAp_50	ORF-Same	#NAME?	2.989	11.6768	Hits
RSN_LD4.114_sub_63052_1816_0_1651_1651_SUB0_pTNp_26	ORF-Same	5.0365	2.989	11.6768	Hits
RSN_LD4.104_ccs_55304_1322_0_1322_1322_SUB0_pTNp_30	ORF-Same	3.90737	2.85733	10.7854	None
RSN_LD1.101_sub_17598_11954_1517_13471_11954_SUB1_pNAp_33	ORF-Same	4.71918	2.82347	12.1045	Hits
RNN_LD3.107_ccs_82116_1048_0_1048_1048_SUB0_pNAp_27	ORF-Same	2.81147	2.68664	6.9721	None
RSN_LD4.114_ccs_69825_2577_0_2577_2577_SUB0_pNAp_31	ORF-Same	3.19692	3.19728	11.1775	Hits
RNN_LD4.106_ccs_23446_1687_0_1687_1687_SUB0_pTNp_22	ORF-Same	4.16712	3.06032	10.6241	Hits
RNN_LD4.112_sub_153202_4325_0_3195_3195_SUB0_uNAp_39	ORF-Same	7.83993	3.00087	14.191	None
RNN_LD4.102_sub_73232_5965_0_3453_3453_SUB0_pTNp_23	ORF-Same	3.66846	3.03463	12.9743	Hits
RNN_LD4.101_sub_46461_3729_0_3729_3729_SUB0_pTNu_22	ORF-Same	#NAME?	3.39358	14.4518	Hits
RSN_LD4.114_sub_110949_5779_0_3576_3576_SUB0_pNAp_26	ORF-Same	5.43162	3.39358	14.4518	Hits
RNN_LD4.115_ccs_118019_4104_0_4104_4104_SUB0_pNAp_42	ORF-Same	1.20477	3.3813	13.0538	Hits
RNN_LD4.111_sub_137910_3025_0_2960_2960_SUB0_pNAp_50	ORF-Same	3.52042	3.17782	9.04937	None
RSN_LD4.102_ccs_133804_2817_0_2817_2817_SUB0_pNAp_42	ORF-Same	3.46663	3.17782	9.04937	None
RNN_LD2.105_ccs_131526_1690_0_1690_1690_SUB0_pTNp_44	ORF-Same	5.99752	3.03342	12.5478	None
RNN_LD3.107_ccs_2091_2993_0_2993_2993_SUB0_pNAp_55	ORF-Same	5.36772	3.03342	12.5478	None
RNN_LD3.110_ccs_80832_2836_0_2836_2836_SUB0_pNAp_32	ORF-Same	#NAME?	3.03342	12.6039	None
RSN_LD3.107_sub_23452_4098_0_3158_3158_SUB0_uNAp_47	ORF-Same	#NAME?	3.03342	12.5478	None
RSN_LD4.109_ccs_106341_3812_0_3812_3812_SUB0_pTNu_29	ORF-Same	#NAME?	3.03342	12.5478	None
RNN_LD4.104_ccs_12877_1983_0_1983_1983_SUB0_uNAp_33	ORF-Same	4.82782	2.74663	9.94205	None
RNN_LD4.115_sub_36312_5696_4421_7073_2652_SUB0_pNAp_29	ORF-Same	#NAME?	2.74663	9.94205	None
RNN_LD2.103_ccs_18169_735_0_735_735_SUB0_pTNp_27	ORF-Same	6.27463	2.40654	14.5861	None
RSN_LD1.104_ccs_151714_853_0_853_853_SUB0_pNAp_55	ORF-Same	6.93882	2.40654	14.5861	None
RNN_LD1.104_ccs_125510_458_0_458_458_SUB0_pNAp_40	ORF-Same	2.14893	2.35218	13.5139	None
RNN_LD1.111_ccs_44474_541_0_541_541_SUB0_uTNp_26	ORF-Same	6.43654	2.35218	13.5139	None
RNN_LD3.110_sub_98218_3850_0_2901_2901_SUB0_uNAp_22	ORF-Same	3.27352	3.39985	15.1699	Hits
RSN_LD4.109_sub_80432_11184_10669_13594_2925_SUB0_uNAp_25	ORF-Same	4.84875	3.38453	13.8037	Hits
RSN_LD3.106_sub_150774_4523_0_2835_2835_SUB0_pTNp_50	ORF-Same	4.87184	3.33925	14.349	Hits
RNN_LD3.108_ccs_22256_2432_0_2432_2432_SUB0_pTNp_27	ORF-Same	4.70764	3.22994	13.4417	Hits
RNN_LD4.102_sub_76397_5593_0_3310_3310_SUB0_pNAp_23	ORF-Same	3.62702	3.22994	13.4417	Hits
RNN_LD4.105_ccs_69019_1660_0_1660_1660_SUB0_pTNp_21	ORF-Same	3.09001	2.64738	14.6746	None
RSN_LD4.110_ccs_67143_1560_0_1560_1560_SUB0_pTNp_42	ORF-Same	6.15492	2.64738	14.6746	None
RNN_LD4.108_ccs_104741_3913_0_3913_3913_SUB0_pTNp_20	ORF-Same	2.90304	3.3019	10.5253	None
RNN_LD4.113_sub_99916_19657_4086_8089_4003_SUB0_pTNp_11	ORF-Same	4.08364	3.17435	10.7986	None
RSN_LD2.108_ccs_136463_998_0_998_998_SUB0_pNAp_52	ORF-Same	3.71918	2.68124	6.49805	None
RSN_LD4.111_ccs_145311_2557_0_2557_2557_SUB0_pTNp_24	ORF-Same	2.61471	3.19479	10.4044	None
RNN_LD3.102_ccs_111652_2447_0_2447_2447_SUB0_pTNp_27	ORF-Same	-0.152003	2.83696	14.9699	Hits
RNN_LD4.111_ccs_140419_2811_0_2811_2811_SUB0_pNAp_30	ORF-Same	2.80735	2.83696	14.9699	Hits
RSN_LD3.101_sub_115687_2527_0_2460_2460_SUB0_pNAp_25	ORF-Same	8.52313	2.83696	14.9699	Hits
RSN_LD3.104_ccs_54044_2542_0_2542_2542_SUB0_pNAp_35	ORF-Same	5.07596	2.83696	14.9699	Hits
RSN_LD4.111_ccs_15478_3411_0_3411_3411_SUB0_pNAp_33	ORF-Same	3.91361	3.33082	8.52047	None
RSN_LD4.112_sub_143715_6829_4829_8501_3672_SUB0_pNAp_37	ORF-Same	5.09635	3.33082	8.52047	None
RNN_LD4.105_ccs_157677_1583_0_1583_1583_SUB0_pNAp_37	ORF-Same	5.01525	2.89042	13.757	Hits
RNN_LD4.110_ccs_123683_1639_0_1639_1639_SUB0_pNAp_51	ORF-Same	3.62059	3.01745	10.3178	Hits
RNN_LD3.109_sub_62807_4621_0_2585_2585_SUB0_uNAp_42	ORF-Same	#NAME?	3.17955	15.2383	Hits
RSN_LD3.105_ccs_140872_2732_0_2732_2732_SUB0_pTNp_47	ORF-Same	6.51712	3.17955	15.2383	Hits
RNN_LD4.106_ccs_91040_1748_0_1748_1748_SUB0_pTNp_22	ORF-Same	5.28133	3.0086	12.5982	Hits
RNN_LD2.109_sub_151794_2720_2129_3915_1786_SUB0_pTNu_22	ORF-Same	-0.251539	2.989	13.9619	None
RNN_LD3.105_ccs_97030_2520_0_2520_2520_SUB0_pTNp_55	ORF-Same	2.21723	2.989	13.9619	None
RNN_LD4.108_ccs_73042_1949_0_1949_1949_SUB0_pTNu_28	ORF-Same	6.22997	2.989	13.9619	None
RNN_LD4.116_sub_128157_1821_0_1821_1821_SUB0_pTNp_28	ORF-Same	2.20006	2.989	13.9619	None
RSN_LD2.101_ccs_106344_1501_0_1501_1501_SUB0_pTNp_21	ORF-Same	2.55949	2.989	13.9619	None
RSN_LD2.104_ccs_75546_1698_0_1698_1698_SUB0_pTNp_30	ORF-Same	#NAME?	2.989	13.9619	None
RSN_LD4.106_ccs_76694_1513_0_1513_1513_SUB0_pNAp_32	ORF-Same	#NAME?	2.989	13.9619	None
RNN_LD2.108_ccs_41682_1608_0_1608_1608_SUB0_pTNp_50	ORF-Same	6.57599	2.98227	13.8857	Hits
RNN_LD3.105_sub_86497_4841_15648_19258_3610_SUB0_uNAp_30	ORF-Same	3.91743	3.14364	14.3772	None
RNN_LD4.113_sub_57973_4090_0_4090_4090_SUB0_uNAp_20	ORF-Same	2.13258	3.60228	10.8355	Hits
RNN_LD4.107_ccs_13000_3870_0_3870_3870_SUB0_pTNp_18	ORF-Same	0.695994	3.45484	16.1445	Hits
RSN_LD4.111_sub_57050_4012_0_4012_4012_SUB0_pTNp_30	ORF-Same	5.49633	3.45484	16.1445	Hits
RSN_LD3.105_ccs_147522_2243_0_2243_2243_SUB0_pNAp_30	ORF-Same	6.46401	3.10449	14.7682	Hits
RNN_LD2.102_ccs_94562_1471_0_1471_1471_SUB0_pNAp_30	ORF-Same	6.9374	2.67852	14.4998	Hits
RSN_LD4.105_ccs_22188_1322_0_1322_1322_SUB0_pNAp_26	ORF-Same	1.51349	2.67852	14.4998	Hits
RNN_LD4.109_ccs_91819_3662_0_3662_3662_SUB0_pNAp_37	ORF-Same	3.96717	3.09934	13.1701	Hits
RSN_LD3.105_sub_20088_4883_0_2650_2650_SUB0_pNAp_60	ORF-Same	4.34483	3.09934	13.1701	Hits
RSN_LD4.110_ccs_18262_2673_0_2673_2673_SUB0_pTNp_26	ORF-Same	5.08704	3.09934	13.1701	Hits
RNN_LD4.106_ccs_113783_3038_0_3038_3038_SUB0_pNAp_25	ORF-Same	3.40939	3.34635	11.7846	None
RNN_LD4.116_ccs_18060_3075_0_3075_3075_SUB0_pNAp_32	ORF-Same	#NAME?	3.34635	11.7846	None
RSN_LD4.111_sub_111914_3898_0_2137_2137_SUB0_pNAp_29	ORF-Same	#NAME?	3.13418	10.8545	None
RSN_LD4.113_sub_4083_3473_0_3473_3473_SUB0_pTNp_17	ORF-Same	2.24031	3.13418	10.8545	None
RSN_LD4.113_ccs_146087_2895_0_2895_2895_SUB0_pNAp_30	ORF-Same	3.26078	3.42012	11.4246	None
RNN_LD4.113_ccs_136935_3208_0_3208_3208_SUB0_pNAp_31	ORF-Same	4.52199	3.1682	9.73449	None
RSN_LD4.109_ccs_15486_2549_0_2549_2549_SUB0_pTNp_41	ORF-Same	5.19849	3.34223	13.6154	Hits
RSN_LD2.107_sub_20888_1356_0_1356_1356_SUB0_pNAp_42	ORF-Same	7.49442	2.97955	13.3975	Hits
RSN_LD3.104_sub_12703_4288_0_2319_2319_SUB0_pTNp_49	ORF-Same	4.39643	2.87157	12.1911	None
RNN_LD4.115_sub_105792_6136_0_3922_3922_SUB0_uNAp_27	ORF-Same	6.54867	3.18041	14.2543	None
RNN_LD4.115_sub_68744_4109_0_2826_2826_SUB0_uNAp_31	ORF-Same	2.41684	2.71012	11.262	None
RSN_LD1.110_sub_154588_913_0_642_642_SUB0_uNAp_47	ORF-Same	3.92552	2.42651	11.9207	None
RNN_LD1.102_sub_71470_1967_1181_2238_1057_SUB0_uNAp_36	ORF-Same	8.81628	2.75587	15.6698	None
RSN_LD4.106_ccs_138165_1062_0_1062_1062_SUB0_pTNp_76	ORF-Same	1.88753	2.75587	15.6698	None
RSN_LD2.106_ccs_43890_1239_0_1239_1239_SUB0_pTNp_27	ORF-Same	12.3026	2.97267	19.9697	Hits
RNN_LD4.102_sub_77004_3632_0_2844_2844_SUB0_pNAp_32	ORF-Same	3.55152	2.86982	9.65305	None
RNN_LD3.109_ccs_122415_2275_0_2275_2275_SUB0_pTNu_43	ORF-Same	6.62293	3.24502	14.7512	None
RSN_LD4.101_sub_27346_3855_0_3289_3289_SUB0_pTNu_28	ORF-Same	2.53356	3.29863	13.7249	Hits
RSN_LD4.115_ccs_100397_3078_0_3078_3078_SUB0_pNAp_31	ORF-Same	2.59216	3.29863	13.7249	Hits
RNN_LD2.105_sub_1355_18856_6105_7419_1314_SUB0_pTNp_30	ORF-Same	3.08916	2.99564	8.71796	None
RSN_LD4.105_ccs_28987_1610_0_1610_1610_SUB0_pTNp_32	ORF-Same	4.22535	2.99564	8.71796	None
RNN_LD4.107_ccs_160137_1274_0_1274_1274_SUB0_uNAp_37	ORF-Same	4.69181	2.91169	6.60348	None
RSN_LD3.109_ccs_83265_2348_0_2348_2348_SUB0_pTNp_46	ORF-Same	-0.836501	2.95713	16.8695	None
RSN_LD4.115_ccs_56701_5062_0_5062_5062_SUB0_pTNp_26	ORF-Same	8.88923	2.98767	16.8987	None
RSN_LD4.111_sub_25527_6058_0_6058_6058_SUB0_pTNp_31	ORF-Same	6.01112	3.64885	14.1037	Hits
RSN_LD2.106_ccs_22917_1816_0_1816_1816_SUB0_pTNu_27	ORF-Same	4.74604	2.74896	14.0574	None
RSN_LD3.105_ccs_98239_1378_0_1378_1378_SUB0_pTNp_29	ORF-Same	2.37851	2.74896	14.0572	None
RSN_LD4.101_sub_94416_5625_0_3008_3008_SUB0_pTNp_22	ORF-Same	5.95965	3.07591	13.4946	None
RNN_LD4.107_ccs_72880_3724_0_3724_3724_SUB0_pNAp_47	ORF-Same	6.90863	3.18639	15.4483	Hits
RNN_LD4.107_sub_93725_5796_1966_5796_3830_SUB0_uNAp_11	ORF-Same	5.90147	3.18639	15.4483	Hits
RSN_LD4.115_sub_30808_6838_3873_7367_3494_SUB0_pTNp_42	ORF-Same	2.18428	3.18639	15.4483	Hits
RSN_LD2.101_ccs_162005_2015_0_2015_2015_SUB0_pTNp_28	ORF-Same	7.04707	2.73719	17.1362	None
RSN_LD2.109_ccs_13507_1834_0_1834_1834_SUB0_pTNp_30	ORF-Same	7.38733	2.73719	17.1362	None
RSN_LD3.108_ccs_35513_2407_0_2407_2407_SUB0_pNAp_27	ORF-Same	5.46646	2.73719	13.362	Hits
RSN_LD3.106_sub_159628_5047_0_2751_2751_SUB0_uNAp_32	ORF-Same	4.31397	3.09621	14.6419	None
RNN_LD3.103_sub_33276_5379_3278_6233_2955_SUB0_uNAp_17	ORF-Same	1.59455	3.19396	13.576	None
RNN_LD4.115_sub_43411_5986_4064_7418_3354_SUB0_pTNu_22	ORF-Same	1.56071	3.19396	13.576	None
RSN_LD3.103_sub_150115_4397_2735_5151_2416_SUB0_pNAp_144	ORF-Same	#NAME?	3.19396	13.576	None
RSN_LD3.110_sub_79047_3213_3958_7171_3213_SUB0_uNAp_26	ORF-Same	3.55336	3.19396	13.576	None
RSN_LD4.103_sub_24108_10216_7550_10739_3189_SUB0_pTNu_41	ORF-Same	0.0840643	3.01115	14.177	Hits
RSN_LD4.105_ccs_17983_1907_0_1907_1907_SUB0_pNAp_29	ORF-Same	6.13186	3.01115	14.177	Hits
RSN_LD4.112_ccs_128633_3386_0_3386_3386_SUB0_pTNp_25	ORF-Same	5.03166	3.01115	14.1973	Hits
RNN_LD2.110_ccs_29618_1481_0_1481_1481_SUB0_uNAp_34	ORF-Same	4.9991	3.02735	11.2004	Hits
RNN_LD3.105_ccs_46082_3005_0_3005_3005_SUB0_pNAp_38	ORF-Same	2.16672	3.12057	13.7983	Hits
RNN_LD4.112_sub_6093_4231_5821_9131_3310_SUB0_pTNu_22	ORF-Same	2.67469	3.12057	13.7982	Hits
RSN_LD4.111_ccs_91100_2874_0_2874_2874_SUB0_pTNp_36	ORF-Same	4.32445	3.12057	13.7983	Hits
RSN_LD4.114_ccs_28563_3229_0_3229_3229_SUB0_pNAp_36	ORF-Same	1.8953	3.36977	10.0936	None
RSN_LD3.106_ccs_2697_2501_0_2501_2501_SUB0_uNAp_51	ORF-Same	3.55459	3.3006	9.76041	None
RSN_LD4.107_ccs_11743_3202_0_3202_3202_SUB0_pTNp_72	ORF-Same	0.372952	3.28937	10.7051	None
RNN_LD4.105_ccs_72132_1607_0_1607_1607_SUB0_pTNp_22	ORF-Same	5.86109	3.11261	14.1341	Hits
RNN_LD3.104_ccs_78261_2018_0_2018_2018_SUB0_pTNp_25	ORF-Same	7.46932	2.78888	15.8576	Hits
RNN_LD3.109_ccs_28423_1321_0_1321_1321_SUB0_pNAp_41	ORF-Same	#NAME?	2.78032	9.97212	None
RSN_LD2.110_sub_127951_1605_0_1468_1468_SUB0_uNAp_32	ORF-Same	2.0036	2.78032	9.97212	None
RNN_LD4.110_ccs_32741_3789_0_3789_3789_SUB0_pTNp_30	ORF-Same	5.93038	3.19728	14.1835	Hits
RSN_LD4.113_sub_92776_5497_0_3582_3582_SUB0_pTNp_41	ORF-Same	3.84147	3.19728	14.1835	Hits
RSN_LD4.105_ccs_79487_4861_0_4861_4861_SUB0_pTNu_22	ORF-Same	5.66704	3.28803	14.605	None
RSN_LD4.114_ccs_6200_4028_0_4028_4028_SUB0_pTNp_21	ORF-Same	1.83996	3.22994	8.06702	None
RSN_LD3.108_sub_93889_5051_0_2686_2686_SUB0_uNAp_24	ORF-Same	-1.53533	3.11261	9.43364	None
RSN_LD2.107_ccs_45813_1152_0_1152_1152_SUB0_pNAp_31	ORF-Same	7.82168	2.73719	14.2151	Hits
RNN_LD4.115_ccs_42342_3599_0_3599_3599_SUB0_pTNp_62	ORF-Same	3.48607	3.10857	11.4487	None
RNN_LD2.102_ccs_134788_1167_0_1167_1167_SUB0_pTNp_31	ORF-Same	5.46352	2.78032	8.99108	None
RSN_LD4.112_ccs_124657_1235_0_1235_1235_SUB0_pTNp_17	ORF-Same	4.85798	2.78032	8.99108	None
RNN_LD1.109_ccs_113513_1080_0_1080_1080_SUB0_uNAp_27	ORF-Same	7.2836	2.78675	14.813	None
RSN_LD4.106_ccs_126359_1128_0_1128_1128_SUB0_pTNp_34	ORF-Same	6.15147	2.84261	11.0922	None
RNN_LD2.103_ccs_14647_1622_0_1622_1622_SUB0_pTNp_35	ORF-Same	7.95495	2.75358	14.248	Hits
RSN_LD2.108_ccs_75263_1888_0_1888_1888_SUB0_pNAp_32	ORF-Same	4.21645	2.82737	11.1291	None
RSN_LD2.104_ccs_11130_1655_0_1655_1655_SUB0_pTNp_19	ORF-Same	7.18269	2.74896	15.7671	Hits
RSN_LD3.104_sub_134585_5976_0_3050_3050_SUB0_uNAp_26	ORF-Same	8.484	2.74896	15.2837	Hits
RSN_LD3.104_ccs_63107_1882_0_1882_1882_SUB0_pTNp_46	ORF-Same	6.15563	2.96426	11.5849	Hits
RNN_LD3.101_ccs_26977_2464_0_2464_2464_SUB0_pTNp_25	ORF-Same	2.38543	2.77597	10.8123	None
RSN_LD4.106_ccs_11940_3210_0_3210_3210_SUB0_pTNp_26	ORF-Same	4.11145	3.30578	14.0607	Hits
RNN_LD4.106_ccs_87868_3182_0_3182_3182_SUB0_pNAp_42	ORF-Same	5.3658	3.36418	12.7732	Hits
RNN_LD4.115_sub_130993_3782_0_3215_3215_SUB0_pNAp_32	ORF-Same	5.2902	3.36418	12.7732	Hits
RSN_LD4.110_ccs_26575_3514_0_3514_3514_SUB0_pNAp_36	ORF-Same	5.22304	3.36418	12.7732	Hits
RSN_LD3.106_sub_84725_3128_0_2324_2324_SUB0_pTNu_131	ORF-Same	5.81378	3.0569	14.3867	Hits
RSN_LD4.102_sub_144959_4043_0_3683_3683_SUB0_uNAp_27	ORF-Same	7.41502	3.0569	14.3867	Hits
RSN_LD3.108_ccs_55624_2636_0_2636_2636_SUB0_pNAp_32	ORF-Same	5.17273	3.12057	13.0061	Hits
RNN_LD3.104_sub_140895_3035_0_1986_1986_SUB0_uNAp_82	ORF-Same	5.47298	3.04883	10.7044	Hits
RNN_LD4.106_sub_16406_20789_13576_15083_1507_SUB0_pTNp_24	ORF-Same	#NAME?	3.04883	10.7044	Hits
RNN_LD2.105_ccs_29406_1484_0_1484_1484_SUB0_pNAp_34	ORF-Same	4.22072	2.95569	16.4919	Hits
RNN_LD2.108_sub_2181_4005_0_1601_1601_SUB0_uNAp_35	ORF-Same	6.36571	2.95569	16.4705	Hits
RNN_LD3.106_ccs_26943_1455_0_1455_1455_SUB0_pNAp_46	ORF-Same	8.66782	2.95569	16.4705	Hits
RNN_LD4.107_ccs_108521_1690_0_1690_1690_SUB0_pTNp_21	ORF-Same	5.70819	2.95569	16.4705	Hits
RSN_LD3.108_sub_40682_2132_0_2132_2132_SUB0_pNAp_36	ORF-Same	9.23241	2.72997	15.7775	Hits
RSN_LD2.104_sub_49529_1940_0_1172_1172_SUB0_uNAp_27	ORF-Same	7.58665	2.66464	11.1183	Hits
RNN_LD2.105_ccs_87150_1125_0_1125_1125_SUB0_pNAp_36	ORF-Same	4.58225	2.83315	6.8491	None
RSN_LD3.105_sub_140536_1581_0_1204_1204_SUB0_uNAp_36	ORF-Same	#NAME?	2.83315	6.8491	None
RSN_LD4.105_ccs_56455_4664_0_4664_4664_SUB0_pTNu_105	ORF-Same	7.192	2.5302	5.31389	Hits
RSN_LD4.111_ccs_95232_4010_0_4010_4010_SUB0_pNAp_69	ORF-Same	-0.577767	2.5302	5.31389	Hits
RNN_LD1.106_ccs_109597_741_0_741_741_SUB0_uNAp_57	ORF-Same	1.92979	2.42651	11.1529	None
RNN_LD3.108_sub_122511_4966_0_3360_3360_SUB0_uNAp_52	ORF-Same	-7.64386	2.42651	11.1529	None
RSN_LD1.109_sub_157603_6540_3272_3991_719_SUB0_pTNp_22	ORF-Same	3.60466	2.42651	11.1529	None
RSN_LD1.111_ccs_19113_697_0_697_697_SUB0_pNAp_33	ORF-Same	5.97292	2.42651	11.1529	None
RSN_LD3.105_sub_127414_3750_2970_3750_780_SUB0_uNAp_26	ORF-Same	4.47832	2.42651	11.1529	None
RSN_LD3.110_ccs_135929_2546_0_2546_2546_SUB0_pTNp_36	ORF-Same	4.10098	2.42651	11.1529	None
RSN_LD4.114_sub_90878_10229_17061_20236_3175_SUB0_pTNu_26	ORF-Same	6.85904	3.09934	14.9311	Hits
RSN_LD4.103_ccs_114735_1840_0_1840_1840_SUB0_pNAp_32	ORF-Same	6.26247	3.09096	13.3823	Hits
RNN_LD4.105_ccs_46395_1766_0_1766_1766_SUB0_pTNp_25	ORF-Same	1.9855	3.11561	9.25499	None
RSN_LD4.115_ccs_4536_4111_0_4111_4111_SUB0_pNAp_20	ORF-Same	6.02447	3.09517	12.3175	None
RNN_LD4.104_ccs_157661_2132_0_2132_2132_SUB0_pTNp_37	ORF-Same	1.41143	3.18298	12.8064	Hits
RNN_LD4.105_ccs_155246_3908_0_3908_3908_SUB0_uNAp_28	ORF-Same	4.1815	3.18298	12.8064	Hits
RSN_LD4.111_ccs_8367_3679_0_3679_3679_SUB0_pTNp_50	ORF-Same	0.395063	3.19893	8.69397	None
RSN_LD4.115_sub_24887_4300_0_3902_3902_SUB0_pNAp_27	ORF-Same	3.83895	3.19893	8.69397	None
RSN_LD4.114_ccs_151693_3301_0_3301_3301_SUB0_uNAp_42	ORF-Same	4.33878	3.2284	11.5003	None
RSN_LD2.107_ccs_76688_1242_0_1242_1242_SUB0_uNAp_31	ORF-Same	2.02857	2.90526	9.37823	None
RSN_LD3.108_ccs_110399_1766_0_1766_1766_SUB0_pTNp_32	ORF-Same	3.74578	3.04532	10.4826	None
RSN_LD3.106_sub_57246_6171_0_2238_2238_SUB0_uNAp_31	ORF-Same	7.16143	3.07372	14.0058	Hits
RSN_LD3.104_sub_73062_4031_0_2377_2377_SUB0_pTNp_52	ORF-Same	-1.20091	3.0162	12.3131	None
RNN_LD3.106_ccs_58135_2264_0_2264_2264_SUB0_pNAp_60	ORF-Same	4.85699	2.93802	13.9851	None
RNN_LD3.109_sub_95812_4636_0_2351_2351_SUB0_pTNp_67	ORF-Same	4.62381	2.93802	13.9851	None
RNN_LD2.106_ccs_155078_1633_0_1633_1633_SUB0_pNAp_35	ORF-Same	3.72574	3.02979	13.0779	Hits
RNN_LD4.101_ccs_117391_1805_0_1805_1805_SUB0_pTNp_70	ORF-Same	-0.655172	3.02979	13.0779	Hits
RSN_LD2.110_ccs_23090_1721_0_1721_1721_SUB0_pNAp_30	ORF-Same	1.59932	3.02979	13.0779	Hits
RSN_LD3.102_ccs_49886_1537_0_1537_1537_SUB0_pNAp_37	ORF-Same	4.7057	3.02979	13.0779	Hits
RSN_LD3.103_ccs_33180_946_0_946_946_SUB0_pTNp_27	ORF-Same	5.63212	2.78888	11.7807	None
RNN_LD4.113_sub_8725_3138_0_3077_3077_SUB0_uNAp_37	ORF-Same	4.03738	3.27231	12.8191	Hits
RNN_LD3.107_sub_156021_5040_2491_5035_2544_SUB0_pNAp_28	ORF-Same	-0.260152	3.14176	11.5433	Hits
RSN_LD3.104_sub_81593_4704_0_2599_2599_SUB0_pNAp_34	ORF-Same	2.94486	3.14176	11.5433	Hits
RSN_LD3.107_ccs_14498_2173_0_2173_2173_SUB0_pTNp_37	ORF-Same	3.7366	3.14176	11.5433	Hits
RSN_LD4.103_ccs_151932_971_0_971_971_SUB0_pTNp_27	ORF-Same	5.65048	2.83315	12.8663	Hits
RNN_LD4.105_ccs_150870_1352_0_1352_1352_SUB0_pNAp_37	ORF-Same	5.61677	3.01995	13.7246	Hits
RNN_LD3.107_sub_78813_3068_0_2860_2860_SUB0_uNAp_39	ORF-Same	6.16722	3.22686	15.0532	Hits
RNN_LD4.109_ccs_129304_1751_0_1751_1751_SUB0_pTNp_25	ORF-Same	3.79597	3.09307	9.97426	None
RSN_LD3.108_ccs_58009_2570_0_2570_2570_SUB0_pNAp_102	ORF-Same	4.86814	3.24944	13.4822	Hits
RNN_LD4.113_ccs_24779_3899_0_3899_3899_SUB0_pNAp_97	ORF-Same	7.67306	3.04883	15.5844	Hits
RSN_LD2.104_ccs_119166_1706_0_1706_1706_SUB0_pTNp_55	ORF-Same	5.35843	3.04883	15.5844	Hits
RSN_LD3.109_ccs_148049_2095_0_2095_2095_SUB0_pNAp_34	ORF-Same	0.395063	3.04883	15.5844	Hits
RSN_LD3.110_ccs_55211_2168_0_2168_2168_SUB0_pTNp_37	ORF-Same	#NAME?	3.04883	15.5844	Hits
RNN_LD4.106_sub_6997_24901_7694_10861_3167_SUB0_pNAp_22	ORF-Same	5.82833	3.16554	13.8543	Hits
RSN_LD2.105_ccs_82652_1181_0_1181_1181_SUB0_pTNp_36	ORF-Same	3.55213	2.80956	9.10963	None
RSN_LD2.103_ccs_110535_2181_0_2181_2181_SUB0_uNAp_28	ORF-Same	6.02514	2.81757	13.9298	None
RSN_LD2.104_ccs_15593_1268_0_1268_1268_SUB0_pNAp_27	ORF-Same	2.60051	2.81757	13.9298	None
RSN_LD2.105_ccs_3169_1619_0_1619_1619_SUB0_pNAp_26	ORF-Same	3.18269	2.81757	13.9298	None
RSN_LD4.109_sub_151192_15976_21372_22702_1330_SUB0_uNAp_39	ORF-Same	0.395063	2.81757	13.9298	None
RNN_LD1.110_ccs_109437_717_0_717_717_SUB0_pNAp_47	ORF-Same	5.37086	2.62941	12.1911	Hits
RNN_LD4.105_ccs_132852_3852_0_3852_3852_SUB0_uNAp_28	ORF-Same	#NAME?	3.16997	10.6251	None
RNN_LD4.105_ccs_91455_1448_0_1448_1448_SUB0_pNAp_24	ORF-Same	1.66903	2.97543	13.2675	Hits
RSN_LD2.102_ccs_148603_1342_0_1342_1342_SUB0_pNAp_32	ORF-Same	6.58338	2.97543	13.2675	Hits
RNN_LD4.102_ccs_6503_3894_0_3894_3894_SUB0_pNAp_27	ORF-Same	4.3194	3.4014	14.2283	Hits
RNN_LD4.108_ccs_21372_3894_0_3894_3894_SUB0_pNAp_26	ORF-Same	1.85798	3.4014	14.2283	Hits
RSN_LD4.103_ccs_51450_4340_0_4340_4340_SUB0_pNAp_31	ORF-Same	5.4082	3.4014	14.2283	Hits
RSN_LD3.108_ccs_12091_2374_0_2374_2374_SUB0_pNAp_29	ORF-Same	7.49057	3.22453	16.066	Hits
RSN_LD4.108_ccs_6780_2568_0_2568_2568_SUB0_pNAp_37	ORF-Same	6.29122	3.22453	16.066	Hits
RSN_LD4.110_sub_125708_5681_7762_10541_2779_SUB0_uNAp_22	ORF-Same	2.07211	3.22453	16.066	Hits
RNN_LD4.115_ccs_130972_3676_0_3676_3676_SUB0_pNAp_32	ORF-Same	5.72492	3.24353	13.4725	Hits
RNN_LD1.112_ccs_100398_615_0_615_615_SUB0_pNAp_27	ORF-Same	7.62311	2.31597	14.1585	Hits
RNN_LD4.116_ccs_60785_4449_0_4449_4449_SUB0_pTNp_20	ORF-Same	3.6094	3.56241	10.4332	None
RNN_LD4.109_ccs_84510_3554_0_3554_3554_SUB0_pNAp_130	ORF-Same	9.88633	3.48615	18.8621	Hits
RNN_LD3.105_ccs_139635_2207_0_2207_2207_SUB0_pNAp_158	ORF-Same	10.7082	2.96142	18.6861	Hits
RNN_LD4.110_ccs_125733_1336_0_1336_1336_SUB0_pTNp_47	ORF-Same	9.52321	2.96142	18.6861	Hits
RSN_LD3.104_ccs_62520_2260_0_2260_2260_SUB0_pTNp_32	ORF-Same	#NAME?	2.96142	18.6861	Hits
RSN_LD3.109_ccs_76775_2387_0_2387_2387_SUB0_uNAp_32	ORF-Same	10.0374	2.96142	18.6861	Hits
RSN_LD3.107_sub_149361_5759_0_2865_2865_SUB0_pTNp_52	ORF-Same	4.91217	2.94101	16.5855	Hits
RSN_LD4.109_sub_22446_3182_3541_6542_3001_SUB0_pTNu_84	ORF-Same	4.2854	2.94101	16.5855	Hits
RSN_LD2.106_ccs_6899_1920_0_1920_1920_SUB0_pTNp_27	ORF-Same	7.84937	2.92428	13.196	Hits
RSN_LD4.105_ccs_73485_4590_0_4590_4590_SUB0_uNAp_35	ORF-Same	9.21319	3.5479	17.6367	Hits
RSN_LD3.110_ccs_64623_2440_0_2440_2440_SUB0_pNAp_24	ORF-Same	10.2922	3.22063	18.5237	Hits
RSN_LD4.111_ccs_50485_3356_0_3356_3356_SUB0_pTNp_20	ORF-Same	3.3799	2.95279	15.3535	Hits
RNN_LD1.108_ccs_14751_1620_0_1620_1620_SUB0_pNAp_30	ORF-Same	10.1506	2.19312	15.2738	Hits
RNN_LD1.109_ccs_148398_953_0_953_953_SUB1_pTNp_37	ORF-Same	9.34976	2.51055	15.2958	Hits
RSN_LD2.101_ccs_81868_777_0_777_777_SUB0_pNAp_27	ORF-Same	9.07504	2.62941	16.9413	None
RSN_LD2.106_ccs_69101_779_0_779_779_SUB0_pTNp_36	ORF-Same	9.38013	2.62941	16.9413	None
RNN_LD1.105_ccs_72823_448_0_448_448_SUB0_pNAp_20	ORF-Same	8.67539	2.33445	14.4501	Hits
RSN_LD1.105_ccs_26388_982_0_982_982_SUB0_pTNu_138	ORF-Same	9.85885	2.80754	15.9066	Hits
RSN_LD3.104_ccs_117993_2095_0_2095_2095_SUB0_pNAp_52	ORF-Same	4.76792	2.78032	9.22379	Hits
RSN_LD2.107_sub_40738_1405_0_1405_1405_SUB0_pTNp_32	ORF-Same	3.18349	3.00475	9.68739	None
RNN_LD2.102_ccs_43801_1597_0_1597_1597_SUB0_pNAp_77	ORF-Same	#NAME?	3.02243	16.8012	Hits
RNN_LD3.102_ccs_61562_2211_0_2211_2211_SUB0_pTNp_27	ORF-Same	9.24283	3.02243	16.8012	Hits
RNN_LD3.105_ccs_146402_2179_0_2179_2179_SUB0_pTNp_56	ORF-Same	#NAME?	3.02243	16.8012	Hits
RNN_LD4.115_sub_63524_3650_0_3060_3060_SUB0_pTNp_45	ORF-Same	5.54813	3.4101	12.4658	Hits
RSN_LD2.103_ccs_6127_1608_0_1608_1608_SUB0_pTNu_31	ORF-Same	9.40556	2.67025	16.8931	Hits
RSN_LD4.106_ccs_50590_1790_0_1790_1790_SUB0_pNAp_30	ORF-Same	9.48732	3.02366	17.1914	Hits
RSN_LD3.109_ccs_77407_928_0_928_928_SUB0_pNAp_30	ORF-Same	5.72329	2.39094	11.5262	None
RSN_LD3.107_ccs_23670_2386_0_2386_2386_SUB0_pNAp_500	ORF-Same	9.02536	2.39094	13.25	None
RNN_LD4.113_sub_97989_3164_0_3164_3164_SUB0_pTNu_31	ORF-Same	7.50724	3.18639	17.8572	Hits
RSN_LD4.108_sub_42394_7563_5542_9061_3519_SUB0_pTNp_40	ORF-Same	8.01639	3.18639	17.8572	Hits
RNN_LD4.107_ccs_140715_1480_0_1480_1480_SUB0_uNAp_36	ORF-Same	10.2266	2.83315	17.1511	None
RNN_LD4.110_ccs_2043_3997_0_3997_3997_SUB0_pTNp_27	ORF-Same	3.48414	3.01242	8.10904	None
RNN_LD2.111_ccs_128021_1257_0_1257_1257_SUB0_uNAp_29	ORF-Same	8.6171	2.55267	15.1382	Hits
RSN_LD1.108_ccs_83499_755_0_755_755_SUB0_pTNu_25	ORF-Same	7.3878	2.55267	15.1382	Hits
RNN_LD2.107_ccs_55225_1662_0_1662_1662_SUB0_uNAp_36	ORF-Same	7.68717	2.55267	14.5252	Hits
RSN_LD4.104_sub_41359_5451_5113_7667_2554_SUB0_pNAp_26	ORF-Same	3.94907	2.95279	11.6175	Hits
RSN_LD2.104_ccs_53057_1164_0_1164_1164_SUB0_pTNu_25	ORF-Same	6.11998	2.83315	12.6822	None
RSN_LD4.104_ccs_137712_2728_0_2728_2728_SUB0_pNAp_79	ORF-Same	3.63459	3.37199	10.7856	None
RSN_LD3.107_ccs_134034_3092_0_3092_3092_SUB0_pTNu_55	ORF-Same	6.40352	3.15473	15.9056	Hits
RNN_LD2.104_ccs_77647_1446_0_1446_1446_SUB0_pTNp_27	ORF-Same	#NAME?	2.78032	12.2528	None
RSN_LD2.104_sub_97766_1693_0_1196_1196_SUB0_uNAp_26	ORF-Same	1.91073	2.78032	12.2528	None
RSN_LD2.110_sub_94731_2534_0_1262_1262_SUB0_pNAp_31	ORF-Same	1.3978	2.78032	12.2528	None
RSN_LD3.107_ccs_66002_1153_0_1153_1153_SUB0_pTNu_127	ORF-Same	6.28568	2.78032	12.2528	None
RNN_LD2.105_ccs_39749_1763_0_1763_1763_SUB0_pTNu_67	ORF-Same	#NAME?	2.92891	8.88015	None
RNN_LD4.103_ccs_150048_4433_0_4433_4433_SUB0_pNAp_35	ORF-Same	4.81044	3.42602	11.9251	None
RNN_LD4.104_ccs_2589_3644_0_3644_3644_SUB0_pNAp_35	ORF-Same	1.57773	3.42602	11.9266	None
RNN_LD4.113_ccs_12267_3801_0_3801_3801_SUB0_pTNp_32	ORF-Same	-0.295128	3.42602	11.9251	None
RSN_LD4.111_ccs_85394_3814_0_3814_3814_SUB0_pNAp_37	ORF-Same	3.41143	3.42602	11.9251	None
RNN_LD2.106_ccs_7591_2084_0_2084_2084_SUB0_pNAp_44	ORF-Same	4.44095	3.08458	12.0438	None
RSN_LD3.104_ccs_148139_1907_0_1907_1907_SUB0_pTNu_42	ORF-Same	5.59544	3.08458	12.0438	None
RNN_LD3.104_ccs_16123_2977_0_2977_2977_SUB0_pNAp_191	ORF-Same	1.57531	3.12937	13.4826	None
RSN_LD3.110_ccs_48679_2446_0_2446_2446_SUB0_pTNp_32	ORF-Same	6.7185	3.12937	13.4826	None
RNN_LD3.107_sub_72582_2372_0_2341_2341_SUB0_uNAp_47	ORF-Same	2.32625	2.99826	13.0154	None
RSN_LD3.102_ccs_41700_1980_0_1980_1980_SUB0_pNAp_27	ORF-Same	6.62753	2.99826	13.0154	None
RSN_LD3.110_ccs_55650_2363_0_2363_2363_SUB0_uNAp_27	ORF-Same	3.67638	2.99826	13.0154	None
RNN_LD4.113_ccs_45724_3391_0_3391_3391_SUB0_pNAp_27	ORF-Same	7.20501	3.10346	13.2318	None
RSN_LD2.103_ccs_70107_1653_0_1653_1653_SUB0_pTNp_21	ORF-Same	3.10518	3.04766	10.5137	None
RNN_LD4.105_ccs_60320_3529_0_3529_3529_SUB0_pNAp_26	ORF-Same	3.96532	3.0187	14.4725	None
RSN_LD4.102_sub_76512_3585_0_3460_3460_SUB0_uTNu_66	ORF-Same	7.11858	3.0187	14.4726	None
RNN_LD3.104_ccs_137095_2011_0_2011_2011_SUB0_pTNp_28	ORF-Same	3.2032	3.00346	12.4138	None
RNN_LD4.104_ccs_101239_1565_0_1565_1565_SUB0_pTNp_41	ORF-Same	4.47994	3.00346	12.4138	None
RNN_LD3.108_ccs_39041_3118_0_3118_3118_SUB0_pTNu_28	ORF-Same	2.48285	3.031	9.0068	None
RSN_LD3.106_sub_101698_2535_0_2497_2497_SUB0_uNAp_37	ORF-Same	5.08321	3.20466	11.9495	Hits
RSN_LD3.104_ccs_159653_2157_0_2157_2157_SUB0_pNAp_26	ORF-Same	1.62994	3.07482	11.7815	None
RSN_LD3.110_sub_129424_3639_0_1981_1981_SUB0_pNAp_91	ORF-Same	4.47216	3.07482	11.7815	None
RNN_LD3.108_ccs_52350_2197_0_2197_2197_SUB0_pNAp_35	ORF-Same	3.39163	3.01494	10.8752	None
RSN_LD3.108_ccs_23026_2266_0_2266_2266_SUB0_pNAp_41	ORF-Same	3.21878	3.01494	10.8752	None
RSN_LD3.108_ccs_27239_2094_0_2094_2094_SUB0_pTNp_33	ORF-Same	4.76924	2.993	9.83777	None
RNN_LD2.102_ccs_26443_1225_0_1225_1225_SUB0_pTNp_26	ORF-Same	5.64659	2.72263	8.97331	None
RNN_LD4.104_ccs_114464_1476_0_1476_1476_SUB0_pTNp_33	ORF-Same	6.21956	3.00217	13.539	Hits
RSN_LD4.103_ccs_19012_1424_0_1424_1424_SUB0_pNAp_31	ORF-Same	2.5509	3.00217	13.539	Hits
RSN_LD4.109_ccs_18697_1695_0_1695_1695_SUB0_pTNp_22	ORF-Same	3.40395	3.06145	14.1773	Hits
RNN_LD2.110_ccs_76768_1258_0_1258_1258_SUB0_uNAp_32	ORF-Same	6.75582	2.81954	9.13967	None
RSN_LD3.103_ccs_156253_2593_0_2593_2593_SUB0_pTNp_25	ORF-Same	2.74308	3.23679	12.5678	Hits
RSN_LD3.107_ccs_113628_2261_0_2261_2261_SUB0_uNAp_29	ORF-Same	3.69655	2.79934	8.01876	Hits
RNN_LD3.101_ccs_52642_871_0_871_871_SUB0_pTNp_22	ORF-Same	5.08172	2.43136	14.3665	Hits
RSN_LD4.107_ccs_149406_956_0_956_956_SUB0_uNAp_27	ORF-Same	7.09286	2.43136	14.3665	Hits
RSN_LD3.104_ccs_32487_2489_0_2489_2489_SUB0_pNAp_70	ORF-Same	2.34908	3.21669	12.0456	None
RSN_LD1.110_ccs_106465_833_0_833_833_SUB0_uNAp_30	ORF-Same	4.96993	2.76268	10.9542	Hits
RSN_LD3.102_ccs_13425_896_0_896_896_SUB0_pNAp_25	ORF-Same	4.55244	2.76268	10.9542	Hits
RNN_LD4.106_sub_5972_7981_6390_7792_1402_SUB0_pTNp_17	ORF-Same	4.62527	3.00604	9.75348	None
RNN_LD3.106_ccs_34242_2557_0_2557_2557_SUB0_pTNp_80	ORF-Same	2.59455	3.25164	13.1978	None
RNN_LD3.110_ccs_131916_2336_0_2336_2336_SUB0_pNAp_37	ORF-Same	#NAME?	3.25164	13.1978	None
RNN_LD4.105_ccs_133246_4203_0_4203_4203_SUB0_pTNp_22	ORF-Same	2.40735	3.25164	13.1955	None
RSN_LD4.115_sub_152849_4426_0_3042_3042_SUB0_pNAp_34	ORF-Same	0.15056	3.25164	13.1978	None
RNN_LD3.105_ccs_120798_2816_0_2816_2816_SUB0_uNAp_25	ORF-Same	3.50144	3.33082	11.6668	Hits
RSN_LD4.107_ccs_61478_3103_0_3103_3103_SUB0_uNAp_85	ORF-Same	5.04374	3.33566	13.3732	None
RSN_LD3.103_ccs_96465_2576_0_2576_2576_SUB0_pNAp_37	ORF-Same	4.46074	3.19396	12.0194	None
RSN_LD3.108_sub_125459_4345_0_2591_2591_SUB0_pTNp_36	ORF-Same	4.89579	3.19396	12.0194	None
RSN_LD4.102_sub_40295_8094_0_3316_3316_SUB0_pTNu_35	ORF-Same	4.44857	3.33203	11.5148	None
RSN_LD3.107_ccs_134702_2488_0_2488_2488_SUB0_pNAp_51	ORF-Same	4.08789	3.273	11.8098	None
RNN_LD4.110_ccs_54881_1890_0_1890_1890_SUB0_pTNp_24	ORF-Same	5.99299	2.86094	11.9051	Hits
RNN_LD2.106_ccs_127603_1508_0_1508_1508_SUB0_pTNp_31	ORF-Same	6.57803	2.86806	14.9378	Hits
RSN_LD2.103_ccs_9815_1489_0_1489_1489_SUB0_uNAp_39	ORF-Same	3.8089	2.86806	14.9378	Hits
RSN_LD2.110_sub_126269_1394_1413_2621_1208_SUB0_pNAp_32	ORF-Same	#NAME?	2.86806	14.9378	Hits
RSN_LD3.105_ccs_21813_1421_0_1421_1421_SUB0_pNAp_32	ORF-Same	4.66789	2.86806	14.9378	Hits
RSN_LD4.111_ccs_33102_1551_0_1551_1551_SUB0_pNAp_35	ORF-Same	-0.577767	2.86806	14.9378	Hits
RNN_LD4.108_ccs_30441_3166_0_3166_3166_SUB0_uNAp_23	ORF-Same	4.79364	3.3941	12.5721	None
RNN_LD3.103_ccs_13925_1236_0_1236_1236_SUB0_pNAp_91	ORF-Same	6.73796	2.83123	13.7308	Hits
RSN_LD3.107_ccs_29938_2604_0_2604_2604_SUB0_pNAp_32	ORF-Same	-4.47393	2.97681	12.9131	None
RSN_LD3.101_sub_10327_4541_0_2353_2353_SUB0_pNAp_27	ORF-Same	3.23113	3.25382	8.67223	None
RSN_LD3.105_ccs_66858_2270_0_2270_2270_SUB0_uNAp_37	ORF-Same	2.43563	3.25382	8.67223	None
RSN_LD3.103_ccs_48282_1816_0_1816_1816_SUB0_pNAp_25	ORF-Same	6.33842	3.12743	13.6971	Hits
RNN_LD4.108_ccs_87946_1142_0_1142_1142_SUB0_pTNp_21	ORF-Same	2.51096	2.72263	6.8845	None
RSN_LD3.101_sub_62873_4254_0_2765_2765_SUB0_pTNp_21	ORF-Same	4.75328	2.84634	11.6908	None
RSN_LD3.109_ccs_156485_2580_0_2580_2580_SUB0_pTNp_21	ORF-Same	3.80787	2.84634	11.6908	None
RSN_LD4.101_sub_57200_5512_0_3325_3325_SUB0_pTNp_24	ORF-Same	4.15947	2.84634	11.6908	None
RSN_LD4.115_sub_141897_8205_5147_8921_3774_SUB0_pTNp_64	ORF-Same	6.57909	2.76492	12.307	None
RNN_LD4.105_ccs_10292_3314_0_3314_3314_SUB0_pNAp_29	ORF-Same	7.03276	3.44185	14.7033	Hits
RSN_LD4.111_sub_17470_6387_0_3589_3589_SUB0_uNAp_37	ORF-Same	1.01078	3.44185	14.7033	Hits
RSN_LD4.114_ccs_149093_3371_0_3371_3371_SUB0_pNAp_32	ORF-Same	1.32481	3.44185	14.7033	Hits
RSN_LD4.107_ccs_110704_1769_0_1769_1769_SUB0_uNAp_51	ORF-Same	5.14751	3.01494	13.2869	Hits
RSN_LD4.109_ccs_86279_1579_0_1579_1579_SUB0_pTNp_30	ORF-Same	1.94673	3.01494	13.2869	Hits
RSN_LD4.111_sub_79337_8426_0_3229_3229_SUB0_pTNu_54	ORF-Same	5.80349	3.01494	13.2869	Hits
RNN_LD2.102_ccs_91720_1195_0_1195_1195_SUB0_pNAp_24	ORF-Same	2.68032	2.88536	9.48733	None
RNN_LD2.102_ccs_113066_2791_0_2791_2791_SUB1_pNAp_34	ORF-Same	2.17473	2.87506	13.1416	None
RNN_LD3.109_ccs_77212_1676_0_1676_1676_SUB0_pNAp_43	ORF-Same	#NAME?	2.87506	13.1416	None
RNN_LD4.105_ccs_4702_1372_0_1372_1372_SUB0_pNAp_30	ORF-Same	#NAME?	2.87506	13.1416	None
RNN_LD4.114_ccs_60528_3978_0_3978_3978_SUB0_pNAp_50	ORF-Same	5.00966	2.87506	13.1416	None
RSN_LD2.107_ccs_90848_1150_0_1150_1150_SUB0_pNAp_39	ORF-Same	3.67073	2.88874	13.2138	None
RSN_LD4.103_ccs_113322_1436_0_1436_1436_SUB0_uNAp_40	ORF-Same	3.31759	2.87506	13.1416	None
RSN_LD4.111_ccs_107553_3954_0_3954_3954_SUB0_pTNp_14	ORF-Same	2.36317	2.87506	13.1416	None
RNN_LD3.105_ccs_111874_2124_0_2124_2124_SUB0_pNAp_27	ORF-Same	7.84815	3.12937	13.2409	Hits
RNN_LD4.104_ccs_37345_2543_0_2543_2543_SUB0_pTNp_36	ORF-Same	4.47671	3.12937	13.2407	Hits
RSN_LD3.107_sub_112644_16373_8129_10044_1915_SUB0_uNAp_30	ORF-Same	#NAME?	3.12937	13.2409	Hits
RSN_LD3.108_ccs_89567_2263_0_2263_2263_SUB0_pNAp_34	ORF-Same	#NAME?	3.12937	13.2407	Hits
RSN_LD3.109_sub_39192_2117_0_2117_2117_SUB0_pTNp_33	ORF-Same	#NAME?	3.12937	13.2409	Hits
RNN_LD4.103_ccs_35557_1841_0_1841_1841_SUB0_pTNp_42	ORF-Same	5.79896	2.55267	10.7125	Hits
RNN_LD4.108_ccs_144037_1718_0_1718_1718_SUB0_pNAp_47	ORF-Same	4.64933	2.55267	10.7125	Hits
RSN_LD4.103_ccs_2436_1914_0_1914_1914_SUB0_pTNp_26	ORF-Same	5.58976	2.52634	11.1129	Hits
RNN_LD1.111_ccs_18700_822_0_822_822_SUB0_pTNp_32	ORF-Same	4.19692	2.55991	13.5146	None
RSN_LD1.104_ccs_37349_711_0_711_711_SUB0_pNAp_67	ORF-Same	8.21934	2.55991	13.5151	None
RNN_LD3.107_ccs_63683_2540_0_2540_2540_SUB0_pNAp_32	ORF-Same	5.60021	3.04532	13.0918	Hits
RNN_LD3.110_ccs_11435_3650_0_3650_3650_SUB0_pTNp_252	ORF-Same	#NAME?	3.20952	12.8112	None
RNN_LD4.110_ccs_17217_4113_0_4113_4113_SUB0_pNAp_29	ORF-Same	6.07189	3.20952	12.8112	None
RNN_LD4.115_ccs_123602_2946_0_2946_2946_SUB0_pNAp_29	ORF-Same	2.08746	3.20952	12.8112	None
RNN_LD4.116_ccs_48657_2908_0_2908_2908_SUB0_pNAp_52	ORF-Same	0.895303	3.20952	12.8112	None
RSN_LD4.108_ccs_132769_3164_0_3164_3164_SUB0_pNAp_42	ORF-Same	-0.524915	3.20952	12.8112	None
RNN_LD4.114_sub_21115_14579_27310_30887_3577_SUB0_pTNu_72	ORF-Same	4.79779	3.09202	12.8768	None
RNN_LD4.115_sub_123399_5827_4134_7316_3182_SUB0_pTNp_13	ORF-Same	4.50176	3.09202	12.8768	None
RSN_LD3.110_sub_10702_5557_0_3099_3099_SUB0_pTNu_54	ORF-Same	6.57198	3.24797	15.6988	Hits
RSN_LD4.114_ccs_42304_3688_0_3688_3688_SUB0_pNAp_53	ORF-Same	1.3505	3.24797	12.8615	None
RSN_LD4.115_sub_40843_4397_0_3642_3642_SUB0_pTNp_41	ORF-Same	5.63488	3.24797	12.8615	None
RNN_LD4.105_ccs_9984_3277_0_3277_3277_SUB0_pTNp_31	ORF-Same	2.25399	3.17869	10.5963	None
RSN_LD4.109_ccs_107633_3171_0_3171_3171_SUB0_pTNp_33	ORF-Same	-1.91594	3.17869	10.5963	None
RSN_LD4.109_ccs_49649_3418_0_3418_3418_SUB0_pNAp_64	ORF-Same	2.56071	3.17869	10.5963	None
RSN_LD4.112_ccs_156885_3071_0_3071_3071_SUB0_pNAp_32	ORF-Same	4.97476	3.17869	10.5963	None
RSN_LD4.112_sub_10889_7263_3276_6511_3235_SUB0_pNAp_29	ORF-Same	2.54102	3.17869	10.5963	None
RNN_LD3.102_ccs_120478_2261_0_2261_2261_SUB0_pNAp_36	ORF-Same	4.74631	3.13609	14.4369	Hits
RNN_LD3.106_ccs_21082_2241_0_2241_2241_SUB0_pTNp_42	ORF-Same	4.69237	3.13609	14.4369	Hits
RSN_LD1.110_ccs_13401_647_0_647_647_SUB0_pTNp_29	ORF-Same	7.55685	2.57749	12.6939	Hits
RSN_LD2.103_sub_121528_1243_0_1243_1243_SUB0_uNAp_50	ORF-Same	7.27468	2.63246	10.9773	Hits
RSN_LD1.105_ccs_157153_411_0_411_411_SUB0_pTNp_29	ORF-Same	5.34323	2.81158	10.3045	None
RSN_LD3.102_ccs_103774_2124_0_2124_2124_SUB0_pNAp_32	ORF-Same	3.18587	2.71517	11.9586	Hits
RSN_LD4.111_sub_95557_5877_7938_11579_3641_SUB0_uNAp_102	ORF-Same	4.61677	2.71517	11.9586	Hits
RSN_LD4.105_ccs_54745_1290_0_1290_1290_SUB0_pTNp_49	ORF-Same	6.32544	2.79309	14.4979	Hits
RNN_LD2.105_ccs_99488_1752_0_1752_1752_SUB0_uNAp_37	ORF-Same	3.73498	3.08027	11.4759	None
RSN_LD4.107_ccs_160170_2091_0_2091_2091_SUB0_pTNp_32	ORF-Same	3.49889	3.08027	11.4759	None
RSN_LD4.115_ccs_31297_2716_0_2716_2716_SUB0_pNAp_34	ORF-Same	4.17991	3.08027	11.4759	None
RNN_LD4.108_ccs_91588_4010_0_4010_4010_SUB0_pTNp_40	ORF-Same	6.58759	2.989	12.8427	Hits
RSN_LD3.104_ccs_114501_2114_0_2114_2114_SUB0_pNAp_32	ORF-Same	4.66278	3.08884	9.06436	None
RSN_LD4.114_sub_126308_7090_3499_7090_3591_SUB0_pTNu_31	ORF-Same	3.21956	3.31345	9.86953	None
RSN_LD1.103_ccs_144204_910_0_910_910_SUB0_pNAp_37	ORF-Same	5.88996	2.70501	13.9704	None
RSN_LD4.112_sub_44710_3319_8021_9729_1708_SUB0_pTNp_33	ORF-Same	5.52529	2.80754	12.197	None
RSN_LD1.110_ccs_156991_1108_0_1108_1108_SUB0_pTNp_33	ORF-Same	5.41768	2.617	11.6569	Hits
RSN_LD1.105_ccs_27834_649_0_649_649_SUB0_pNAp_31	ORF-Same	6.60733	2.52244	9.80911	Hits
RNN_LD4.116_ccs_52055_2713_0_2713_2713_SUB0_pNAp_47	ORF-Same	2.2032	3.20548	8.23462	None
RSN_LD4.105_ccs_143487_2914_0_2914_2914_SUB0_pNAp_62	ORF-Same	1.47768	3.20548	8.23462	None
RNN_LD1.105_ccs_36689_633_0_633_633_SUB0_pNAp_39	ORF-Same	6.31134	2.50651	11.2588	Hits
RSN_LD1.103_ccs_43231_903_0_903_903_SUB0_pNAp_32	ORF-Same	3.10182	2.55991	11.1499	Hits
RSN_LD2.102_ccs_142716_1071_0_1071_1071_SUB0_pNAp_57	ORF-Same	5.98071	2.89042	13.0031	Hits
RNN_LD4.103_sub_18956_2314_1773_4003_2230_SUB0_pNAp_44	ORF-Same	5.71328	2.96708	14.2574	Hits
RNN_LD4.105_ccs_7850_1572_0_1572_1572_SUB0_pTNp_38	ORF-Same	4.36667	3.09726	12.3122	None
RSN_LD3.101_sub_148585_13099_6601_9922_3321_SUB0_uNAp_31	ORF-Same	7.17827	3.35851	14.6032	Hits
RSN_LD4.102_ccs_96483_2944_0_2944_2944_SUB0_pNAp_24	ORF-Same	1.34199	3.35851	14.6032	Hits
RSN_LD4.111_ccs_12409_3022_0_3022_3022_SUB0_pNAp_29	ORF-Same	4.61324	3.35851	14.6032	Hits
RNN_LD4.107_ccs_130980_3381_0_3381_3381_SUB0_pNAp_37	ORF-Same	5.56301	3.36192	10.7957	Hits
RNN_LD3.102_sub_144055_3424_0_2560_2560_SUB0_pTNu_22	ORF-Same	5.72438	3.0249	12.6501	Hits
RSN_LD4.109_ccs_62849_1462_0_1462_1462_SUB0_uNAp_49	ORF-Same	3.7447	3.0249	12.6501	Hits
RNN_LD4.101_sub_79471_6547_0_3990_3990_SUB0_uNAp_27	ORF-Same	5.393	3.09202	12.856	Hits
RNN_LD4.101_sub_8659_4007_0_4007_4007_SUB0_pTNp_50	ORF-Same	2.75596	3.09202	12.856	Hits
RNN_LD4.110_ccs_80041_3569_0_3569_3569_SUB0_pNAp_45	ORF-Same	4.63488	3.09202	12.856	Hits
RSN_LD4.103_ccs_107216_4506_0_4506_4506_SUB0_uNAp_34	ORF-Same	3.95093	3.09202	12.856	Hits
RSN_LD4.102_ccs_21721_2704_0_2704_2704_SUB0_pTNp_37	ORF-Same	6.16521	3.10857	13.7363	Hits
RSN_LD3.110_ccs_161402_1683_0_1683_1683_SUB0_pNAp_27	ORF-Same	4.69181	3.06707	17.9342	Hits
RSN_LD3.103_ccs_104064_2604_0_2604_2604_SUB0_pNAp_27	ORF-Same	4.24679	3.10857	14.0631	None
RSN_LD4.108_ccs_37673_2132_0_2132_2132_SUB0_pNAp_82	ORF-Same	6.25162	3.26458	14.3236	None
RNN_LD3.107_ccs_45027_2519_0_2519_2519_SUB0_pNAp_27	ORF-Same	2.15704	3.19479	11.5957	None
RNN_LD3.108_ccs_20007_2628_0_2628_2628_SUB0_pNAp_35	ORF-Same	#NAME?	3.19479	11.5957	None
RSN_LD3.105_ccs_79683_2922_0_2922_2922_SUB0_pTNp_26	ORF-Same	1.28688	3.19479	11.5957	None
RNN_LD2.107_ccs_95269_1435_0_1435_1435_SUB0_pTNu_27	ORF-Same	4.39266	2.99167	13.3765	Hits
RSN_LD2.106_sub_10647_19457_14491_16180_1689_SUB0_pTNu_56	ORF-Same	5.9197	2.99167	13.3754	Hits
RSN_LD3.108_ccs_54890_2225_0_2225_2225_SUB0_pTNp_28	ORF-Same	3.80116	2.99167	13.3754	Hits
RNN_LD3.110_sub_154913_4338_0_2565_2565_SUB0_pTNp_27	ORF-Same	4.2604	3.28126	10.8805	None
RNN_LD3.105_ccs_83042_1397_0_1397_1397_SUB0_pNAp_35	ORF-Same	5.25153	2.92737	10.4847	None
RNN_LD2.102_ccs_73054_1229_0_1229_1229_SUB0_pTNp_31	ORF-Same	#NAME?	2.63849	13.8153	Hits
RNN_LD4.110_ccs_36626_2401_0_2401_2401_SUB0_pNAp_26	ORF-Same	5.71768	2.63849	13.8153	Hits
RSN_LD2.104_ccs_11903_953_0_953_953_SUB0_pTNp_27	ORF-Same	5.89785	2.63849	13.8819	Hits
RSN_LD2.109_ccs_73108_1174_0_1174_1174_SUB0_pTNp_26	ORF-Same	2.58496	2.63849	13.8153	Hits
RNN_LD4.108_ccs_146373_2350_0_2350_2350_SUB0_pTNp_36	ORF-Same	3.46597	3.1176	12.5876	Hits
RSN_LD3.106_sub_12058_5546_0_2869_2869_SUB0_pTNu_31	ORF-Same	2.83996	3.1176	12.5876	Hits
RNN_LD4.116_sub_52148_5068_2211_7062_4851_SUB1_uNAp_31	ORF-Same	5.24888	3.10037	15.0368	Hits
RSN_LD4.111_ccs_67224_3701_0_3701_3701_SUB0_pTNp_60	ORF-Same	8.2525	3.10037	15.0368	Hits
RNN_LD3.104_ccs_22899_1939_0_1939_1939_SUB0_pNAp_30	ORF-Same	6.14965	3.10037	13.4702	Hits
RNN_LD2.103_ccs_6791_1276_0_1276_1276_SUB0_pNAp_30	ORF-Same	2.87971	2.62941	12.2529	None
RSN_LD2.109_ccs_34843_1251_0_1251_1251_SUB0_pTNu_36	ORF-Same	7.10439	2.62941	12.2529	None
RSN_LD3.109_sub_46192_6849_4794_7735_2941_SUB0_pTNp_22	ORF-Same	4.26679	2.97818	12.6461	Hits
RSN_LD4.102_ccs_80999_1466_0_1466_1466_SUB0_pTNp_22	ORF-Same	0.157044	2.97818	12.6461	Hits
RSN_LD4.105_ccs_123768_1185_0_1185_1185_SUB0_pTNp_36	ORF-Same	5.57334	2.97818	12.6461	Hits
RSN_LD4.105_ccs_86012_1447_0_1447_1447_SUB0_pTNp_42	ORF-Same	5.32265	2.97818	12.6461	Hits
RSN_LD2.106_ccs_1579_1154_0_1154_1154_SUB0_pNAp_38	ORF-Same	6.44576	2.86806	13.3487	None
RNN_LD3.102_ccs_138660_1217_0_1217_1217_SUB0_pNAp_62	ORF-Same	4.42626	2.92428	13.9022	Hits
RNN_LD3.104_sub_74358_2544_0_2544_2544_SUB0_pTNu_37	ORF-Same	3.19535	3.32715	11.7982	None
RNN_LD4.107_ccs_41357_2696_0_2696_2696_SUB0_uNAp_27	ORF-Same	1.19849	3.32715	11.7982	None
RNN_LD2.109_sub_53610_3568_6100_8208_2108_SUB0_uNAp_19	ORF-Same	2.2555	2.95856	12.3959	Hits
RNN_LD4.107_ccs_21771_1749_0_1749_1749_SUB0_pNAp_22	ORF-Same	3.86938	2.95856	12.3959	Hits
RNN_LD3.108_ccs_16546_1684_0_1684_1684_SUB0_pNAp_50	ORF-Same	3.69877	3.00604	9.90769	Hits
RNN_LD3.110_sub_71025_4452_4640_7887_3247_SUB0_pTNp_49	ORF-Same	-1.35845	3.00604	9.90769	Hits
RNN_LD4.113_sub_81968_4086_0_3471_3471_SUB0_pNAp_36	ORF-Same	0.350497	3.00604	9.90769	Hits
RSN_LD3.106_sub_43060_2356_0_1909_1909_SUB0_uNAp_41	ORF-Same	4.42727	3.00604	9.90769	Hits
RSN_LD4.114_ccs_142865_3215_0_3215_3215_SUB0_pNAp_37	ORF-Same	3.9397	3.00604	9.90769	Hits
RNN_LD2.107_ccs_72101_1293_0_1293_1293_SUB0_uNAp_37	ORF-Same	3.27277	2.97405	10.7634	None
RSN_LD2.102_ccs_116489_1442_0_1442_1442_SUB0_pNAp_35	ORF-Same	2.22959	2.97405	10.7634	None
RSN_LD3.104_ccs_89516_2700_0_2700_2700_SUB0_pTNu_27	ORF-Same	7.49398	2.81158	14.2515	None
RSN_LD3.103_sub_113222_4537_0_2549_2549_SUB0_pNAp_92	ORF-Same	4.97246	2.71265	12.7099	None
RSN_LD3.103_ccs_41474_2585_0_2585_2585_SUB0_pNAp_42	ORF-Same	6.94913	3.16286	12.7068	Hits
RSN_LD3.109_sub_89801_7212_2200_5599_3399_SUB1_pTNu_25	ORF-Same	5.74698	2.97681	12.5828	Hits
RNN_LD4.110_ccs_101613_1660_0_1660_1660_SUB0_pTNp_32	ORF-Same	7.91085	2.83885	15.7326	Hits
RSN_LD3.101_ccs_103592_2928_0_2928_2928_SUB0_pTNp_39	ORF-Same	5.06803	2.89542	14.6588	Hits
RSN_LD3.110_ccs_86797_1996_0_1996_1996_SUB0_pTNp_37	ORF-Same	7.50744	2.89542	14.6588	Hits
RSN_LD4.115_sub_106172_5649_4315_6965_2650_SUB0_pTNp_39	ORF-Same	4.8627	2.89542	14.6588	Hits
RSN_LD2.107_ccs_159521_1619_0_1619_1619_SUB0_uNAp_27	ORF-Same	6.13206	2.91169	12.9555	Hits
RNN_LD4.114_sub_108526_5933_0_4223_4223_SUB0_pTNu_24	ORF-Same	3.848	3.20303	12.9897	None
RSN_LD3.102_sub_80051_22798_10438_12320_1882_SUB0_pTNu_27	ORF-Same	3.31034	2.98767	11.4369	None
RSN_LD2.104_ccs_86801_1088_0_1088_1088_SUB0_pNAp_32	ORF-Same	8.125	2.65321	19.5163	Hits
RSN_LD2.104_sub_150373_8060_8827_9479_652_SUB0_pTNu_11	ORF-Same	#NAME?	2.65321	19.5163	Hits
RSN_LD2.106_ccs_33559_1793_0_1793_1793_SUB0_pNAp_48	ORF-Same	12.3294	2.65321	19.5163	Hits
RNN_LD1.108_ccs_13670_774_0_774_774_SUB0_pTNp_37	ORF-Same	11.0248	2.65321	18.7477	Hits
RNN_LD4.108_ccs_157330_1942_0_1942_1942_SUB0_pNAp_45	ORF-Same	11.1894	2.65321	18.7477	Hits
RNN_LD4.109_ccs_83877_1564_0_1564_1564_SUB0_pNAp_47	ORF-Same	8.20797	2.65321	18.7477	Hits
RSN_LD2.107_ccs_46729_996_0_996_996_SUB0_pNAp_37	ORF-Same	3.42694	2.66464	11.1369	None
RSN_LD4.107_ccs_1845_2987_0_2987_2987_SUB0_pNAp_46	ORF-Same	9.17756	3.09726	17.8931	Hits
RNN_LD4.108_ccs_78941_3616_0_3616_3616_SUB0_uNAp_27	ORF-Same	6.66413	2.97681	13.8125	Hits
RSN_LD4.102_sub_110721_6224_0_3727_3727_SUB0_pTNu_28	ORF-Same	5.30652	2.97681	13.8223	Hits
RNN_LD4.107_ccs_98722_1517_0_1517_1517_SUB0_pNAp_41	ORF-Same	8.00369	2.83315	16.5859	None
RNN_LD4.103_ccs_27225_1583_0_1583_1583_SUB0_pNAp_53	ORF-Same	4.42122	3.05115	13.1897	Hits
RSN_LD2.101_ccs_158851_1494_0_1494_1494_SUB0_pTNp_45	ORF-Same	6.23064	3.05115	13.1897	Hits
RNN_LD4.101_ccs_37873_3840_0_3840_3840_SUB0_pNAp_51	ORF-Same	9.16559	3.21192	18.4086	Hits
RSN_LD3.104_sub_123238_3330_0_2221_2221_SUB0_pTNu_47	ORF-Same	#NAME?	3.21192	18.4086	Hits
RSN_LD4.103_ccs_147682_2004_0_2004_2004_SUB0_uNAp_41	ORF-Same	5.71973	3.21192	18.4086	Hits
RNN_LD4.116_ccs_138356_3050_0_3050_3050_SUB0_pNAp_35	ORF-Same	6.71562	3.15381	14.856	Hits
RSN_LD4.112_ccs_151139_1834_0_1834_1834_SUB0_uNAp_33	ORF-Same	5.23343	3.15381	14.856	Hits
RSN_LD4.101_ccs_26366_3563_0_3563_3563_SUB0_pTNp_19	ORF-Same	5.71672	3.18127	15.176	Hits
RSN_LD4.114_ccs_25622_3637_0_3637_3637_SUB0_pTNp_30	ORF-Same	4.43729	3.18127	15.176	Hits
RSN_LD4.108_ccs_62504_1714_0_1714_1714_SUB0_pTNp_86	ORF-Same	4.43263	2.98767	12.1951	None
RNN_LD4.115_sub_63350_4334_0_3895_3895_SUB0_pTNp_26	ORF-Same	2.73985	3.18041	16.8086	Hits
RSN_LD4.104_ccs_74915_3295_0_3295_3295_SUB0_uNAp_32	ORF-Same	8.26644	3.18041	16.8086	Hits
RNN_LD4.116_ccs_6710_3963_0_3963_3963_SUB0_pNAp_41	ORF-Same	7.78816	3.56738	16.1465	Hits
RNN_LD4.113_sub_37861_3817_0_2893_2893_SUB0_pTNu_36	ORF-Same	2.74201	3.0835	12.5269	Hits
RSN_LD4.104_ccs_68823_2878_0_2878_2878_SUB0_pNAp_30	ORF-Same	5.27966	3.0835	12.5269	Hits
RNN_LD4.106_ccs_24503_3607_0_3607_3607_SUB0_pNAp_29	ORF-Same	7.67041	3.24944	17.2957	Hits
RNN_LD4.109_ccs_52158_3568_0_3568_3568_SUB0_pTNu_29	ORF-Same	4.87258	3.24944	17.2957	Hits
RSN_LD3.108_ccs_127327_2250_0_2250_2250_SUB0_pTNp_27	ORF-Same	8.02603	3.24944	17.299	Hits
RSN_LD4.104_ccs_160817_4393_0_4393_4393_SUB0_pTNu_22	ORF-Same	8.46801	3.24944	17.2957	Hits
RSN_LD4.112_sub_19500_6221_10546_14719_4173_SUB0_pNAp_35	ORF-Same	5.24203	3.24944	17.2957	Hits
RSN_LD4.115_ccs_45995_3284_0_3284_3284_SUB0_pNAp_37	ORF-Same	#NAME?	3.24944	17.299	Hits
RSN_LD4.115_sub_59580_6302_5202_8396_3194_SUB0_pTNp_19	ORF-Same	3.27277	3.24944	17.2957	Hits
RSN_LD3.103_ccs_162013_3066_0_3066_3066_SUB0_pTNp_37	ORF-Same	3.55459	3.15381	16.6672	Hits
RSN_LD3.103_sub_122318_5670_0_2775_2775_SUB0_pNAp_47	ORF-Same	3.31615	3.15381	16.6672	Hits
RSN_LD3.103_sub_131920_4405_0_2606_2606_SUB0_uNAp_62	ORF-Same	7.52431	3.15381	16.6672	Hits
RSN_LD3.105_sub_104274_4932_0_3219_3219_SUB0_pTNp_32	ORF-Same	1.70266	3.15381	16.6672	Hits
RSN_LD4.101_sub_72317_3412_0_2931_2931_SUB0_pTNp_35	ORF-Same	5.98891	3.15381	16.6672	Hits
RNN_LD4.108_sub_104701_3536_1529_3536_2007_SUB0_uNAp_26	ORF-Same	3.46728	3.15655	15.9982	Hits
RNN_LD4.114_ccs_8287_3446_0_3446_3446_SUB0_pTNp_35	ORF-Same	8.26066	3.15655	15.9936	Hits
RSN_LD3.107_sub_93650_3759_0_1899_1899_SUB0_pTNp_25	ORF-Same	#NAME?	3.15655	15.9936	Hits
RSN_LD3.109_ccs_42090_1860_0_1860_1860_SUB0_pNAp_29	ORF-Same	#NAME?	3.15655	15.9936	Hits
RNN_LD4.102_sub_35232_5737_0_3071_3071_SUB0_uNAp_25	ORF-Same	2.48929	3.33082	9.55367	None
RSN_LD4.112_sub_73674_8152_11000_14725_3725_SUB0_pTNp_22	ORF-Same	6.97905	3.32284	15.1238	Hits
RSN_LD4.111_sub_23049_7242_5604_9998_4394_SUB0_pNAp_50	ORF-Same	4.91862	3.28398	13.0178	Hits
RNN_LD4.115_ccs_73932_3663_0_3663_3663_SUB0_pNAp_34	ORF-Same	2.16672	3.28466	10.2889	None
RSN_LD3.105_ccs_53062_2118_0_2118_2118_SUB0_pNAp_26	ORF-Same	2.46074	3.21352	10.8441	Hits
RSN_LD4.102_ccs_139468_3340_0_3340_3340_SUB0_pNAp_37	ORF-Same	3.30305	3.21352	10.8441	Hits
RNN_LD4.111_sub_87911_4385_0_2867_2867_SUB0_uNAp_24	ORF-Same	4.97016	2.935	13.85	Hits
RSN_LD4.105_ccs_76546_1110_0_1110_1110_SUB0_pNAp_57	ORF-Same	4.53325	2.935	13.85	Hits
RNN_LD2.103_sub_107354_3556_0_1864_1864_SUB0_pNAp_21	ORF-Same	6.56628	2.935	15.3668	Hits
RNN_LD3.103_ccs_14323_2468_0_2468_2468_SUB0_pNAp_29	ORF-Same	8.42545	2.935	15.3668	Hits
RNN_LD4.106_ccs_135220_1990_0_1990_1990_SUB0_pNAp_27	ORF-Same	6.83099	2.935	15.3668	Hits
RNN_LD3.103_ccs_142045_1175_0_1175_1175_SUB0_uNAp_29	ORF-Same	5.05028	2.91328	16.8083	Hits
RNN_LD4.105_ccs_77272_1364_0_1364_1364_SUB0_pTNp_22	ORF-Same	7.00394	2.91328	16.8083	Hits
RNN_LD4.108_ccs_62072_1694_0_1694_1694_SUB0_uNAp_29	ORF-Same	6.58767	2.91328	16.8083	Hits
RNN_LD4.107_ccs_66960_1668_0_1668_1668_SUB0_pTNp_34	ORF-Same	8.46381	2.89376	14.9067	Hits
RSN_LD2.104_sub_83737_2184_0_2184_2184_SUB0_uNAp_49	ORF-Same	4.67553	2.89376	14.9067	Hits
RSN_LD2.110_ccs_94588_1170_0_1170_1170_SUB0_pTNp_33	ORF-Same	3.5656	2.89376	14.9067	Hits
RNN_LD4.109_sub_99045_9529_16220_17978_1758_SUB0_pNAp_31	ORF-Same	2.47249	2.97955	9.256	None
RNN_LD4.108_ccs_91207_1655_0_1655_1655_SUB0_pNAp_37	ORF-Same	4.60348	2.94101	9.21772	None
RNN_LD3.107_sub_91182_4867_0_2030_2030_SUB0_pNAp_32	ORF-Same	-0.929611	3.2071	8.49229	None
RSN_LD3.104_sub_69337_950_0_950_950_SUB0_uNAp_55	ORF-Same	4.71452	2.64738	12.2854	Hits
RSN_LD4.103_ccs_20924_3253_0_3253_3253_SUB0_pTNp_30	ORF-Same	4.91145	2.64738	12.2854	Hits
RSN_LD4.115_ccs_121745_2765_0_2765_2765_SUB0_pTNp_24	ORF-Same	4.24184	2.64738	12.2854	Hits
RSN_LD3.103_ccs_42665_2609_0_2609_2609_SUB0_pTNp_30	ORF-Same	4.4793	3.3516	13.2921	None
RNN_LD4.108_ccs_89651_2848_0_2848_2848_SUB0_pTNp_23	ORF-Same	2.28688	3.34104	10.1458	None
RSN_LD3.109_ccs_155876_2619_0_2619_2619_SUB0_pTNp_106	ORF-Same	2.87578	2.95999	9.42635	None
RSN_LD3.102_ccs_58029_2926_0_2926_2926_SUB0_pTNp_24	ORF-Same	3.16591	3.33082	12.8966	Hits
RSN_LD3.110_sub_77418_4432_4042_6811_2769_SUB0_pTNu_26	ORF-Same	4.51791	3.30707	12.8621	None
RSN_LD2.103_ccs_111091_1675_0_1675_1675_SUB0_pNAp_25	ORF-Same	2.59335	2.99826	6.73809	None
RNN_LD3.107_sub_127696_3013_0_3013_3013_SUB0_uNAp_16	ORF-Same	6.05007	3.19976	14.9545	Hits
RSN_LD3.106_sub_115152_4656_0_2342_2342_SUB0_pNAp_32	ORF-Same	0.739848	3.24428	9.01601	None
RSN_LD4.102_sub_150588_4068_0_1979_1979_SUB0_pTNp_37	ORF-Same	1.32481	3.24428	9.02307	None
RNN_LD3.106_sub_153763_4609_0_2802_2802_SUB0_pNAp_39	ORF-Same	6.07543	2.72997	12.5546	Hits
RSN_LD4.105_sub_78258_8242_10432_13668_3236_SUB0_pTNu_32	ORF-Same	5.57016	2.68931	12.6886	None
RNN_LD4.116_sub_151268_14048_3472_7002_3530_SUB0_pTNu_52	ORF-Same	3.93404	3.0983	12.0079	None
RSN_LD4.114_sub_84595_4578_3018_6065_3047_SUB0_pTNp_21	ORF-Same	5.08598	2.73957	11.4722	None
RNN_LD4.105_ccs_2050_3708_0_3708_3708_SUB0_pNAp_32	ORF-Same	2.01257	3.44979	13.7882	Hits
RNN_LD4.109_ccs_107831_3872_0_3872_3872_SUB0_pTNp_31	ORF-Same	3.00988	3.44979	13.7882	Hits
RNN_LD4.109_ccs_26786_3715_0_3715_3715_SUB0_pTNp_31	ORF-Same	-0.504305	3.44979	13.7882	Hits
RSN_LD4.107_ccs_34017_1468_0_1468_1468_SUB0_pTNu_26	ORF-Same	4.8339	2.85187	12.0975	None
RNN_LD3.108_ccs_22910_2784_0_2784_2784_SUB0_pNAp_26	ORF-Same	2.24184	3.2159	14.4142	None
RSN_LD3.105_ccs_121818_2683_0_2683_2683_SUB0_pTNp_155	ORF-Same	5.61235	3.2159	14.4142	None
RSN_LD3.102_sub_159804_2508_0_2377_2377_SUB0_uNAp_26	ORF-Same	2.84699	3.07372	11.4084	Hits
RSN_LD3.103_sub_145806_4163_0_2190_2190_SUB0_uNAp_27	ORF-Same	#NAME?	3.07372	11.4084	Hits
RNN_LD2.110_ccs_130131_1351_0_1351_1351_SUB0_pTNu_22	ORF-Same	3.15866	2.76042	13.7182	Hits
RNN_LD4.103_ccs_67295_1037_0_1037_1037_SUB0_pTNp_24	ORF-Same	0.847997	2.76042	13.7182	Hits
RNN_LD4.103_ccs_84419_1552_0_1552_1552_SUB0_pTNp_40	ORF-Same	6.63307	2.76042	13.7182	Hits
RSN_LD2.103_ccs_103792_1261_0_1261_1261_SUB0_pNAp_73	ORF-Same	5.56712	2.76042	13.7182	Hits
RSN_LD4.103_ccs_29700_887_0_887_887_SUB0_pTNp_27	ORF-Same	6.23467	2.76042	13.7182	Hits
RNN_LD4.108_ccs_83299_1584_0_1584_1584_SUB0_pNAp_26	ORF-Same	4.44559	3.04179	11.0613	None
RSN_LD3.105_ccs_50234_1313_0_1313_1313_SUB0_pTNp_42	ORF-Same	6.01447	2.58433	12.4808	None
RSN_LD4.105_ccs_98794_1340_0_1340_1340_SUB0_pNAp_43	ORF-Same	4.99367	2.58433	12.4808	None
RNN_LD4.107_ccs_7091_3405_0_3405_3405_SUB0_pNAp_52	ORF-Same	4.66107	3.40705	11.2383	None
RNN_LD4.102_sub_106944_6336_0_4046_4046_SUB0_uNAp_32	ORF-Same	5.0177	3.53744	13.4531	Hits
RSN_LD2.101_ccs_146295_1009_0_1009_1009_SUB0_pTNp_22	ORF-Same	6.89554	2.81558	12.4706	Hits
RSN_LD2.105_ccs_93065_1491_0_1491_1491_SUB0_pTNu_23	ORF-Same	0.389567	2.81558	12.4706	Hits
RSN_LD4.103_ccs_10696_1076_0_1076_1076_SUB0_pNAp_30	ORF-Same	5.85025	2.81558	12.4706	Hits
RNN_LD4.107_ccs_125411_1725_0_1725_1725_SUB0_pTNp_22	ORF-Same	3.61412	3.06371	10.9193	None
RSN_LD4.110_ccs_104835_1336_0_1336_1336_SUB0_pNAp_37	ORF-Same	3.11853	2.78462	7.98477	None
RNN_LD2.102_ccs_37232_1711_0_1711_1711_SUB0_pNAp_71	ORF-Same	2.38405	3.0187	7.53436	Hits
RNN_LD2.103_sub_126389_4218_0_2132_2132_SUB0_pTNp_27	ORF-Same	4.22458	3.15381	11.8169	None
RSN_LD3.104_sub_122778_5387_0_2752_2752_SUB0_pNAp_36	ORF-Same	1.40871	3.18469	13.0956	None
RSN_LD3.106_ccs_110356_2189_0_2189_2189_SUB0_pTNp_131	ORF-Same	6.37773	3.18469	13.0956	None
RSN_LD4.111_ccs_22060_2496_0_2496_2496_SUB0_pTNp_151	ORF-Same	4.72438	3.27508	12.5533	Hits
RSN_LD2.108_ccs_61204_1195_0_1195_1195_SUB0_pTNp_22	ORF-Same	5.45236	2.79727	13.1228	Hits
RNN_LD4.109_ccs_59885_1427_0_1427_1427_SUB0_pTNp_35	ORF-Same	4.40429	2.74429	8.99161	Hits
RSN_LD4.110_sub_161300_5030_6234_7712_1478_SUB0_pTNu_47	ORF-Same	3.57713	2.74429	8.99161	Hits
RSN_LD4.114_ccs_106126_1742_0_1742_1742_SUB0_pNAp_24	ORF-Same	2.86196	2.74429	8.99161	Hits
RNN_LD4.113_ccs_143287_2421_0_2421_2421_SUB0_pNAp_30	ORF-Same	7.34749	2.73239	13.766	Hits
RSN_LD2.106_sub_73297_1581_0_1511_1511_SUB0_uNAp_24	ORF-Same	0.536053	2.73239	13.766	Hits
RSN_LD4.106_ccs_80237_1943_0_1943_1943_SUB0_pTNp_21	ORF-Same	4.86814	2.73239	13.766	Hits
RNN_LD4.106_ccs_113468_1378_0_1378_1378_SUB0_pTNp_49	ORF-Same	1.51349	2.97818	8.09712	None
RSN_LD2.101_ccs_84795_1216_0_1216_1216_SUB0_pNAp_34	ORF-Same	#NAME?	2.97818	8.09712	None
RSN_LD4.113_sub_112233_12187_19150_21883_2733_SUB0_pNAp_31	ORF-Same	5.42223	2.82543	10.9493	Hits
RSN_LD2.101_ccs_77537_1196_0_1196_1196_SUB0_pTNp_20	ORF-Same	5.00944	2.63849	9.98714	Hits
RSN_LD1.105_ccs_13012_933_0_933_933_SUB0_pNAp_31	ORF-Same	5.68552	2.85914	11.0849	None
RNN_LD4.106_ccs_37669_1980_0_1980_1980_SUB0_pNAp_31	ORF-Same	4.55888	3.17869	12.4867	None
RNN_LD4.112_sub_22014_5270_3090_5848_2758_SUB0_uNAp_32	ORF-Same	2.2032	3.16643	9.90286	None
RNN_LD4.105_ccs_57478_4017_0_4017_4017_SUB0_pNAp_31	ORF-Same	4.11977	3.45484	12.1348	None
RNN_LD4.110_ccs_50803_3164_0_3164_3164_SUB0_pTNp_21	ORF-Same	3.0505	3.19061	12.224	None
RSN_LD4.115_sub_155929_7698_7931_11320_3389_SUB0_pNAp_48	ORF-Same	4.07211	3.19061	12.224	None
RNN_LD4.108_ccs_67940_1983_0_1983_1983_SUB0_pNAp_44	ORF-Same	4.99481	3.01115	10.9877	None
RNN_LD4.115_ccs_52031_3129_0_3129_3129_SUB0_pTNp_22	ORF-Same	3.38681	2.88705	10.4199	Hits
RSN_LD2.105_ccs_136039_1604_0_1604_1604_SUB0_pTNp_27	ORF-Same	3.52231	2.88705	10.4199	Hits
RSN_LD3.104_ccs_16813_2690_0_2690_2690_SUB0_pTNp_47	ORF-Same	4.46369	3.12352	12.7106	None
RSN_LD4.111_ccs_37383_3004_0_3004_3004_SUB0_pTNp_42	ORF-Same	3.0781	3.00988	14.0382	None
RSN_LD1.108_ccs_124578_1111_0_1111_1111_SUB0_pTNp_32	ORF-Same	5.3443	2.54158	15.5165	None
RSN_LD1.111_ccs_66637_763_0_763_763_SUB0_pTNp_25	ORF-Same	8.65464	2.54158	15.5165	None
RSN_LD3.106_ccs_37947_881_0_881_881_SUB0_pNAp_31	ORF-Same	2.72901	2.51455	8.0463	None
RNN_LD2.105_ccs_46588_767_0_767_767_SUB0_pNAp_31	ORF-Same	5.7974	2.69461	11.9754	None
RNN_LD4.104_ccs_126532_1954_0_1954_1954_SUB0_pNAp_27	ORF-Same	5.95757	3.13418	11.4128	Hits
RSN_LD4.111_ccs_63314_2187_0_2187_2187_SUB0_pTNp_127	ORF-Same	0.565597	3.13418	11.4128	Hits
RNN_LD3.105_ccs_143522_2736_0_2736_2736_SUB0_pNAp_30	ORF-Same	2.42358	3.10449	8.28535	Hits
RSN_LD3.107_ccs_6258_2144_0_2144_2144_SUB0_pNAp_32	ORF-Same	6.09138	2.93044	13.3382	None
RSN_LD3.104_sub_137261_2646_0_2377_2377_SUB0_pNAp_38	ORF-Same	3.53543	2.94841	11.8577	None
RSN_LD3.106_ccs_56487_2126_0_2126_2126_SUB0_pNAp_37	ORF-Same	3.54226	2.94841	11.8577	None
RSN_LD4.111_sub_2285_8292_0_2460_2460_SUB0_pTNp_28	ORF-Same	7.11458	2.93802	14.9014	None
RNN_LD4.105_ccs_38170_1942_0_1942_1942_SUB0_pNAp_47	ORF-Same	4.71425	3.09202	12.0931	None
RSN_LD3.107_ccs_19092_1822_0_1822_1822_SUB0_pTNp_32	ORF-Same	-4.32193	3.09202	12.0931	None
RSN_LD4.102_ccs_120613_2730_0_2730_2730_SUB0_pTNp_19	ORF-Same	#NAME?	3.08565	10.4371	None
RSN_LD4.107_ccs_95299_3099_0_3099_3099_SUB0_pNAp_61	ORF-Same	3.96855	3.08565	10.4371	None
RSN_LD4.113_ccs_60887_3104_0_3104_3104_SUB0_pNAp_34	ORF-Same	-0.713119	3.08565	10.4371	None
RSN_LD4.114_ccs_139387_3196_0_3196_3196_SUB0_pNAp_26	ORF-Same	-0.798366	3.08565	10.4371	None
RNN_LD3.110_sub_22726_2462_0_2462_2462_SUB0_pNAp_140	ORF-Same	4.75702	2.94694	13.7988	None
RSN_LD4.115_sub_108455_3753_0_3592_3592_SUB0_uNAp_32	ORF-Same	8.26442	2.94694	13.7988	None
RNN_LD2.103_ccs_51607_1099_0_1099_1099_SUB0_pTNp_20	ORF-Same	#NAME?	2.8293	12.1967	None
RSN_LD2.110_ccs_154000_1831_0_1831_1831_SUB0_pNAp_27	ORF-Same	2.48414	2.8293	12.1967	None
RSN_LD3.102_ccs_120989_2189_0_2189_2189_SUB0_pTNp_27	ORF-Same	#NAME?	2.8293	12.1967	None
RNN_LD3.110_sub_113507_4022_2001_4022_2021_SUB0_pNAp_22	ORF-Same	7.01156	3.20629	15.6156	Hits
RSN_LD3.103_ccs_69577_2114_0_2114_2114_SUB0_pNAp_26	ORF-Same	6.9507	3.20629	15.6156	Hits
RNN_LD3.109_ccs_35410_2022_0_2022_2022_SUB0_pTNp_54	ORF-Same	8.28364	3.20952	15.3139	Hits
RNN_LD4.110_ccs_61737_1978_0_1978_1978_SUB0_pTNp_39	ORF-Same	8.84153	3.21112	16.3988	Hits
RNN_LD4.114_sub_112772_6468_3674_6970_3296_SUB0_pTNu_28	ORF-Same	5.19712	3.21112	16.3988	Hits
RNN_LD4.110_ccs_156656_2117_0_2117_2117_SUB0_pNAp_32	ORF-Same	6.22439	3.20303	16.0599	Hits
RSN_LD3.108_sub_143691_4321_0_2405_2405_SUB0_pNAp_58	ORF-Same	6.97482	3.20303	16.0599	Hits
RNN_LD4.105_ccs_69790_1923_0_1923_1923_SUB0_pTNp_26	ORF-Same	8.62845	3.21352	15.6237	Hits
RNN_LD4.103_ccs_147177_2207_0_2207_2207_SUB0_pNAp_35	ORF-Same	8.13661	3.21669	16.3607	Hits
RNN_LD4.116_sub_20103_5461_3674_6617_2943_SUB0_pTNp_37	ORF-Same	4.51507	3.21669	16.3607	Hits
RSN_LD3.108_ccs_138186_2370_0_2370_2370_SUB0_pNAp_25	ORF-Same	5.96682	3.21669	16.3607	Hits
RSN_LD4.102_ccs_153066_3108_0_3108_3108_SUB0_pTNp_26	ORF-Same	4.37365	3.21669	16.3607	Hits
RNN_LD4.114_ccs_36317_2992_0_2992_2992_SUB0_pTNp_29	ORF-Same	6.77742	2.76938	13.4962	None
RNN_LD3.101_sub_120154_4309_0_4309_4309_SUB0_uNAp_33	ORF-Same	-0.00723157	3.29863	10.3285	None
RSN_LD2.106_ccs_121798_1851_0_1851_1851_SUB0_pTNp_27	ORF-Same	2.19377	3.00475	10.4156	None
RSN_LD3.105_ccs_118256_2100_0_2100_2100_SUB0_pNAp_32	ORF-Same	5.78869	2.92273	13.5733	None
RNN_LD3.108_ccs_3685_2086_0_2086_2086_SUB0_pNAp_47	ORF-Same	7.68082	2.36361	11.901	None
RNN_LD4.113_sub_31790_12504_12248_15812_3564_SUB0_uNAp_49	ORF-Same	3.58976	2.97818	10.5617	Hits
RSN_LD2.104_ccs_35272_1280_0_1280_1280_SUB0_pTNp_26	ORF-Same	4.62176	2.90037	12.154	None
RNN_LD2.103_ccs_51500_1310_0_1310_1310_SUB0_pNAp_27	ORF-Same	1.79494	2.92737	9.00684	None
RSN_LD4.115_ccs_15652_2993_0_2993_2993_SUB0_pTNp_51	ORF-Same	4.11312	2.95999	11.0619	Hits
RSN_LD4.106_ccs_151361_2035_0_2035_2035_SUB0_pTNu_37	ORF-Same	4.07596	3.13893	10.7244	None
RNN_LD4.116_ccs_48254_3191_0_3191_3191_SUB0_pNAp_32	ORF-Same	2.6837	3.13799	11.2174	None
RSN_LD2.102_sub_101655_4433_2470_6016_3546_SUB0_pTNp_31	ORF-Same	#NAME?	2.95999	14.7644	None
RSN_LD2.107_ccs_111247_1312_0_1312_1312_SUB0_pTNp_31	ORF-Same	4.84825	2.95999	14.7644	None
RNN_LD4.104_sub_73263_4085_7531_9892_2361_SUB0_pTNu_31	ORF-Same	3.9397	2.81954	7.31533	None
RNN_LD4.106_ccs_125041_1621_0_1621_1621_SUB0_pTNp_47	ORF-Same	5.66278	2.58092	13.9477	Hits
RSN_LD3.104_sub_21507_3032_0_2442_2442_SUB0_pTNp_30	ORF-Same	5.27109	2.58092	13.9477	Hits
RSN_LD2.107_ccs_153648_1270_0_1270_1270_SUB0_pTNu_32	ORF-Same	2.06523	2.81358	9.67896	None
RSN_LD4.107_ccs_44092_1984_0_1984_1984_SUB0_pNAp_32	ORF-Same	5.48575	2.90363	12.8509	None
RSN_LD3.107_ccs_142112_2140_0_2140_2140_SUB0_pTNp_23	ORF-Same	4.75195	2.77159	10.2232	None
RSN_LD4.110_ccs_128556_3269_0_3269_3269_SUB1_uNAp_93	ORF-Same	8.27109	2.83315	15.3443	Hits
RSN_LD4.103_ccs_53784_1536_0_1536_1536_SUB0_pTNp_74	ORF-Same	4.26529	3.0086	11.5763	None
RSN_LD3.105_ccs_33431_1937_0_1937_1937_SUB0_pNAp_25	ORF-Same	1.69599	3.17609	7.95445	None
RNN_LD4.105_ccs_74040_4194_0_4194_4194_SUB0_pTNp_52	ORF-Same	4.80864	3.25382	12.9102	Hits
RNN_LD4.113_sub_136931_6617_3415_6617_3202_SUB0_pNAp_27	ORF-Same	2.78973	3.25382	12.9102	Hits
RSN_LD3.101_ccs_35932_2625_0_2625_2625_SUB0_pNAp_26	ORF-Same	2.46989	3.25382	12.9102	Hits
RNN_LD4.108_ccs_41592_1706_0_1706_1706_SUB0_pTNp_22	ORF-Same	4.67243	2.41162	11.5071	Hits
RSN_LD2.107_ccs_51437_1808_0_1808_1808_SUB0_uNAp_30	ORF-Same	5.50319	2.41162	11.5071	Hits
RSN_LD4.113_sub_82314_7595_0_5939_5939_SUB0_pNAp_29	ORF-Same	6.31225	3.39358	12.9044	None
RSN_LD4.115_sub_108705_5110_0_2516_2516_SUB0_pNAp_40	ORF-Same	6.73985	3.00346	12.2194	Hits
RNN_LD2.106_ccs_7058_2750_0_2750_2750_SUB0_pTNu_25	ORF-Same	7.49677	2.76042	15.8361	Hits
RNN_LD3.101_ccs_67604_2245_0_2245_2245_SUB0_pNAp_51	ORF-Same	0.718088	2.76042	15.8361	Hits
RSN_LD3.110_sub_59882_11832_10109_11781_1672_SUB0_uNAp_33	ORF-Same	#NAME?	2.76042	15.8361	Hits
RSN_LD2.104_ccs_12218_1864_0_1864_1864_SUB0_pTNp_31	ORF-Same	2.00899	2.80956	12.1889	None
RSN_LD2.106_ccs_8692_1650_0_1650_1650_SUB0_pNAp_34	ORF-Same	5.10622	2.80956	12.1889	None
RSN_LD2.108_ccs_91634_1502_0_1502_1502_SUB0_pTNp_25	ORF-Same	1.83794	2.80956	12.1889	None
RSN_LD4.113_sub_61418_7720_6963_8954_1991_SUB0_pTNp_24	ORF-Same	5.11749	2.88366	11.049	None
RNN_LD4.113_ccs_133311_2973_0_2973_2973_SUB0_pTNp_20	ORF-Same	-0.226004	3.02243	13.709	Hits
RNN_LD4.114_sub_65496_2980_0_2980_2980_SUB0_uNAp_32	ORF-Same	6.50541	3.02243	13.709	Hits
RSN_LD4.102_sub_114028_3947_0_3682_3682_SUB0_pTNp_25	ORF-Same	3.83086	3.02243	13.709	Hits
RSN_LD4.107_ccs_112262_3112_0_3112_3112_SUB0_pTNp_42	ORF-Same	#NAME?	3.02243	13.709	Hits
RNN_LD4.105_ccs_60998_1357_0_1357_1357_SUB0_pTNp_32	ORF-Same	5.07361	2.38021	12.2895	None
RSN_LD4.110_sub_82042_7368_4835_10758_5923_SUB1_uNAp_41	ORF-Same	8.30122	2.40654	12.3149	Hits
RSN_LD4.109_ccs_150696_3735_0_3735_3735_SUB0_pTNu_45	ORF-Same	6.3057	3.38184	14.3564	Hits
RSN_LD4.110_ccs_2066_2913_0_2913_2913_SUB0_pNAp_27	ORF-Same	3.23496	3.22994	11.2657	None
RNN_LD3.107_ccs_7589_2449_0_2449_2449_SUB0_pNAp_25	ORF-Same	2.22805	3.05461	6.06024	None
RSN_LD3.106_ccs_72668_2668_0_2668_2668_SUB0_pNAp_26	ORF-Same	2.08236	3.11959	8.80504	None
RNN_LD4.102_sub_23964_3383_0_3383_3383_SUB0_pTNu_16	ORF-Same	2.42895	3.3742	13.8808	Hits
RNN_LD4.113_ccs_29039_3439_0_3439_3439_SUB0_pNAp_35	ORF-Same	0.731183	3.3742	13.8808	Hits
RNN_LD4.114_sub_104063_3510_0_3405_3405_SUB0_uNAp_12	ORF-Same	4.88191	3.3742	13.8808	Hits
RSN_LD4.109_sub_161364_6677_19689_23134_3445_SUB0_pTNu_24	ORF-Same	3.09255	3.3742	13.8808	Hits
RSN_LD4.102_sub_31893_22426_3081_6089_3008_SUB0_pNAp_42	ORF-Same	7.06091	3.43473	16.3841	Hits
RNN_LD3.105_ccs_53707_2855_0_2855_2855_SUB0_pTNu_83	ORF-Same	2.09085	3.03941	9.40469	None
RNN_LD3.105_sub_115856_2987_0_2265_2265_SUB0_uNAp_44	ORF-Same	4.75676	3.03941	9.40469	None
RSN_LD3.107_ccs_137897_2025_0_2025_2025_SUB0_pTNp_24	ORF-Same	#NAME?	3.03941	9.40469	None
RNN_LD4.107_ccs_143568_3456_0_3456_3456_SUB0_pNAp_22	ORF-Same	5.93911	3.38021	13.9028	Hits
RNN_LD3.102_sub_149657_5295_0_2685_2685_SUB0_pTNp_22	ORF-Same	5.84109	2.79727	12.233	None
RNN_LD3.106_sub_69093_2308_0_1425_1425_SUB0_pTNu_20	ORF-Same	#NAME?	2.79727	12.233	None
RNN_LD3.107_ccs_43568_2260_0_2260_2260_SUB0_pTNp_29	ORF-Same	5.28466	2.79727	12.233	None
RNN_LD3.110_ccs_13582_2396_0_2396_2396_SUB0_pTNp_22	ORF-Same	5.05007	2.79727	12.233	None
RNN_LD4.108_ccs_83442_1300_0_1300_1300_SUB0_pTNp_23	ORF-Same	#NAME?	2.79727	12.233	None
RSN_LD3.103_ccs_131504_2722_0_2722_2722_SUB0_pTNp_22	ORF-Same	3.68032	2.79727	12.233	None
RSN_LD3.104_ccs_114925_2081_0_2081_2081_SUB0_pTNp_131	ORF-Same	6.31198	2.79727	12.233	None
RSN_LD3.108_ccs_154918_2216_0_2216_2216_SUB0_pTNp_24	ORF-Same	2.0036	2.79727	12.233	None
RSN_LD3.109_ccs_5372_2274_0_2274_2274_SUB0_pTNp_20	ORF-Same	1.95791	2.79727	12.233	None
RSN_LD4.102_sub_85471_4372_0_2760_2760_SUB0_pTNu_39	ORF-Same	4.0955	2.79727	12.233	None
RSN_LD4.112_ccs_111375_2293_0_2293_2293_SUB0_pTNp_22	ORF-Same	3.76713	2.79727	12.233	None
RNN_LD2.104_ccs_144454_1339_0_1339_1339_SUB0_pTNp_22	ORF-Same	1.96532	2.95134	9.35391	None
RSN_LD4.107_ccs_5621_1333_0_1333_1333_SUB0_pNAp_27	ORF-Same	#NAME?	2.95134	9.35391	None
RNN_LD3.102_sub_87294_3796_0_3796_3796_SUB0_pTNp_28	ORF-Same	3.774	2.93952	12.0038	None
RNN_LD3.104_ccs_65933_4197_0_4197_4197_SUB0_pNAp_34	ORF-Same	3.19535	2.93952	12.0038	None
RNN_LD3.109_ccs_66641_1933_0_1933_1933_SUB0_pTNp_25	ORF-Same	1.0321	2.93952	12.0038	None
RNN_LD4.103_ccs_89409_1605_0_1605_1605_SUB0_pTNp_37	ORF-Same	2.05658	2.93952	12.0038	None
RSN_LD4.115_sub_21948_2010_0_2010_2010_SUB0_uNAp_43	ORF-Same	4.29389	3.03463	12.1147	None
RNN_LD3.101_sub_91798_6401_0_4644_4644_SUB0_pNAp_124	ORF-Same	#NAME?	3.17348	12.2416	Hits
RNN_LD4.115_ccs_26909_3504_0_3504_3504_SUB0_pTNp_97	ORF-Same	6.18279	3.17348	12.2416	Hits
RNN_LD4.104_sub_68373_4419_2457_6501_4044_SUB0_uNAp_23	ORF-Same	7.53982	3.19645	15.1694	Hits
RNN_LD3.106_ccs_87174_2328_0_2328_2328_SUB0_pNAp_32	ORF-Same	2.48285	2.95279	10.3373	None
RSN_LD2.107_ccs_61294_987_0_987_987_SUB0_pNAp_27	ORF-Same	5.71191	2.58433	12.3191	None
RNN_LD3.106_sub_82923_3917_0_2508_2508_SUB0_pTNp_30	ORF-Same	3.05485	2.94399	13.6008	Hits
RSN_LD2.101_ccs_113146_1271_0_1271_1271_SUB0_pTNp_26	ORF-Same	6.20271	2.94399	13.6008	Hits
RNN_LD3.110_sub_76472_3716_0_2677_2677_SUB0_uNAp_51	ORF-Same	7.70532	2.96567	15.5012	None
RNN_LD3.109_ccs_22727_2252_0_2252_2252_SUB0_pNAp_45	ORF-Same	#NAME?	3.24576	12.4691	None
RNN_LD4.114_sub_57343_3268_0_3089_3089_SUB0_pNAp_42	ORF-Same	2.24945	3.24576	12.4691	None
RSN_LD3.105_ccs_134901_2254_0_2254_2254_SUB0_pTNp_25	ORF-Same	3.15704	3.24576	12.4691	None
RSN_LD3.109_ccs_71987_2288_0_2288_2288_SUB0_pTNp_22	ORF-Same	#NAME?	3.24576	12.4691	None
RNN_LD3.102_sub_87843_2269_0_2269_2269_SUB0_pTNp_21	ORF-Same	#NAME?	3.18298	12.5529	None
RNN_LD3.106_ccs_134460_2351_0_2351_2351_SUB0_pNAp_28	ORF-Same	#NAME?	3.18298	12.5529	None
RNN_LD3.106_ccs_28303_3486_0_3486_3486_SUB0_uNAp_30	ORF-Same	5.17093	3.18298	12.5529	None
RSN_LD3.105_sub_48981_3695_0_2834_2834_SUB0_uNAp_35	ORF-Same	5.78005	2.77379	12.7862	None
RSN_LD3.109_sub_103288_3739_3947_6795_2848_SUB0_pNAp_21	ORF-Same	4.33557	3.23376	11.3664	Hits
RSN_LD4.115_sub_152278_8103_20727_22902_2175_SUB0_pTNu_26	ORF-Same	5.17931	2.54531	11.0058	None
RSN_LD2.108_ccs_49373_1195_0_1195_1195_SUB0_pNAp_37	ORF-Same	6.99949	2.78032	14.3217	Hits
RNN_LD3.108_ccs_40012_935_0_935_935_SUB0_pTNp_25	ORF-Same	3.18824	2.6561	11.5994	None
RNN_LD4.102_sub_141694_3671_0_3671_3671_SUB0_pTNp_42	ORF-Same	5.85935	2.6561	11.5994	None
RNN_LD4.106_ccs_128196_3557_0_3557_3557_SUB0_pNAp_58	ORF-Same	6.02857	3.49665	13.3252	Hits
RSN_LD4.111_ccs_149315_3418_0_3418_3418_SUB0_pNAp_43	ORF-Same	#NAME?	3.49665	13.3252	Hits
RSN_LD3.102_ccs_1413_2366_0_2366_2366_SUB0_pNAp_151	ORF-Same	2.87184	3.1529	12.2396	None
RNN_LD4.103_ccs_137161_3337_0_3337_3337_SUB0_pTNp_35	ORF-Same	1.28096	3.34986	8.07341	None
RSN_LD4.104_ccs_24156_3209_0_3209_3209_SUB0_pNAp_37	ORF-Same	0.304511	3.34986	8.07341	None
RNN_LD4.103_ccs_121123_1947_0_1947_1947_SUB0_pTNp_42	ORF-Same	0.974529	3.0249	6.94924	None
RNN_LD4.109_ccs_57803_1858_0_1858_1858_SUB0_pNAp_26	ORF-Same	3.25323	3.0162	6.94924	None
RSN_LD4.108_ccs_55609_2106_0_2106_2106_SUB0_pTNp_209	ORF-Same	2.79494	3.00988	8.39334	None
RNN_LD3.108_sub_18624_1984_0_1158_1158_SUB0_pNAp_35	ORF-Same	4.21257	2.61384	10.7308	None
RSN_LD4.109_ccs_131036_2704_0_2704_2704_SUB0_uNAp_32	ORF-Same	5.32175	3.17609	10.8513	None
RSN_LD3.105_ccs_11473_2382_0_2382_2382_SUB0_pNAp_30	ORF-Same	#NAME?	3.12743	11.6211	None
RNN_LD4.108_ccs_48926_2205_0_2205_2205_SUB0_pNAp_37	ORF-Same	-0.836501	3.20871	10.3108	None
RSN_LD3.106_sub_57367_3206_0_2309_2309_SUB0_uNAp_21	ORF-Same	3.38405	3.20871	10.3108	None
RSN_LD3.106_sub_129957_2861_0_2792_2792_SUB0_pTNp_32	ORF-Same	3.71589	3.25455	9.48385	None
RNN_LD4.114_sub_144282_3992_0_3266_3266_SUB0_pTNp_21	ORF-Same	4.83971	3.40449	12.3262	Hits
RNN_LD4.111_sub_119943_5012_0_2884_2884_SUB0_pNAp_44	ORF-Same	2.64616	3.09726	12.4907	Hits
RSN_LD3.101_ccs_142328_2267_0_2267_2267_SUB0_pNAp_27	ORF-Same	2.50335	3.09726	12.4907	Hits
RSN_LD3.104_sub_42072_5066_0_5066_5066_SUB0_pTNp_26	ORF-Same	6.52482	3.09726	12.4907	Hits
RNN_LD3.104_ccs_66529_2162_0_2162_2162_SUB0_pTNp_21	ORF-Same	4.75676	3.05805	13.4708	None
RSN_LD3.103_ccs_135974_2150_0_2150_2150_SUB0_pTNp_17	ORF-Same	5.21432	3.05805	13.4742	None
RNN_LD4.107_ccs_158378_1733_0_1733_1733_SUB0_pNAp_26	ORF-Same	5.6865	3.07262	13.3475	None
RSN_LD4.108_ccs_53386_2244_0_2244_2244_SUB0_pNAp_35	ORF-Same	5.56148	3.13033	12.4048	None
RSN_LD2.109_ccs_138171_1340_0_1340_1340_SUB0_pNAp_36	ORF-Same	6.32751	2.94101	12.9846	None
RNN_LD2.105_sub_138848_22988_23416_25096_1680_SUB0_pTNu_17	ORF-Same	6.99294	3.01368	13.5259	Hits
RSN_LD3.108_ccs_142108_2316_0_2316_2316_SUB0_pNAp_32	ORF-Same	2.49442	3.27021	10.0005	None
RNN_LD3.106_ccs_50732_1513_0_1513_1513_SUB0_pTNp_20	ORF-Same	2.6837	2.94841	12.9521	Hits
RNN_LD4.104_ccs_98628_3625_0_3625_3625_SUB0_uNAp_31	ORF-Same	5.69139	2.94841	12.9521	Hits
RNN_LD4.109_ccs_17110_1316_0_1316_1316_SUB0_pTNp_43	ORF-Same	6.66028	2.94841	12.9521	Hits
RSN_LD3.107_ccs_57318_2401_0_2401_2401_SUB0_pTNp_20	ORF-Same	-0.0218044	2.94841	12.9521	Hits
RNN_LD4.112_sub_5383_6154_0_4386_4386_SUB0_uNAp_32	ORF-Same	5.27873	3.56914	13.3557	None
RNN_LD4.116_ccs_157877_2946_0_2946_2946_SUB0_pNAp_27	ORF-Same	#NAME?	2.69984	12.8972	Hits
RSN_LD2.107_ccs_88981_1483_0_1483_1483_SUB0_pTNp_37	ORF-Same	5.39421	2.69984	12.8972	Hits
RNN_LD4.107_ccs_16217_1852_0_1852_1852_SUB0_pTNp_22	ORF-Same	2.64847	2.81757	9.7638	None
RSN_LD2.102_ccs_147001_1556_0_1556_1556_SUB0_pTNu_15	ORF-Same	3.94345	2.81757	9.7638	None
RNN_LD4.102_sub_22281_5015_0_3690_3690_SUB0_pTNp_16	ORF-Same	6.15472	2.70243	12.9199	None
RSN_LD4.109_ccs_163287_1418_0_1418_1418_SUB0_pTNp_21	ORF-Same	6.0493	2.99167	12.5071	Hits
RNN_LD4.102_ccs_161367_1440_0_1440_1440_SUB0_pTNp_21	ORF-Same	4.73335	2.99957	11.0263	None
RNN_LD4.103_ccs_22507_3767_0_3767_3767_SUB0_pTNu_36	ORF-Same	4.92101	3.3813	13.6334	Hits
RNN_LD2.104_sub_133926_1261_0_733_733_SUB0_uNAp_35	ORF-Same	7.57501	2.55267	12.4463	Hits
RSN_LD1.107_ccs_36144_734_0_734_734_SUB0_pTNp_22	ORF-Same	8.5008	2.62014	15.2777	None
RSN_LD2.110_ccs_122435_1383_0_1383_1383_SUB0_uNAp_26	ORF-Same	6.7807	2.83506	14.2074	None
RSN_LD2.108_ccs_100843_1183_0_1183_1183_SUB0_pTNp_39	ORF-Same	6.80858	2.89542	13.5142	Hits
RSN_LD3.101_ccs_14786_2467_0_2467_2467_SUB0_pTNp_32	ORF-Same	2.50843	3.15564	7.05886	Hits
RNN_LD4.110_ccs_38780_4046_0_4046_4046_SUB0_uNAp_29	ORF-Same	3.2891	3.4484	13.0359	Hits
RNN_LD4.114_ccs_44132_3348_0_3348_3348_SUB0_pNAp_26	ORF-Same	4.06953	3.29929	11.6503	None
RNN_LD4.106_ccs_39735_2011_0_2011_2011_SUB0_pTNp_21	ORF-Same	7.94761	3.14551	15.819	Hits
RNN_LD4.106_ccs_48188_2018_0_2018_2018_SUB0_pNAp_31	ORF-Same	3.75649	3.07041	13.3181	None
RSN_LD4.110_ccs_17899_1880_0_1880_1880_SUB0_pNAp_27	ORF-Same	4.98162	3.05918	13.2898	None
RSN_LD4.112_ccs_143331_1826_0_1826_1826_SUB0_pTNp_34	ORF-Same	4.79494	3.07372	12.0693	Hits
RNN_LD4.105_ccs_23005_1844_0_1844_1844_SUB0_pTNu_47	ORF-Same	5.70515	2.77159	12.6502	None
RSN_LD4.103_sub_22589_15851_22328_23894_1566_SUB0_pNAp_30	ORF-Same	8.40233	2.82543	14.0001	Hits
RNN_LD2.102_ccs_49578_1145_0_1145_1145_SUB0_pTNp_27	ORF-Same	2.80426	2.82543	14.0001	Hits
RSN_LD2.102_ccs_153801_1113_0_1113_1113_SUB0_pNAp_32	ORF-Same	5.37313	2.81954	14.5635	Hits
RSN_LD2.104_ccs_161722_1022_0_1022_1022_SUB0_pTNp_21	ORF-Same	7.50347	2.81954	14.5635	Hits
RSN_LD4.106_ccs_48697_1648_0_1648_1648_SUB0_pNAp_30	ORF-Same	6.0691	2.78032	10.0227	Hits
RNN_LD3.110_ccs_34192_2340_0_2340_2340_SUB0_pTNp_38	ORF-Same	9.15467	3.00217	18.0709	Hits
RNN_LD4.112_ccs_82465_3112_0_3112_3112_SUB0_pNAp_37	ORF-Same	7.67539	3.00217	18.0709	Hits
RSN_LD3.102_ccs_38262_2186_0_2186_2186_SUB0_pTNp_27	ORF-Same	9.12425	3.00217	18.0709	Hits
RNN_LD4.115_sub_130849_3053_0_3053_3053_SUB0_pTNu_80	ORF-Same	#NAME?	2.99826	13.5048	Hits
RSN_LD3.105_sub_136740_4310_0_2699_2699_SUB0_pTNp_22	ORF-Same	6.61552	2.99826	13.5048	Hits
RSN_LD4.107_ccs_113577_3470_0_3470_3470_SUB0_pTNu_27	ORF-Same	5.81992	2.99826	13.5048	Hits
RSN_LD4.107_ccs_84310_3924_0_3924_3924_SUB0_pTNp_24	ORF-Same	5.57516	3.36418	12.4709	Hits
RSN_LD4.113_ccs_47631_2972_0_2972_2972_SUB0_pTNp_22	ORF-Same	#NAME?	3.36418	12.4709	Hits
RSN_LD4.112_ccs_84896_2918_0_2918_2918_SUB0_pTNp_96	ORF-Same	6.693	3.14082	15.396	Hits
RSN_LD3.106_sub_75489_2931_0_2814_2814_SUB0_pTNp_26	ORF-Same	6.02459	3.17696	13.569	None
RSN_LD3.103_ccs_39685_2276_0_2276_2276_SUB0_uNAp_27	ORF-Same	5.35755	3.09202	13.8882	Hits
RSN_LD3.110_sub_145554_7530_7145_10334_3189_SUB0_uNAp_30	ORF-Same	3.34341	3.02979	12.8206	None
RSN_LD4.112_sub_8148_4033_8145_11280_3135_SUB0_pTNu_27	ORF-Same	5.34572	3.02979	12.8206	None
RSN_LD4.104_ccs_138202_2044_0_2044_2044_SUB0_pTNp_33	ORF-Same	3.23189	3.10037	11.7331	Hits
RSN_LD2.106_ccs_38674_1972_0_1972_1972_SUB0_pTNp_20	ORF-Same	4.31216	3.0983	11.3977	None
RSN_LD3.105_ccs_86230_2292_0_2292_2292_SUB0_pNAp_34	ORF-Same	4.33842	3.0983	11.3977	None
RSN_LD4.108_sub_101082_5460_12277_15516_3239_SUB0_pTNu_32	ORF-Same	5.68706	2.78462	10.6735	None
RSN_LD1.110_ccs_72869_590_0_590_590_SUB0_pNAp_34	ORF-Same	6.17792	2.5302	13.3772	None
RNN_LD2.107_sub_40897_1678_0_1678_1678_SUB0_uNAp_52	ORF-Same	5.2075	3.0086	13.9904	Hits
RNN_LD4.114_ccs_39225_2816_0_2816_2816_SUB0_pNAp_46	ORF-Same	#NAME?	3.0086	13.9904	Hits
RNN_LD4.114_sub_69155_3371_0_3371_3371_SUB0_pTNp_31	ORF-Same	3.37782	3.0086	13.9904	Hits
RSN_LD2.109_sub_8338_12534_5073_6288_1215_SUB0_pNAp_31	ORF-Same	5.87431	2.68395	7.88315	None
RNN_LD1.109_ccs_42295_763_0_763_763_SUB0_pNAp_27	ORF-Same	6.02658	2.69723	10.8436	Hits
RNN_LD3.108_ccs_14175_2231_0_2231_2231_SUB0_uNAp_26	ORF-Same	4.14853	3.15564	12.2396	None
RNN_LD4.106_ccs_71333_1695_0_1695_1695_SUB0_pTNp_31	ORF-Same	5.64169	2.96848	13.152	Hits
RSN_LD4.107_ccs_29470_2082_0_2082_2082_SUB0_pTNp_33	ORF-Same	4.86864	2.96848	13.152	Hits
RSN_LD1.107_ccs_46864_986_0_986_986_SUB0_pTNp_19	ORF-Same	5.17971	2.76042	11.8898	None
RSN_LD3.102_sub_93616_2532_0_1582_1582_SUB0_uNAp_27	ORF-Same	4.92053	2.75128	12.3411	None
RNN_LD4.115_ccs_72952_4689_0_4689_4689_SUB0_pNAp_35	ORF-Same	2.02148	3.09202	12.9283	None
RSN_LD4.113_sub_105737_5322_0_4296_4296_SUB0_pTNp_27	ORF-Same	5.77189	3.09202	12.9283	None
RNN_LD2.110_sub_4127_1928_0_1651_1651_SUB0_uNAp_32	ORF-Same	7.25479	2.71517	14.6057	Hits
RNN_LD1.106_sub_3506_853_5885_6601_716_SUB0_uTNu_121	ORF-Same	7.91286	2.51455	14.6294	Hits
RNN_LD4.106_ccs_10611_4076_0_4076_4076_SUB0_pNAp_29	ORF-Same	5.2724	2.51455	14.6294	Hits
RNN_LD3.107_ccs_36454_2978_0_2978_2978_SUB0_pTNp_24	ORF-Same	7.00703	2.61066	13.6749	Hits
RSN_LD3.104_sub_6877_4103_0_2621_2621_SUB0_pTNp_41	ORF-Same	3.81609	2.99167	11.8515	Hits
RSN_LD4.107_ccs_27846_1456_0_1456_1456_SUB0_pNAp_26	ORF-Same	#NAME?	2.98498	8.53348	None
RSN_LD4.115_ccs_10787_2032_0_2032_2032_SUB0_pTNp_46	ORF-Same	3.55766	2.98498	8.53348	None
RNN_LD4.104_ccs_76717_2203_0_2203_2203_SUB0_pNAp_32	ORF-Same	#NAME?	3.21112	13.3396	None
RNN_LD4.108_ccs_85479_3700_0_3700_3700_SUB0_pNAp_41	ORF-Same	4.27687	3.21112	13.3396	None
RSN_LD4.115_ccs_51854_2202_0_2202_2202_SUB0_pNAp_31	ORF-Same	#NAME?	3.21112	13.3396	None
RSN_LD4.115_sub_17080_4766_0_3865_3865_SUB0_pTNp_30	ORF-Same	#NAME?	3.21112	13.3396	None
RSN_LD4.107_ccs_55008_3444_0_3444_3444_SUB0_uNAp_32	ORF-Same	#NAME?	3.41714	15.0599	Hits
RSN_LD4.113_sub_88842_6534_0_3362_3362_SUB0_pTNp_21	ORF-Same	5.65163	3.41714	15.0599	Hits
RSN_LD4.108_ccs_6191_3603_0_3603_3603_SUB0_pTNp_25	ORF-Same	2.60644	2.80346	7.93456	None
RNN_LD4.105_ccs_57361_4013_0_4013_4013_SUB0_pTNu_27	ORF-Same	6.09571	2.86629	12.3253	Hits
RNN_LD2.103_ccs_15589_1414_0_1414_1414_SUB0_pNAp_39	ORF-Same	5.99695	2.81757	13.2932	None
RSN_LD4.110_ccs_109878_1561_0_1561_1561_SUB0_pTNp_29	ORF-Same	2.3799	2.81757	13.2932	None
RNN_LD3.109_sub_40291_4141_0_2331_2331_SUB0_pTNu_36	ORF-Same	6.604	2.88195	11.9553	Hits
RSN_LD4.110_ccs_149355_3263_0_3263_3263_SUB0_pTNp_43	ORF-Same	2.71809	3.14829	10.3307	None
RSN_LD4.107_ccs_159983_1302_0_1302_1302_SUB0_pNAp_34	ORF-Same	3.03474	2.8537	8.6645	None
RSN_LD3.110_ccs_14306_2302_0_2302_2302_SUB0_pNAp_36	ORF-Same	2.78136	3.26387	10.2341	None
RSN_LD4.112_sub_161707_2572_0_2092_2092_SUB0_uNAp_32	ORF-Same	6.20633	3.16197	11.049	None
RNN_LD2.105_ccs_142575_2343_0_2343_2343_SUB0_pNAp_25	ORF-Same	-0.16004	3.1682	12.1927	None
RNN_LD4.105_ccs_20948_3850_0_3850_3850_SUB0_pTNp_25	ORF-Same	3.56682	3.1682	12.1927	None
RSN_LD4.107_ccs_140554_1942_0_1942_1942_SUB0_uNAp_31	ORF-Same	5.15805	3.1682	12.1321	None
RNN_LD3.105_ccs_144480_2423_0_2423_2423_SUB0_pNAp_47	ORF-Same	-0.678072	2.95713	7.47824	None
RNN_LD4.104_ccs_13881_3663_0_3663_3663_SUB0_pTNp_20	ORF-Same	1.45418	2.95713	7.47824	None
RNN_LD4.105_ccs_13257_2116_0_2116_2116_SUB0_pNAp_25	ORF-Same	#NAME?	2.95713	7.47824	None
RNN_LD4.114_sub_131427_6185_0_3038_3038_SUB0_pNAp_33	ORF-Same	3.24184	2.95713	7.47824	None
RSN_LD2.102_ccs_152687_2063_0_2063_2063_SUB0_pTNp_35	ORF-Same	3.97453	2.96708	9.7605	None
RNN_LD2.110_ccs_39309_1502_0_1502_1502_SUB0_pNAp_65	ORF-Same	#NAME?	2.86094	13.6392	Hits
RSN_LD4.107_ccs_33031_1585_0_1585_1585_SUB0_pTNp_22	ORF-Same	7.36781	2.86094	13.6392	Hits
RSN_LD2.107_sub_94461_2129_0_2092_2092_SUB0_uNAp_21	ORF-Same	4.12805	3.10653	11.4991	None
RSN_LD3.102_sub_78755_7401_4172_6174_2002_SUB0_pTNp_21	ORF-Same	6.07243	3.30835	14.3572	Hits
RSN_LD3.109_sub_36978_5256_0_2672_2672_SUB0_pTNp_26	ORF-Same	8.04772	3.29994	16.4495	Hits
RSN_LD4.111_ccs_143833_3160_0_3160_3160_SUB0_pTNp_23	ORF-Same	4.849	3.27921	13.4855	Hits
RNN_LD4.107_ccs_42289_3636_0_3636_3636_SUB0_pNAp_26	ORF-Same	6.46459	3.45849	17.9317	Hits
RNN_LD4.113_sub_16757_6947_0_4132_4132_SUB0_uNAp_37	ORF-Same	7.30456	3.45849	17.9317	Hits
RSN_LD4.110_ccs_114767_1235_0_1235_1235_SUB0_pTNp_30	ORF-Same	8.96191	2.87332	15.3299	Hits
RSN_LD2.108_sub_25955_2539_1419_2539_1120_SUB0_uNAp_32	ORF-Same	8.27519	2.83885	15.3207	Hits
RNN_LD4.104_ccs_95533_1351_0_1351_1351_SUB0_pTNp_32	ORF-Same	4.47021	3.00732	11.4313	Hits
RNN_LD4.108_ccs_82974_1327_0_1327_1327_SUB0_pNAp_31	ORF-Same	4.5735	2.86806	10.5662	None
RNN_LD3.106_ccs_22849_1834_0_1834_1834_SUB0_pTNp_27	ORF-Same	7.94994	2.83506	11.8452	Hits
RSN_LD3.104_sub_43367_2891_0_2333_2333_SUB0_pTNp_33	ORF-Same	#NAME?	2.83506	11.8452	Hits
RNN_LD3.108_sub_79050_3822_0_2556_2556_SUB0_pTNp_27	ORF-Same	4.27798	2.67302	11.9148	None
RNN_LD4.106_ccs_91789_3249_0_3249_3249_SUB0_pTNp_24	ORF-Same	4.37121	2.74194	10.9824	None
RSN_LD2.102_ccs_57001_1140_0_1140_1140_SUB0_pNAp_36	ORF-Same	2.87184	2.71767	9.45768	None
RSN_LD4.113_sub_57822_5092_5677_9707_4030_SUB0_pTNu_42	ORF-Same	3.88069	3.36248	10.7945	None
RNN_LD3.104_ccs_86333_2212_0_2212_2212_SUB0_pNAp_40	ORF-Same	4.22419	3.15473	14.1755	Hits
RNN_LD3.106_sub_106628_2773_0_2684_2684_SUB0_uNAp_47	ORF-Same	6.296	3.15473	14.1755	Hits
RNN_LD3.109_sub_123656_2911_0_2255_2255_SUB0_pNAp_45	ORF-Same	3.97085	3.15473	14.1755	Hits
RNN_LD4.109_ccs_145814_1917_0_1917_1917_SUB0_pNAp_31	ORF-Same	6.74792	2.57749	12.3507	Hits
RSN_LD2.106_ccs_48380_1505_0_1505_1505_SUB0_pNAp_31	ORF-Same	7.20799	2.63849	13.2462	None
RSN_LD2.103_ccs_62579_1299_0_1299_1299_SUB0_pTNu_98	ORF-Same	8.20092	2.68395	13.0987	Hits
RNN_LD1.106_ccs_124059_1003_0_1003_1003_SUB0_pNAp_47	ORF-Same	5.5744	2.62325	11.0592	Hits
RSN_LD2.102_sub_30575_2052_2781_4833_2052_SUB0_uNAp_32	ORF-Same	8.05479	2.99695	14.9568	Hits
RNN_LD3.105_sub_143687_3449_0_2928_2928_SUB0_pTNp_25	ORF-Same	4.78842	2.93349	12.4345	None
RNN_LD4.103_ccs_76877_2979_0_2979_2979_SUB0_pTNu_29	ORF-Same	3.80219	2.93349	12.4345	None
RNN_LD4.114_ccs_59722_2989_0_2989_2989_SUB0_pTNp_163	ORF-Same	#NAME?	2.93349	12.4345	None
RSN_LD3.104_ccs_129044_2198_0_2198_2198_SUB0_pNAp_37	ORF-Same	5.92849	2.93349	12.4345	None
RSN_LD2.109_ccs_3420_1490_0_1490_1490_SUB0_pTNu_47	ORF-Same	5.1809	2.94399	14.0505	None
RSN_LD3.106_ccs_112130_2353_0_2353_2353_SUB0_pNAp_32	ORF-Same	0.922198	2.94399	14.0505	None
RSN_LD3.110_sub_134008_4176_0_2745_2745_SUB0_pNAp_37	ORF-Same	1.88947	2.94399	14.0505	None
RSN_LD3.110_sub_49710_4290_0_2407_2407_SUB0_pNAp_35	ORF-Same	7.0945	2.94399	14.0505	None
RSN_LD4.109_ccs_29563_1623_0_1623_1623_SUB0_pTNp_71	ORF-Same	1.83794	2.94399	14.0505	None
RSN_LD3.102_ccs_115217_1986_0_1986_1986_SUB0_pNAp_36	ORF-Same	5.4746	2.95424	12.5179	Hits
RSN_LD4.115_ccs_17313_2265_0_2265_2265_SUB0_pTNp_31	ORF-Same	6.93999	3.1014	18.009	Hits
RNN_LD4.109_ccs_13727_1858_0_1858_1858_SUB0_pTNp_42	ORF-Same	4.38405	2.73957	12.9717	None
RSN_LD2.107_ccs_106988_1617_0_1617_1617_SUB0_pNAp_26	ORF-Same	6.12153	2.9196	14.1818	Hits
RNN_LD4.104_sub_83387_2672_0_1620_1620_SUB0_uNAp_24	ORF-Same	4.44195	2.87157	11.627	Hits
RNN_LD4.113_ccs_132598_2842_0_2842_2842_SUB0_pTNp_55	ORF-Same	8.42522	3.1529	15.2514	Hits
RNN_LD4.104_ccs_112375_1260_0_1260_1260_SUB0_pTNp_40	ORF-Same	4.2765	2.69461	14.4359	Hits
RSN_LD2.102_ccs_53120_1637_0_1637_1637_SUB0_pTNp_32	ORF-Same	7.58796	2.69461	14.4359	Hits
RNN_LD4.103_ccs_20973_7084_0_7084_7084_SUB1_pTNp_22	ORF-Same	9.01218	3.48657	18.4684	Hits
RSN_LD4.115_ccs_96806_3996_0_3996_3996_SUB0_pNAp_31	ORF-Same	7.45022	3.48657	18.4684	Hits
RSN_LD2.110_sub_147057_2173_0_1079_1079_SUB0_uNAp_30	ORF-Same	3.89724	2.84261	10.2601	Hits
RSN_LD3.104_ccs_117375_2487_0_2487_2487_SUB0_pTNp_27	ORF-Same	4.69794	3.2284	12.5562	Hits
RSN_LD3.110_ccs_140484_2989_0_2989_2989_SUB0_pNAp_86	ORF-Same	#NAME?	3.36418	12.811	Hits
RSN_LD4.111_ccs_138484_2880_0_2880_2880_SUB0_pNAp_27	ORF-Same	5.39763	3.36418	12.811	Hits
RNN_LD4.116_sub_140767_4788_6550_9857_3307_SUB0_pNAp_31	ORF-Same	4.41853	3.34811	11.6393	None
RSN_LD4.108_ccs_85594_1067_0_1067_1067_SUB0_uNAp_36	ORF-Same	5.24413	2.75358	12.1758	Hits
RNN_LD4.104_ccs_134010_1542_0_1542_1542_SUB0_pTNp_31	ORF-Same	6.10518	2.78462	13.3801	Hits
RNN_LD2.108_ccs_72644_1298_0_1298_1298_SUB0_pNAp_60	ORF-Same	4.75248	2.77815	12.0006	Hits
RSN_LD4.112_sub_152206_15827_8533_11273_2740_SUB0_pTNu_42	ORF-Same	2.90207	2.77815	12.0006	Hits
RSN_LD4.108_ccs_89227_1064_0_1064_1064_SUB0_pNAp_39	ORF-Same	7.24417	2.76938	13.0873	Hits
RSN_LD3.108_sub_147795_13454_11174_12246_1072_SUB0_pTNp_39	ORF-Same	6.12825	2.78032	11.7242	Hits
RNN_LD4.108_ccs_98391_1527_0_1527_1527_SUB0_pTNp_42	ORF-Same	5.78319	2.74194	12.5142	Hits
RNN_LD2.103_ccs_54191_1288_0_1288_1288_SUB0_pNAp_33	ORF-Same	6.05344	2.77597	12.8644	Hits
RNN_LD3.110_sub_70193_3278_0_1792_1792_SUB0_uNAp_30	ORF-Same	6.60866	2.90037	14.2261	Hits
RSN_LD3.102_ccs_112195_2410_0_2410_2410_SUB0_pNAp_32	ORF-Same	4.14037	2.89708	12.5246	Hits
RSN_LD4.104_ccs_85434_1150_0_1150_1150_SUB0_pNAp_47	ORF-Same	4.27873	2.89708	12.5246	Hits
RSN_LD4.101_sub_92427_4654_0_3559_3559_SUB0_uNAp_27	ORF-Same	6.75776	3.45667	15.3234	Hits
RSN_LD4.112_ccs_65980_2235_0_2235_2235_SUB0_pNAp_26	ORF-Same	0.823749	2.69984	13.9781	None
RNN_LD4.104_ccs_1526_4097_0_4097_4097_SUB0_pTNp_22	ORF-Same	7.08486	3.41913	16.9156	Hits
RNN_LD4.104_ccs_72345_4509_0_4509_4509_SUB0_pTNu_22	ORF-Same	4.11728	3.41913	16.9156	Hits
RSN_LD3.108_ccs_84902_2130_0_2130_2130_SUB0_pNAp_86	ORF-Same	5.45434	3.1245	14.1466	Hits
RSN_LD4.107_sub_22936_3454_2247_5644_3397_SUB0_pTNp_36	ORF-Same	6.3753	3.1245	14.1466	Hits
RNN_LD2.107_ccs_92334_1277_0_1277_1277_SUB0_pNAp_36	ORF-Same	2.64155	2.92117	14.7854	Hits
RNN_LD3.109_sub_88491_25985_13338_15375_2037_SUB0_pNAp_31	ORF-Same	5.2572	2.91803	14.7954	None
RNN_LD4.105_ccs_22543_1888_0_1888_1888_SUB0_pNAp_27	ORF-Same	5.83908	2.91803	14.7954	None
RSN_LD3.101_ccs_70574_1365_0_1365_1365_SUB0_pTNp_27	ORF-Same	3.23189	2.92117	14.7854	Hits
RSN_LD3.104_sub_31636_3735_0_2359_2359_SUB0_uNAp_27	ORF-Same	5.04941	2.91803	14.7955	None
RSN_LD3.106_ccs_30511_2262_0_2262_2262_SUB0_pNAp_47	ORF-Same	-0.415037	2.91803	14.7955	None
RNN_LD4.110_sub_13024_13543_11711_13467_1756_SUB0_pTNu_22	ORF-Same	6.51893	2.79934	14.7054	Hits
RNN_LD1.104_ccs_158812_543_0_543_543_SUB0_pNAp_69	ORF-Same	8.96408	2.24055	13.6774	Hits
RNN_LD2.102_ccs_76691_1640_0_1640_1640_SUB0_pTNp_22	ORF-Same	4.64933	2.72754	14.2497	Hits
RSN_LD4.106_ccs_129815_1471_0_1471_1471_SUB0_pNAp_30	ORF-Same	3.89966	2.81558	12.4491	Hits
RNN_LD3.104_ccs_156156_1342_0_1342_1342_SUB0_pTNp_27	ORF-Same	2.28836	2.86273	12.7196	None
RNN_LD4.103_ccs_104649_1763_0_1763_1763_SUB0_pNAp_21	ORF-Same	5.58691	2.86273	12.7196	None
RNN_LD3.102_ccs_17373_1304_0_1304_1304_SUB0_pTNp_21	ORF-Same	5.07296	2.993	12.1529	Hits
RNN_LD4.102_ccs_45364_1673_0_1673_1673_SUB0_pNAp_42	ORF-Same	5.38422	3.15564	12.4302	Hits
RSN_LD3.109_ccs_116633_2224_0_2224_2224_SUB0_pTNp_25	ORF-Same	5.07489	3.20058	12.9235	Hits
RSN_LD2.106_ccs_24242_1712_0_1712_1712_SUB0_pTNp_14	ORF-Same	6.4441	3.14176	15.1842	Hits
RSN_LD3.108_ccs_163210_1988_0_1988_1988_SUB0_pNAp_32	ORF-Same	4.93782	3.16286	14.2394	Hits
RSN_LD3.108_sub_161738_2165_241_2406_2165_SUB0_pNAp_17	ORF-Same	6.39583	3.16286	14.2394	Hits
RSN_LD4.108_ccs_143456_2014_0_2014_2014_SUB0_pTNu_25	ORF-Same	5.79896	3.16286	14.2394	Hits
RNN_LD3.109_ccs_107530_3260_0_3260_3260_SUB0_pTNp_42	ORF-Same	4.06393	3.15381	14.6724	Hits
RSN_LD4.111_ccs_61673_3561_0_3561_3561_SUB0_pNAp_35	ORF-Same	5.74846	3.15381	14.6724	Hits
RNN_LD1.106_ccs_41434_548_0_548_548_SUB0_pNAp_30	ORF-Same	8.07076	2.2833	13.2705	Hits
RSN_LD3.106_ccs_126506_1079_0_1079_1079_SUB0_pTNp_21	ORF-Same	5.40412	2.4456	11.5311	Hits
RSN_LD1.111_ccs_1529_860_0_860_860_SUB0_pTNp_29	ORF-Same	0.0976108	2.549	10.1836	None
RNN_LD2.111_ccs_95360_829_0_829_829_SUB0_pTNp_26	ORF-Same	10.3375	2.70757	17.8753	Hits
RSN_LD4.104_sub_18446_1865_4322_5537_1215_SUB1_uNAp_30	ORF-Same	8.8914	2.70757	17.8753	Hits
RSN_LD1.107_ccs_92153_880_0_880_880_SUB0_pNAp_26	ORF-Same	2.18587	2.71517	8.03482	None
RNN_LD2.102_ccs_146055_685_0_685_685_SUB0_pTNp_18	ORF-Same	9.9436	2.59106	15.5511	Hits
RNN_LD3.103_ccs_107658_3176_0_3176_3176_SUB0_pNAp_36	ORF-Same	10.5442	2.41664	17.2194	Hits
RSN_LD1.110_ccs_47506_552_0_552_552_SUB0_pNAp_37	ORF-Same	10.9797	2.36361	15.4878	Hits
RNN_LD1.108_ccs_29017_905_0_905_905_SUB0_pNAp_102	ORF-Same	7.08002	2.4014	14.6533	Hits
RNN_LD2.103_ccs_25628_585_0_585_585_SUB0_pNAp_25	ORF-Same	10.5762	2.38561	14.4245	None
RSN_LD3.107_sub_65671_4657_0_2351_2351_SUB0_uNAp_24	ORF-Same	8.74094	2.60746	16.7146	Hits
RSN_LD2.105_ccs_2318_1556_0_1556_1556_SUB0_pTNp_35	ORF-Same	4.41886	2.67852	11.4745	None
RNN_LD4.106_ccs_25130_3502_0_3502_3502_SUB0_pTNp_27	ORF-Same	2.65421	3.22376	16.0835	None
RSN_LD3.102_ccs_20254_2674_0_2674_2674_SUB0_uNAp_31	ORF-Same	0.761285	3.22376	16.0835	None
RSN_LD4.106_ccs_29989_2402_0_2402_2402_SUB0_pNAp_56	ORF-Same	5.56514	3.22376	16.0835	None
RSN_LD4.111_sub_159045_3720_0_3704_3704_SUB0_pTNp_22	ORF-Same	5.49089	3.22376	16.0835	None
RNN_LD3.109_ccs_41160_3295_0_3295_3295_SUB0_pNAp_76	ORF-Same	4.30524	3.25091	14.0776	None
RSN_LD3.110_sub_57890_2708_0_2708_2708_SUB0_uNAp_66	ORF-Same	7.50557	3.22376	16.6449	Hits
RNN_LD4.106_sub_13886_4022_1839_5215_3376_SUB0_pNAp_37	ORF-Same	6.40395	3.37088	14.4343	Hits
RSN_LD3.108_ccs_44470_2491_0_2491_2491_SUB0_pTNp_21	ORF-Same	5.13668	3.31345	13.3564	Hits
RSN_LD3.108_ccs_14762_2249_0_2249_2249_SUB0_uNAp_56	ORF-Same	#NAME?	3.21906	13.4808	None
RSN_LD3.109_ccs_4827_1941_0_1941_1941_SUB0_pTNp_32	ORF-Same	6.39	3.21906	13.4808	None
RSN_LD4.101_ccs_7610_4423_0_4423_4423_SUB0_pTNp_32	ORF-Same	5.48172	3.36586	13.1392	Hits
RNN_LD3.108_ccs_12440_3764_0_3764_3764_SUB0_pTNu_34	ORF-Same	5.71163	3.3813	14.1038	Hits
RSN_LD3.102_ccs_134012_2814_0_2814_2814_SUB0_pNAp_46	ORF-Same	#NAME?	3.3813	14.1038	Hits
RSN_LD4.109_ccs_110414_2468_0_2468_2468_SUB0_pNAp_32	ORF-Same	3.95606	3.29601	12.5433	Hits
RSN_LD3.103_ccs_53063_2190_0_2190_2190_SUB0_pNAp_31	ORF-Same	5.49169	2.81358	12.1829	Hits
RSN_LD3.107_sub_126587_6236_2619_5396_2777_SUB0_pTNu_28	ORF-Same	3.60466	3.33626	10.0131	None
RSN_LD2.103_ccs_71434_2431_0_2431_2431_SUB0_uNAp_41	ORF-Same	5.2294	3.22531	12.669	Hits
RSN_LD2.109_ccs_33204_2017_0_2017_2017_SUB0_uNAp_50	ORF-Same	2.1635	3.17435	12.5728	None
RSN_LD3.103_sub_115885_21733_15521_17484_1963_SUB0_pTNp_33	ORF-Same	#NAME?	3.22531	12.669	Hits
RSN_LD4.109_ccs_148421_886_0_886_886_SUB0_pTNp_28	ORF-Same	3.23955	2.617	9.58963	Hits
RSN_LD4.102_sub_73980_5750_0_3267_3267_SUB0_pTNp_50	ORF-Same	6.80374	3.27439	14.4404	Hits
RNN_LD4.106_ccs_96525_2324_0_2324_2324_SUB0_pTNp_62	ORF-Same	4.33771	3.12646	13.2843	Hits
RNN_LD4.107_sub_95478_3149_1396_3412_2016_SUB0_pNAp_21	ORF-Same	6.20506	3.12646	13.2843	Hits
RNN_LD4.114_ccs_81994_4253_0_4253_4253_SUB0_pTNp_22	ORF-Same	4.96301	3.12646	13.2843	Hits
RSN_LD4.114_ccs_5657_4069_0_4069_4069_SUB0_pNAp_39	ORF-Same	4.69042	3.12646	13.2843	Hits
RSN_LD4.111_sub_129169_3947_0_3721_3721_SUB0_pTNu_22	ORF-Same	6.09276	2.57054	11.7705	None
RSN_LD3.108_ccs_28351_2799_0_2799_2799_SUB0_pTNp_26	ORF-Same	3.61058	3.1014	14.1572	Hits
RSN_LD3.108_ccs_53561_2198_0_2198_2198_SUB0_pNAp_35	ORF-Same	1.59455	3.1014	14.1572	Hits
RSN_LD3.109_ccs_99330_2156_0_2156_2156_SUB0_pNAp_37	ORF-Same	#NAME?	3.1014	14.1572	Hits
RSN_LD4.108_ccs_2051_1461_0_1461_1461_SUB0_pTNp_45	ORF-Same	4.13586	3.02119	12.1433	Hits
RNN_LD2.106_ccs_151343_2540_0_2540_2540_SUB0_pNAp_67	ORF-Same	2.17792	2.53403	9.79162	None
RSN_LD3.108_ccs_135082_1555_0_1555_1555_SUB0_pNAp_27	ORF-Same	5.01369	2.98632	11.3574	Hits
RNN_LD1.112_sub_117947_1126_0_553_553_SUB0_pTNp_24	ORF-Same	5.38163	2.36922	10.5908	None
RNN_LD1.110_ccs_100524_928_0_928_928_SUB0_pTNp_92	ORF-Same	7.52317	2.48572	12.659	None
RSN_LD1.110_sub_4048_9843_7698_8383_685_SUB0_pNAp_18	ORF-Same	3.96993	2.48572	12.659	None
RNN_LD4.110_ccs_340_4265_0_4265_4265_SUB0_pNAp_40	ORF-Same	2.79805	3.17435	10.2709	None
RSN_LD3.103_sub_121283_4249_0_2218_2218_SUB0_uNAp_20	ORF-Same	4.21296	3.23528	15.1452	Hits
RNN_LD4.116_ccs_124998_2934_0_2934_2934_SUB0_pTNp_47	ORF-Same	0.361768	3.26458	12.4315	Hits
RSN_LD3.103_sub_147019_6041_0_5645_5645_SUB1_pTNp_21	ORF-Same	-1.1047	3.26458	12.4315	Hits
RSN_LD3.104_ccs_17492_2933_0_2933_2933_SUB0_pTNp_27	ORF-Same	2.70377	3.26458	12.4315	Hits
RSN_LD4.105_ccs_134004_2982_0_2982_2982_SUB0_pNAp_57	ORF-Same	5.23879	3.26458	12.4315	Hits
RSN_LD4.109_ccs_111396_2190_0_2190_2190_SUB0_pTNu_17	ORF-Same	6.84191	3.28803	15.5597	Hits
RSN_LD4.107_ccs_30831_1075_0_1075_1075_SUB0_pTNp_30	ORF-Same	5.93534	2.72263	13.2133	None
RNN_LD3.108_ccs_8306_2474_0_2474_2474_SUB0_pTNp_22	ORF-Same	2.76341	2.99564	10.1928	Hits
RSN_LD4.111_ccs_59455_1715_0_1715_1715_SUB0_pTNp_33	ORF-Same	6.06329	3.01995	12.0563	None
RNN_LD4.111_sub_18184_4377_0_3061_3061_SUB0_pNAp_26	ORF-Same	8.09165	3.14644	16.9192	None
RSN_LD4.107_ccs_105861_1819_0_1819_1819_SUB0_pNAp_30	ORF-Same	5.96659	3.14644	16.9192	None
RSN_LD3.107_ccs_129493_2338_0_2338_2338_SUB0_pNAp_36	ORF-Same	5.68916	3.17085	13.57	None
RNN_LD3.103_ccs_100391_2406_0_2406_2406_SUB0_pNAp_28	ORF-Same	#NAME?	2.66745	12.0131	Hits
RSN_LD3.101_ccs_102484_2593_0_2593_2593_SUB0_pNAp_28	ORF-Same	0.422233	2.66745	12.0131	Hits
RSN_LD3.102_sub_33081_21584_11469_13786_2317_SUB0_pTNu_15	ORF-Same	2.34767	2.66745	12.0131	Hits
RNN_LD4.107_ccs_154790_3524_0_3524_3524_SUB0_pNAp_39	ORF-Same	#NAME?	3.46479	14.1463	Hits
RSN_LD4.102_sub_36126_3525_0_3525_3525_SUB0_pTNu_20	ORF-Same	5.48091	3.46479	14.1463	Hits
RSN_LD4.111_ccs_28804_3687_0_3687_3687_SUB0_pNAp_40	ORF-Same	4.21335	3.46479	14.1463	Hits
RSN_LD3.107_ccs_21795_2485_0_2485_2485_SUB0_pTNp_31	ORF-Same	4.63372	3.1313	12.0763	Hits
RNN_LD2.108_ccs_54660_1869_0_1869_1869_SUB0_pTNu_25	ORF-Same	3.82629	3.09621	14.7361	None
RNN_LD4.102_sub_147245_7033_0_3525_3525_SUB0_pTNu_17	ORF-Same	5.40037	3.09621	14.7361	None
RSN_LD4.102_ccs_129717_3080_0_3080_3080_SUB0_pNAp_26	ORF-Same	#NAME?	3.09621	14.7361	None
RNN_LD4.115_ccs_26875_2716_0_2716_2716_SUB0_pTNp_22	ORF-Same	#NAME?	3.07041	15.0374	Hits
RNN_LD4.115_ccs_58464_2970_0_2970_2970_SUB0_pTNu_26	ORF-Same	2.99367	3.07041	15.0374	Hits
RSN_LD3.109_ccs_87382_2148_0_2148_2148_SUB0_pNAp_33	ORF-Same	6.62892	3.07041	15.0374	Hits
RSN_LD4.110_ccs_161261_2862_0_2862_2862_SUB0_pTNp_22	ORF-Same	3.49442	3.07041	15.0374	Hits
RSN_LD4.114_ccs_22559_2709_0_2709_2709_SUB0_pNAp_31	ORF-Same	1.49313	3.07041	15.0374	Hits
RSN_LD4.114_sub_116707_8425_0_4655_4655_SUB0_pTNu_32	ORF-Same	7.5089	3.07041	15.0374	Hits
RSN_LD3.109_ccs_38237_1050_0_1050_1050_SUB0_pTNp_22	ORF-Same	7.63318	2.81158	15.1556	Hits
RSN_LD4.114_sub_14289_3362_0_3362_3362_SUB0_uNAp_116	ORF-Same	3.12019	3.24204	10.7196	None
RNN_LD2.109_ccs_137886_1020_0_1020_1020_SUB0_pNAp_50	ORF-Same	1.03914	2.76492	14.8887	Hits
RSN_LD2.104_sub_49127_2407_0_2407_2407_SUB0_pTNp_36	ORF-Same	#NAME?	2.76492	14.8887	Hits
RNN_LD1.109_ccs_86506_958_0_958_958_SUB0_pTNp_27	ORF-Same	5.76527	2.76492	11.1464	None
RSN_LD1.108_ccs_123561_768_0_768_768_SUB0_pTNp_24	ORF-Same	7.16284	2.65321	13.8192	None
RNN_LD4.110_ccs_85432_3382_0_3382_3382_SUB0_pNAp_27	ORF-Same	2.40599	3.11261	12.8783	Hits
RSN_LD2.106_sub_113309_3320_0_2325_2325_SUB0_uNAp_27	ORF-Same	1.51096	3.11261	12.8783	Hits
RSN_LD3.107_ccs_112398_2183_0_2183_2183_SUB0_pNAp_67	ORF-Same	3.72683	3.11261	12.8783	Hits
RSN_LD3.107_sub_146058_3300_0_3300_3300_SUB0_pTNp_34	ORF-Same	#NAME?	3.11261	12.8783	Hits
RSN_LD4.103_ccs_43263_3580_0_3580_3580_SUB0_uTNp_39	ORF-Same	#NAME?	3.11261	12.8783	Hits
RSN_LD4.105_ccs_2957_3296_0_3296_3296_SUB0_pNAp_19	ORF-Same	2.41684	3.11261	12.8783	Hits
RNN_LD3.106_ccs_74964_2442_0_2442_2442_SUB0_pNAp_27	ORF-Same	6.27854	3.1116	15.208	None
RNN_LD4.115_ccs_107284_2551_0_2551_2551_SUB0_pTNp_46	ORF-Same	0.627607	3.1116	15.208	None
RSN_LD3.104_sub_51414_4939_2695_5247_2552_SUB0_pNAp_47	ORF-Same	3.85499	3.1116	15.2081	None
RSN_LD4.102_ccs_132567_2550_0_2550_2550_SUB0_pTNp_20	ORF-Same	1.87184	3.1116	15.208	None
RNN_LD4.109_ccs_53070_1636_0_1636_1636_SUB0_pTNp_37	ORF-Same	4.98573	3.04297	11.6334	Hits
RNN_LD4.106_ccs_86009_4442_0_4442_4442_SUB0_pTNp_25	ORF-Same	4.69572	3.56062	13.5606	None
RNN_LD4.110_ccs_18912_3759_0_3759_3759_SUB0_pNAp_32	ORF-Same	6.73396	3.43569	15.288	Hits
RNN_LD3.104_ccs_31462_2871_0_2871_2871_SUB0_pTNp_51	ORF-Same	3.19771	3.04297	9.97914	None
RNN_LD3.105_ccs_25480_2802_0_2802_2802_SUB0_pTNp_30	ORF-Same	5.31633	3.24944	14.8792	Hits
RNN_LD3.107_ccs_69643_2665_0_2665_2665_SUB0_pTNp_56	ORF-Same	5.57999	3.24944	14.8784	Hits
RNN_LD3.108_ccs_13990_2257_0_2257_2257_SUB0_pTNp_27	ORF-Same	4.29389	3.24576	12.9596	Hits
RNN_LD3.109_ccs_25293_2268_0_2268_2268_SUB0_pNAp_37	ORF-Same	-0.666576	3.24576	12.9596	Hits
RNN_LD4.106_ccs_7828_2319_0_2319_2319_SUB0_pNAp_36	ORF-Same	4.19495	3.24576	12.9596	Hits
RNN_LD4.107_ccs_44769_3692_0_3692_3692_SUB0_pTNp_37	ORF-Same	4.65764	3.24576	12.9596	Hits
RNN_LD4.114_sub_32437_5137_0_2566_2566_SUB0_pNAp_27	ORF-Same	#NAME?	3.24576	12.9596	Hits
RNN_LD4.104_sub_116173_5345_3638_6023_2385_SUB0_pTNp_25	ORF-Same	5.14364	3.0086	17.2717	Hits
RNN_LD4.109_ccs_57141_2137_0_2137_2137_SUB0_pTNp_35	ORF-Same	#NAME?	3.0086	17.2717	Hits
RSN_LD3.107_sub_34905_4442_2237_4442_2205_SUB0_pTNp_29	ORF-Same	9.39714	3.0086	17.2717	Hits
RNN_LD2.105_ccs_114091_1992_0_1992_1992_SUB0_pTNp_26	ORF-Same	2.12763	3.1427	11.2199	Hits
RSN_LD3.102_ccs_111725_2586_0_2586_2586_SUB0_pTNp_32	ORF-Same	3.35332	3.1427	11.2199	Hits
RSN_LD2.101_ccs_142130_1909_0_1909_1909_SUB0_pTNp_34	ORF-Same	4.66988	3.1427	14.7972	Hits
RSN_LD3.110_ccs_146781_2050_0_2050_2050_SUB0_pTNp_25	ORF-Same	6.69794	3.1427	14.7972	Hits
RNN_LD4.110_ccs_114105_1770_0_1770_1770_SUB0_pNAp_132	ORF-Same	8.15891	3.00217	15.2687	Hits
RSN_LD4.109_ccs_110639_2271_0_2271_2271_SUB0_pNAp_71	ORF-Same	5.81506	3.00217	15.2687	Hits
RSN_LD4.109_ccs_81593_5257_0_5257_5257_SUB0_pTNp_48	ORF-Same	4.45549	3.28262	12.2057	Hits
RSN_LD2.105_ccs_70190_1889_0_1889_1889_SUB0_uNAp_34	ORF-Same	4.1297	3.20058	10.3593	None
RSN_LD2.105_ccs_27630_1200_0_1200_1200_SUB0_pNAp_35	ORF-Same	#NAME?	2.90526	8.88873	None
RSN_LD2.110_ccs_34186_1136_0_1136_1136_SUB0_pNAp_42	ORF-Same	3.28466	2.90526	8.88873	None
RNN_LD4.105_ccs_75320_3393_0_3393_3393_SUB0_pTNu_21	ORF-Same	7.96921	3.36754	15.0137	Hits
RSN_LD4.111_sub_84074_3907_0_3449_3449_SUB0_pTNp_36	ORF-Same	5.10936	3.35793	13.5961	Hits
RSN_LD4.113_ccs_138862_3741_0_3741_3741_SUB0_pTNp_33	ORF-Same	4.81404	3.35793	13.5961	Hits
RSN_LD4.115_sub_136597_3931_0_3931_3931_SUB0_pTNu_28	ORF-Same	1.0635	3.46479	12.6929	Hits
RSN_LD1.109_ccs_108627_832_0_832_832_SUB0_pTNp_70	ORF-Same	4.80349	2.66745	13.3135	None
RSN_LD1.109_ccs_75414_1606_0_1606_1606_SUB0_pNAp_33	ORF-Same	5.67511	2.72754	13.3402	Hits
RSN_LD3.109_sub_13198_3060_27251_28234_983_SUB0_uNAp_35	ORF-Same	0.298658	2.72754	13.3402	Hits
RNN_LD2.106_ccs_37329_1607_0_1607_1607_SUB0_uNAp_25	ORF-Same	3.58316	2.90363	11.279	None
RNN_LD2.102_ccs_132987_1185_0_1185_1185_SUB0_pTNp_41	ORF-Same	9.95936	2.83885	12.8185	Hits
RSN_LD2.101_ccs_71956_1032_0_1032_1032_SUB0_pNAp_48	ORF-Same	#NAME?	2.83885	12.8185	Hits
RSN_LD2.104_ccs_44703_2074_0_2074_2074_SUB0_pTNp_37	ORF-Same	#NAME?	2.83885	12.8185	Hits
RNN_LD3.108_sub_122955_2968_3194_5808_2614_SUB0_pTNp_44	ORF-Same	0.495695	3.09621	11.7013	None
RSN_LD4.111_sub_116063_3589_0_3223_3223_SUB0_pNAp_30	ORF-Same	3.75489	3.09621	11.7013	None
RNN_LD4.103_ccs_66855_3661_0_3661_3661_SUB0_pTNp_57	ORF-Same	5.15421	3.42602	12.5356	None
RNN_LD4.106_ccs_21713_3505_0_3505_3505_SUB0_pNAp_33	ORF-Same	#NAME?	3.42602	12.5356	None
RNN_LD4.109_ccs_101867_4085_0_4085_4085_SUB0_pNAp_32	ORF-Same	1.61353	3.42602	12.5356	None
RNN_LD4.110_ccs_23576_4056_0_4056_4056_SUB0_pTNp_29	ORF-Same	4.45253	3.42602	12.5356	None
RNN_LD3.110_ccs_20741_2574_0_2574_2574_SUB0_pNAp_34	ORF-Same	5.69877	3.07262	17.1721	Hits
RNN_LD4.113_ccs_113563_3011_0_3011_3011_SUB0_pNAp_29	ORF-Same	6.82069	3.07262	17.1721	Hits
RSN_LD3.102_ccs_28032_2975_0_2975_2975_SUB0_pNAp_36	ORF-Same	7.30419	3.07262	17.1721	Hits
RSN_LD4.104_ccs_133037_1953_0_1953_1953_SUB0_pNAp_110	ORF-Same	#NAME?	3.07262	17.1721	Hits
RNN_LD4.103_ccs_9562_1430_0_1430_1430_SUB0_pTNp_33	ORF-Same	1.82782	3.02735	12.2156	None
RNN_LD4.106_ccs_1036_3958_0_3958_3958_SUB0_pTNp_35	ORF-Same	5.43079	3.02735	12.2156	None
RSN_LD4.108_ccs_49652_1900_0_1900_1900_SUB0_pTNp_24	ORF-Same	6.19298	2.43136	15.079	None
RNN_LD3.108_sub_106232_3760_0_2977_2977_SUB0_pTNu_29	ORF-Same	4.19061	3.29732	11.3349	None
RSN_LD3.107_sub_60800_13516_10661_13037_2376_SUB0_pNAp_28	ORF-Same	5.9528	2.97818	10.9429	None
RSN_LD2.106_ccs_94527_1833_0_1833_1833_SUB0_pNAp_33	ORF-Same	2.16672	2.83885	8.46183	None
RNN_LD3.110_ccs_110664_1573_0_1573_1573_SUB0_pNAp_27	ORF-Same	4.16471	2.82543	11.5648	None
RSN_LD2.102_sub_133963_2683_0_1330_1330_SUB0_pTNp_30	ORF-Same	5.40395	2.82543	11.5648	None
RNN_LD2.102_ccs_55649_695_0_695_695_SUB0_pNAp_27	ORF-Same	7.08889	2.60746	14.2653	None
RSN_LD2.103_ccs_93087_1038_0_1038_1038_SUB0_pTNp_28	ORF-Same	4.46369	2.64444	12.7218	Hits
RSN_LD2.110_ccs_63178_1086_0_1086_1086_SUB0_pTNp_23	ORF-Same	-0.0291463	2.64444	12.7218	Hits
RSN_LD4.113_ccs_5692_4348_0_4348_4348_SUB0_pNAp_28	ORF-Same	6.72383	2.64444	12.7218	Hits
RSN_LD3.106_ccs_39072_2709_0_2709_2709_SUB0_pTNp_23	ORF-Same	5.22805	2.89873	10.1934	Hits
RSN_LD4.113_sub_33247_4857_0_3564_3564_SUB0_pTNp_29	ORF-Same	2.47119	2.89873	10.1934	Hits
RNN_LD4.102_ccs_153580_1375_0_1375_1375_SUB0_pTNp_20	ORF-Same	3.1375	2.9196	9.77177	None
RSN_LD3.107_ccs_109517_2075_0_2075_2075_SUB0_pNAp_32	ORF-Same	6.15826	2.95713	14.1747	Hits
RNN_LD3.109_sub_18828_4657_0_2426_2426_SUB0_pTNp_187	ORF-Same	5.64875	3.19396	11.471	None
RSN_LD2.106_ccs_82442_1879_0_1879_1879_SUB0_pTNp_26	ORF-Same	4.60229	3.19396	11.471	None
RNN_LD1.104_ccs_99003_1062_0_1062_1062_SUB0_pTNp_31	ORF-Same	2.92695	2.76268	11.7959	None
RNN_LD3.103_ccs_11832_2737_0_2737_2737_SUB0_pNAp_45	ORF-Same	4.65621	2.75128	12.6377	None
RNN_LD3.110_ccs_114043_1224_0_1224_1224_SUB0_pNAp_45	ORF-Same	3.19298	2.935	6.87807	None
RNN_LD2.102_sub_131122_1455_0_1455_1455_SUB0_uNAp_62	ORF-Same	10.1325	2.50243	10.7523	Hits
RSN_LD4.111_sub_127294_7358_6136_10834_4698_SUB0_pNAp_52	ORF-Same	6.69105	3.57542	15.337	Hits
RSN_LD3.109_sub_6982_3902_0_2177_2177_SUB0_pTNp_99	ORF-Same	5.2737	2.75815	13.3668	Hits
RSN_LD4.103_ccs_74743_1487_0_1487_1487_SUB0_pTNp_42	ORF-Same	4.926	2.76268	11.7558	None
RNN_LD3.104_ccs_68478_2221_0_2221_2221_SUB0_uNAp_31	ORF-Same	4.04876	3.1427	11.5465	Hits
RNN_LD3.101_sub_80672_4564_0_2702_2702_SUB0_pNAp_61	ORF-Same	7.58158	3.03583	15.4854	Hits
RNN_LD3.109_ccs_145324_2349_0_2349_2349_SUB0_pNAp_51	ORF-Same	-0.268817	3.19728	7.58638	None
RNN_LD4.104_ccs_61175_2082_0_2082_2082_SUB0_uNAp_30	ORF-Same	2.05485	3.19728	7.58638	None
RSN_LD2.102_ccs_145147_2134_0_2134_2134_SUB0_pNAp_44	ORF-Same	1.86592	3.19728	7.58638	None
RSN_LD3.102_sub_45072_2153_0_2153_2153_SUB0_pNAp_29	ORF-Same	2.18269	3.19562	10.0765	None
RNN_LD4.109_ccs_9459_1826_0_1826_1826_SUB0_pTNp_25	ORF-Same	3.44559	3.2079	11.0733	None
RNN_LD4.110_ccs_67968_2215_0_2215_2215_SUB0_pNAp_34	ORF-Same	-0.862496	3.2079	11.0733	None
RNN_LD4.114_sub_41124_5819_3487_6611_3124_SUB0_pTNp_26	ORF-Same	1.32481	3.18298	10.2087	Hits
RSN_LD3.105_ccs_95228_2891_0_2891_2891_SUB0_pNAp_86	ORF-Same	3.53356	3.18298	10.2087	Hits
RNN_LD4.114_sub_143954_8664_9704_13419_3715_SUB0_uNAp_40	ORF-Same	2.39917	3.17955	16.1189	Hits
RSN_LD3.108_sub_152935_3538_0_2467_2467_SUB0_uNAp_33	ORF-Same	7.55394	3.17955	16.1189	Hits
RSN_LD4.102_ccs_42340_3197_0_3197_3197_SUB0_pNAp_37	ORF-Same	4.10014	3.17955	16.1189	Hits
RNN_LD4.115_ccs_138418_2953_0_2953_2953_SUB0_pNAp_27	ORF-Same	2.32769	3.2222	12.1827	Hits
RSN_LD4.115_sub_27472_4260_0_3053_3053_SUB0_uNAp_45	ORF-Same	3.72192	3.2222	12.1827	Hits
RNN_LD1.111_ccs_48684_793_0_793_793_SUB0_pTNp_27	ORF-Same	7.99098	2.53403	12.7112	Hits
RNN_LD3.102_sub_24898_4096_1562_3052_1490_SUB0_pTNp_21	ORF-Same	5.72247	3.07591	12.7282	Hits
RSN_LD3.104_ccs_127199_5548_0_5548_5548_SUB0_uNAp_54	ORF-Same	6.66896	3.17782	13.7661	Hits
RSN_LD3.110_sub_45229_3041_0_3041_3041_SUB0_pTNp_28	ORF-Same	#NAME?	3.17782	13.7661	Hits
RSN_LD3.102_ccs_148638_2759_0_2759_2759_SUB0_pTNp_24	ORF-Same	4.17752	3.29203	12.0756	Hits
RNN_LD3.104_ccs_151460_5962_0_5962_5962_SUB1_pNAp_30	ORF-Same	0.163499	3.34104	10.2693	None
RSN_LD3.101_ccs_89455_2574_0_2574_2574_SUB0_pTNp_30	ORF-Same	-1.04394	3.34104	10.2693	None
RSN_LD3.103_sub_124797_10443_8068_10703_2635_SUB0_pNAp_25	ORF-Same	0.589763	3.34104	10.2693	None
RSN_LD3.109_sub_19588_5630_0_2905_2905_SUB0_uNAp_30	ORF-Same	4.1643	3.34104	10.2693	None
RSN_LD4.110_sub_29806_3671_3158_6029_2871_SUB0_pTNu_23	ORF-Same	-0.349235	3.34104	10.2693	None
RNN_LD1.104_ccs_129122_648_0_648_648_SUB0_pNAp_26	ORF-Same	10.3078	2.4216	15.923	Hits
RNN_LD2.102_ccs_25454_1185_0_1185_1185_SUB0_pTNu_32	ORF-Same	5.05072	2.67852	14.6677	None
RSN_LD2.108_ccs_61209_1159_0_1159_1159_SUB0_pTNp_27	ORF-Same	7.54917	2.67852	14.6677	None
RSN_LD2.110_ccs_133975_1179_0_1179_1179_SUB0_pTNp_27	ORF-Same	1.19535	2.67852	14.6677	None
RNN_LD3.105_ccs_72672_2412_0_2412_2412_SUB0_pTNp_25	ORF-Same	5.05137	3.1176	15.0115	Hits
RNN_LD3.106_sub_70825_4328_0_2748_2748_SUB0_uNAp_30	ORF-Same	4.87431	3.11461	15.0274	None
RNN_LD4.103_ccs_148631_1948_0_1948_1948_SUB0_pNAp_36	ORF-Same	-0.588574	3.11461	15.0274	None
RSN_LD2.104_ccs_73005_1756_0_1756_1756_SUB0_pTNp_35	ORF-Same	3.90929	3.11361	15.0177	None
RSN_LD4.110_ccs_46230_1850_0_1850_1850_SUB0_pNAp_27	ORF-Same	4.54411	3.11361	15.0177	None
RSN_LD4.115_sub_73461_4867_0_4867_4867_SUB0_uNAp_22	ORF-Same	3.81967	3.11361	15.0177	None
RSN_LD4.101_sub_84672_3837_0_1987_1987_SUB0_pNAp_25	ORF-Same	4.7385	3.21431	11.6031	None
RNN_LD3.103_sub_14560_4766_3811_6684_2873_SUB0_pTNu_135	ORF-Same	4.42928	3.21748	12.4306	None
RNN_LD4.109_ccs_150489_2896_0_2896_2896_SUB0_pTNp_19	ORF-Same	#NAME?	3.21748	12.4306	None
RNN_LD4.113_ccs_103277_3456_0_3456_3456_SUB0_pTNp_44	ORF-Same	#NAME?	3.21748	12.4306	None
RNN_LD4.116_sub_156756_11537_11910_15088_3178_SUB0_pTNp_31	ORF-Same	#NAME?	3.21748	12.4306	None
RSN_LD3.104_ccs_110476_3151_0_3151_3151_SUB0_uNAp_94	ORF-Same	3.77821	3.21748	12.4306	None
RSN_LD4.109_ccs_1326_2839_0_2839_2839_SUB0_pTNp_65	ORF-Same	#NAME?	3.21748	12.4306	None
RSN_LD4.114_ccs_21075_3644_0_3644_3644_SUB0_pTNp_22	ORF-Same	1.50335	3.21748	12.4306	None
RSN_LD4.114_sub_69260_6224_0_3089_3089_SUB0_pNAp_30	ORF-Same	#NAME?	3.21748	12.4306	None
RSN_LD3.110_ccs_149870_2404_0_2404_2404_SUB0_pNAp_32	ORF-Same	3.40939	3.25527	12.3307	None
RNN_LD3.102_ccs_58659_2171_0_2171_2171_SUB0_uNAp_28	ORF-Same	4.32697	3.19229	10.636	None
RSN_LD4.104_ccs_159638_3358_0_3358_3358_SUB0_pTNp_32	ORF-Same	6.01525	3.45347	12.8759	None
RNN_LD4.106_ccs_144298_3941_0_3941_3941_SUB0_pTNp_30	ORF-Same	6.87344	3.24944	14.3484	Hits
RSN_LD3.108_ccs_71474_2900_0_2900_2900_SUB0_uNAp_22	ORF-Same	4.31107	3.24944	14.3484	Hits
RNN_LD3.105_ccs_117677_1864_0_1864_1864_SUB0_pTNp_22	ORF-Same	5.05115	2.85914	14.8332	Hits
RSN_LD4.113_sub_121067_3431_0_3431_3431_SUB0_pTNp_32	ORF-Same	6.7187	2.89376	12.8325	None
RNN_LD3.109_ccs_130331_1657_0_1657_1657_SUB0_pNAp_26	ORF-Same	7.62011	3.11461	16.5745	None
RNN_LD4.115_ccs_55999_3347_0_3347_3347_SUB0_pTNp_26	ORF-Same	1.74631	3.3216	8.64293	None
RSN_LD2.101_ccs_147028_1469_0_1469_1469_SUB0_pTNp_20	ORF-Same	4.30816	3.02735	12.6542	None
RNN_LD3.109_ccs_20331_3064_0_3064_3064_SUB0_pNAp_47	ORF-Same	3.97774	3.25672	12.2197	Hits
RNN_LD4.107_ccs_19996_4319_0_4319_4319_SUB0_pNAp_32	ORF-Same	4.29131	3.00346	12.4821	Hits
RNN_LD2.111_sub_74550_5681_1933_2711_778_SUB0_pNAp_31	ORF-Same	4.70515	2.71012	10.4414	None
RNN_LD4.102_sub_57573_16144_13405_17403_3998_SUB0_uNAp_25	ORF-Same	6.20623	2.94399	14.2482	None
RNN_LD3.106_sub_110067_1544_0_1277_1277_SUB0_uNAp_47	ORF-Same	7.07318	2.8537	12.8702	None
RSN_LD1.109_ccs_84316_937_0_937_937_SUB0_pNAp_32	ORF-Same	6.14241	2.48996	13.0448	Hits
RSN_LD2.102_ccs_98084_1323_0_1323_1323_SUB0_pNAp_46	ORF-Same	4.51885	2.93349	12.5747	None
RSN_LD4.112_sub_100489_6480_9178_13895_4717_SUB0_pTNp_41	ORF-Same	8.04772	3.53441	16.6672	Hits
RSN_LD3.106_sub_118056_3374_258_2083_1825_SUB0_uNAp_34	ORF-Same	1.51602	3.11361	7.95768	None
RNN_LD3.106_ccs_61432_2162_0_2162_2162_SUB0_pTNp_23	ORF-Same	3.82629	3.15927	8.51582	None
RSN_LD4.112_ccs_38863_4179_0_4179_4179_SUB0_pNAp_37	ORF-Same	6.41024	3.32222	13.5739	Hits
RSN_LD4.113_sub_105038_8189_5329_9964_4635_SUB1_pTNp_31	ORF-Same	4.02901	3.32222	13.5739	Hits
RSN_LD2.107_ccs_36637_2151_0_2151_2151_SUB0_pTNp_26	ORF-Same	7.66249	3.12254	15.4867	Hits
RNN_LD4.106_ccs_1239_3903_0_3903_3903_SUB0_pNAp_32	ORF-Same	3.22188	3.40909	12.0966	None
RNN_LD4.107_ccs_62993_4156_0_4156_4156_SUB0_uNAp_32	ORF-Same	3.33557	3.40909	12.0966	None
RSN_LD3.107_ccs_103470_2501_0_2501_2501_SUB0_pTNp_39	ORF-Same	1.31034	3.0086	14.3755	Hits
RSN_LD4.113_ccs_127291_3526_0_3526_3526_SUB0_pTNp_27	ORF-Same	5.63619	3.41913	13.0889	None
RNN_LD3.106_ccs_118572_2489_0_2489_2489_SUB0_pTNp_17	ORF-Same	4.06091	3.30643	11.9417	Hits
RNN_LD4.111_sub_31837_6005_0_4039_4039_SUB0_pNAp_26	ORF-Same	5.17612	3.15836	10.4646	None
RNN_LD3.109_sub_52498_5555_0_3304_3304_SUB0_pTNp_25	ORF-Same	6.61051	3.39094	13.7295	Hits
RNN_LD4.103_sub_38102_4129_2269_5571_3302_SUB0_pNAp_27	ORF-Same	3.90063	3.39094	13.7295	Hits
RSN_LD4.111_ccs_35524_3708_0_3708_3708_SUB0_pNAp_57	ORF-Same	3.36247	3.40756	14.7121	Hits
RSN_LD4.111_sub_94605_9002_24182_27554_3372_SUB0_pTNp_57	ORF-Same	5.76208	3.40756	14.7121	Hits
RNN_LD4.113_ccs_102390_2720_0_2720_2720_SUB0_pTNp_29	ORF-Same	5.05376	3.35908	11.9839	Hits
RNN_LD4.113_ccs_4275_2783_0_2783_2783_SUB0_pTNp_42	ORF-Same	1.93734	3.31154	8.65548	None
RNN_LD4.114_ccs_125933_3153_0_3153_3153_SUB0_pNAp_31	ORF-Same	1.9241	3.31154	8.65548	None
RSN_LD2.108_ccs_133116_1786_0_1786_1786_SUB0_pNAp_31	ORF-Same	2.65992	3.10857	11.4509	Hits
RNN_LD4.108_ccs_157370_3893_0_3893_3893_SUB0_pTNp_48	ORF-Same	6.16732	3.4456	14.9435	Hits
RSN_LD4.111_ccs_137872_3942_0_3942_3942_SUB0_pNAp_32	ORF-Same	2.1177	3.4456	14.9435	Hits
RSN_LD4.114_sub_37913_7166_9516_13700_4184_SUB0_pNAp_41	ORF-Same	5.62907	3.4456	14.9435	Hits
RNN_LD4.107_ccs_67231_3792_0_3792_3792_SUB0_pTNp_41	ORF-Same	1.82782	3.49122	14.6287	Hits
RSN_LD3.102_sub_129147_2524_0_2524_2524_SUB0_uTNu_50	ORF-Same	8.3059	3.2667	17.4904	Hits
RSN_LD3.102_sub_145175_3475_0_3475_3475_SUB0_pNAp_32	ORF-Same	0.944858	3.2667	17.4904	Hits
RSN_LD4.102_sub_136667_4185_0_4083_4083_SUB0_pTNp_39	ORF-Same	9.27317	3.2667	17.4867	Hits
RSN_LD4.101_ccs_159010_3258_0_3258_3258_SUB0_pNAp_89	ORF-Same	4.71781	3.25455	11.883	Hits
RNN_LD2.110_sub_9554_7348_2430_4561_2131_SUB0_uNAp_30	ORF-Same	-0.277534	2.94399	11.6765	None
RNN_LD4.103_ccs_99025_1530_0_1530_1530_SUB0_pNAp_32	ORF-Same	2.22805	2.94399	11.6765	None
RSN_LD2.102_ccs_119967_1926_0_1926_1926_SUB0_pNAp_39	ORF-Same	0.411426	2.94399	11.6765	None
RSN_LD3.109_sub_69736_1582_0_1582_1582_SUB0_uNAp_42	ORF-Same	1.80116	2.94399	11.6765	None
RNN_LD3.105_ccs_160559_2512_0_2512_2512_SUB0_pNAp_45	ORF-Same	3.98413	2.98091	12.166	None
RNN_LD3.105_sub_161485_2529_0_2400_2400_SUB0_pTNp_36	ORF-Same	1.96532	2.98091	12.166	None
RSN_LD3.109_sub_69390_3856_0_2373_2373_SUB0_uNAp_28	ORF-Same	3.24641	2.98091	12.166	None
RSN_LD3.110_ccs_136549_2494_0_2494_2494_SUB0_pNAp_53	ORF-Same	2.32337	2.98091	12.166	None
RSN_LD4.108_ccs_145877_2559_0_2559_2559_SUB0_pTNp_107	ORF-Same	1.07382	2.98091	12.166	None
RNN_LD3.108_sub_1222_2481_0_2481_2481_SUB0_pTNu_30	ORF-Same	6.46793	2.98767	14.3248	Hits
RSN_LD2.103_ccs_141539_1413_0_1413_1413_SUB0_pNAp_31	ORF-Same	3.0268	2.98767	11.4457	None
RNN_LD3.107_sub_130248_3999_0_2810_2810_SUB0_pNAp_22	ORF-Same	6.39763	3.05576	13.2314	Hits
RNN_LD2.108_ccs_120109_1992_0_1992_1992_SUB0_pTNp_21	ORF-Same	4.88435	3.24502	12.4199	None
RSN_LD4.112_sub_145702_17330_19275_21074_1799_SUB0_pNAp_21	ORF-Same	3.53792	3.18639	10.1471	None
RNN_LD3.108_sub_124616_5279_0_2989_2989_SUB0_pNAp_36	ORF-Same	5.46336	2.87852	13.1598	Hits
RSN_LD3.102_sub_37857_2638_0_2346_2346_SUB0_pTNp_27	ORF-Same	3.54164	2.87852	13.1598	Hits
RSN_LD4.106_ccs_143985_2981_0_2981_2981_SUB0_pTNp_17	ORF-Same	1.11103	2.87852	13.1598	Hits
RSN_LD4.112_sub_58254_4103_11931_15727_3796_SUB0_uNAp_111	ORF-Same	5.60333	2.87852	13.1598	Hits
RNN_LD2.109_sub_53526_18613_7702_9178_1476_SUB0_pNAp_24	ORF-Same	#NAME?	2.83696	9.2449	None
RSN_LD4.104_ccs_148073_1494_0_1494_1494_SUB0_pTNp_35	ORF-Same	2.4489	2.83696	9.2449	None
RSN_LD2.108_ccs_34950_1131_0_1131_1131_SUB0_pNAp_31	ORF-Same	6.80478	2.77597	12.7294	None
RSN_LD4.111_ccs_135998_2825_0_2825_2825_SUB0_pTNp_20	ORF-Same	5.7502	3.33925	13.7693	Hits
RNN_LD4.109_ccs_87737_4364_0_4364_4364_SUB0_pTNu_35	ORF-Same	#NAME?	3.3742	15.4881	Hits
RSN_LD4.115_sub_111026_8617_4450_8617_4167_SUB0_pTNp_29	ORF-Same	7.08417	3.3742	15.4881	Hits
RNN_LD4.101_ccs_133579_3988_0_3988_3988_SUB0_pNAp_30	ORF-Same	6.87154	3.19061	15.3696	Hits
RNN_LD3.106_ccs_76150_2688_0_2688_2688_SUB0_uNAp_25	ORF-Same	-1.04394	3.00087	13.9385	None
RNN_LD4.107_ccs_97889_2127_0_2127_2127_SUB0_pTNp_22	ORF-Same	2.17473	3.00087	13.9385	None
RNN_LD4.115_sub_142459_13180_8411_12064_3653_SUB0_pTNp_20	ORF-Same	3.57652	3.00087	13.9385	None
RSN_LD4.105_ccs_1728_3206_0_3206_3206_SUB0_pNAp_27	ORF-Same	#NAME?	3.00087	13.9385	None
RSN_LD4.110_ccs_6209_1592_0_1592_1592_SUB0_pTNp_25	ORF-Same	4.30268	3.00087	13.9385	None
RNN_LD1.111_ccs_5561_1005_0_1005_1005_SUB0_pTNp_19	ORF-Same	1.42761	2.75128	9.10715	Hits
RNN_LD4.107_ccs_116836_1599_0_1599_1599_SUB0_pTNp_32	ORF-Same	3.21412	2.75128	9.10715	Hits
RNN_LD3.107_ccs_29763_2637_0_2637_2637_SUB0_pTNp_50	ORF-Same	3.09001	3.07482	11.0139	Hits
RNN_LD4.104_ccs_90353_1686_0_1686_1686_SUB0_pTNp_32	ORF-Same	3.25701	3.07482	11.0139	Hits
RNN_LD4.108_ccs_27726_1552_0_1552_1552_SUB0_pTNp_16	ORF-Same	0.778209	2.97405	7.4615	Hits
RSN_LD4.109_ccs_48276_1724_0_1724_1724_SUB0_uNAp_86	ORF-Same	2.3505	2.97405	7.4615	Hits
RSN_LD2.105_ccs_46008_1547_0_1547_1547_SUB0_pNAp_26	ORF-Same	3.26679	2.89376	9.16932	None
RSN_LD3.106_sub_145296_3898_3394_5719_2325_SUB0_pTNu_20	ORF-Same	2.9241	2.95856	10.1104	None
RNN_LD3.106_ccs_120737_3585_0_3585_3585_SUB0_pTNp_47	ORF-Same	3.91982	2.92428	10.5384	Hits
RSN_LD2.104_ccs_69525_1507_0_1507_1507_SUB0_pNAp_31	ORF-Same	#NAME?	2.97818	13.0729	Hits
RSN_LD2.107_ccs_117465_1208_0_1208_1208_SUB0_pTNu_22	ORF-Same	#NAME?	2.99034	13.1096	Hits
RSN_LD4.104_ccs_63016_1823_0_1823_1823_SUB0_pTNu_25	ORF-Same	2.99639	2.97818	13.0729	Hits
RSN_LD4.105_ccs_141842_1610_0_1610_1610_SUB0_uNAp_102	ORF-Same	5.99367	2.99034	13.1096	Hits
RSN_LD4.110_ccs_143771_1464_0_1464_1464_SUB0_pTNp_42	ORF-Same	-0.84944	2.97818	13.0729	Hits
RNN_LD4.109_ccs_32641_2985_0_2985_2985_SUB0_uNAp_32	ORF-Same	6.90695	3.37803	13.9553	Hits
RNN_LD4.102_ccs_30392_4017_0_4017_4017_SUB0_pNAp_22	ORF-Same	5.29994	3.55449	14.8454	Hits
RNN_LD4.102_ccs_87666_3998_0_3998_3998_SUB0_pNAp_29	ORF-Same	1.12763	3.55449	14.8454	Hits
RNN_LD4.108_ccs_24950_4207_0_4207_4207_SUB0_pNAp_25	ORF-Same	4.60881	3.55449	14.8454	Hits
RSN_LD4.101_sub_155663_5117_0_2762_2762_SUB0_pTNu_12	ORF-Same	1.42761	3.35334	13.3317	Hits
RSN_LD4.112_sub_74889_6924_9165_12235_3070_SUB0_uNAp_32	ORF-Same	5.69502	3.35334	13.3317	Hits
RNN_LD4.107_ccs_128577_2789_0_2789_2789_SUB0_uNAp_32	ORF-Same	#NAME?	3.36922	13.1136	None
RNN_LD4.108_ccs_121519_3750_0_3750_3750_SUB0_pNAp_21	ORF-Same	5.04789	3.36922	13.1136	None
RSN_LD4.102_ccs_76867_1348_0_1348_1348_SUB0_pTNp_49	ORF-Same	2.88166	2.97405	9.53691	None
RNN_LD4.113_sub_156746_7828_7081_11332_4251_SUB0_pTNp_67	ORF-Same	7.2848	2.77815	16.5916	Hits
RSN_LD3.107_ccs_81066_2451_0_2451_2451_SUB0_pNAp_47	ORF-Same	#NAME?	2.77815	16.5916	Hits
RNN_LD4.106_ccs_103558_3481_0_3481_3481_SUB0_pTNp_32	ORF-Same	2.0018	3.01995	17.2111	None
RNN_LD4.107_ccs_20705_3505_0_3505_3505_SUB0_pTNp_22	ORF-Same	4.59246	3.01995	17.2111	None
RSN_LD3.108_sub_120709_3198_3615_5721_2106_SUB0_pNAp_32	ORF-Same	5.43179	3.01995	17.2111	None
RSN_LD3.109_ccs_23934_2710_0_2710_2710_SUB0_uNAp_66	ORF-Same	0.963474	3.01995	17.2111	None
RSN_LD4.109_sub_83622_2553_900_3453_2553_SUB0_uTNu_107	ORF-Same	1.73985	3.01995	17.2111	None
RSN_LD4.111_ccs_154089_3360_0_3360_3360_SUB0_pTNp_42	ORF-Same	7.44481	3.01995	17.2111	None
RSN_LD4.110_ccs_3543_3769_0_3769_3769_SUB0_pTNp_21	ORF-Same	4.52857	3.27852	13.8467	Hits
RSN_LD2.105_sub_111218_2587_0_2587_2587_SUB0_uNAp_31	ORF-Same	5.85636	3.18469	15.1271	Hits
RNN_LD4.107_ccs_44680_2918_0_2918_2918_SUB0_pNAp_31	ORF-Same	6.59939	3.13513	15.1107	Hits
RSN_LD2.102_ccs_69489_1393_0_1393_1393_SUB0_pTNp_24	ORF-Same	0.933573	2.93952	10.58	None
RNN_LD4.103_sub_148927_2620_0_1909_1909_SUB0_uNAp_27	ORF-Same	5.31976	3.14829	13.1072	None
RSN_LD2.107_ccs_94307_1641_0_1641_1641_SUB0_pNAp_36	ORF-Same	0.682573	3.14829	13.0689	None
RSN_LD3.107_ccs_136799_2622_0_2622_2622_SUB0_pTNp_25	ORF-Same	1.40871	3.32593	10.0383	None
RNN_LD3.102_sub_107977_3290_0_2574_2574_SUB0_pTNu_29	ORF-Same	7.13407	3.077	15.5094	Hits
RNN_LD4.109_ccs_28784_1677_0_1677_1677_SUB0_pTNp_26	ORF-Same	7.28914	3.077	15.5094	Hits
RSN_LD2.105_sub_151187_2924_0_1909_1909_SUB0_pTNp_32	ORF-Same	6.99078	3.077	15.5094	Hits
RSN_LD4.106_ccs_78102_3041_0_3041_3041_SUB0_pNAp_43	ORF-Same	8.04015	3.09307	16.1375	Hits
RNN_LD4.109_ccs_37930_2818_0_2818_2818_SUB0_pTNp_41	ORF-Same	5.13072	3.15927	13.8868	Hits
RSN_LD3.106_ccs_86664_2603_0_2603_2603_SUB0_pTNp_62	ORF-Same	5.75556	3.13418	13.8506	Hits
RSN_LD3.107_ccs_9698_1929_0_1929_1929_SUB0_pTNp_26	ORF-Same	#NAME?	3.15927	13.8868	Hits
RSN_LD4.111_ccs_28364_1819_0_1819_1819_SUB0_pTNp_22	ORF-Same	4.9542	3.13418	13.8506	Hits
RSN_LD2.108_ccs_112590_1775_0_1775_1775_SUB0_pNAp_31	ORF-Same	5.7126	3.03222	13.3676	Hits
RSN_LD3.107_sub_95659_4131_0_2155_2155_SUB0_pTNp_32	ORF-Same	2.32912	3.03222	13.3676	Hits
RSN_LD2.106_sub_8912_1908_0_1908_1908_SUB0_pNAp_33	ORF-Same	4.26153	3.05576	13.0192	Hits
RSN_LD2.102_ccs_135341_1702_0_1702_1702_SUB0_pNAp_26	ORF-Same	6.3302	3.05461	13.7861	Hits
RSN_LD4.115_ccs_37981_1780_0_1780_1780_SUB0_pNAp_26	ORF-Same	1.53356	2.89209	13.5095	None
RNN_LD3.104_ccs_27497_2520_0_2520_2520_SUB0_pNAp_30	ORF-Same	6.03276	3.00604	12.8594	Hits
RNN_LD4.116_sub_91124_5611_3841_6550_2709_SUB0_pTNp_30	ORF-Same	0.575312	3.06032	14.1434	None
RSN_LD3.106_ccs_95941_2627_0_2627_2627_SUB0_pTNu_36	ORF-Same	#NAME?	3.06032	14.1434	None
RNN_LD4.103_sub_4222_17809_9670_11624_1954_SUB0_pTNp_26	ORF-Same	4.84474	2.82543	13.3702	None
RNN_LD4.109_ccs_68924_2063_0_2063_2063_SUB0_pTNp_22	ORF-Same	5.65935	2.82543	13.3702	None
RNN_LD4.103_ccs_64961_4138_0_4138_4138_SUB0_uNAp_30	ORF-Same	4.83592	3.37694	13.9754	Hits
RNN_LD4.110_sub_112312_7326_0_4385_4385_SUB1_pTNp_21	ORF-Same	2.68257	3.37694	13.9754	Hits
RNN_LD4.114_sub_94603_4366_0_4198_4198_SUB0_pTNp_23	ORF-Same	6.55405	3.37694	13.9754	Hits
RSN_LD4.102_sub_37888_7278_0_4404_4404_SUB0_pTNp_18	ORF-Same	1.75061	3.37694	13.9754	Hits
RSN_LD3.108_ccs_137048_2341_0_2341_2341_SUB0_pTNp_22	ORF-Same	5.86851	3.22531	13.8919	Hits
RNN_LD2.109_ccs_47635_2919_0_2919_2919_SUB0_uNAp_31	ORF-Same	5.59186	2.77597	10.8672	None
RNN_LD4.104_ccs_13200_3211_0_3211_3211_SUB0_pTNp_22	ORF-Same	5.15826	3.32469	11.4148	None
RNN_LD4.115_ccs_82523_2727_0_2727_2727_SUB0_pNAp_39	ORF-Same	5.26997	3.32469	11.4148	None
RSN_LD4.115_sub_136991_4829_0_3494_3494_SUB0_pTNp_40	ORF-Same	1.37295	3.32469	11.4148	None
RNN_LD4.115_ccs_11053_2774_0_2774_2774_SUB0_pNAp_28	ORF-Same	6.12102	2.65321	12.5901	None
RSN_LD2.110_ccs_56710_1088_0_1088_1088_SUB0_pNAp_50	ORF-Same	6.10716	2.65321	12.5901	None
RNN_LD4.102_ccs_135695_4000_0_4000_4000_SUB0_pNAp_29	ORF-Same	5.57198	3.36474	13.886	Hits
RSN_LD3.103_ccs_68515_2109_0_2109_2109_SUB0_pTNp_26	ORF-Same	5.44841	3.27091	12.4173	None
RSN_LD4.105_ccs_25252_940_0_940_940_SUB0_pTNp_26	ORF-Same	2.05832	2.65031	11.5749	None
RNN_LD2.109_ccs_45751_1195_0_1195_1195_SUB0_pTNp_22	ORF-Same	1.08406	2.77597	14.835	Hits
RSN_LD2.107_ccs_151092_1103_0_1103_1103_SUB0_pNAp_31	ORF-Same	#NAME?	2.77597	14.835	Hits
RSN_LD4.112_sub_2681_19462_12712_17524_4812_SUB0_pTNp_29	ORF-Same	7.46062	2.77597	14.835	Hits
RSN_LD4.114_ccs_24892_4941_0_4941_4941_SUB0_pNAp_31	ORF-Same	7.61526	2.77597	14.835	Hits
RSN_LD4.114_sub_41561_8973_0_4504_4504_SUB0_pTNp_31	ORF-Same	5.29627	2.77597	14.835	Hits
RNN_LD3.109_ccs_43564_1184_0_1184_1184_SUB0_pTNp_30	ORF-Same	5.85562	2.88195	13.22	Hits
RSN_LD4.115_sub_114298_2833_0_1610_1610_SUB0_uNAp_47	ORF-Same	5.99944	2.50243	12.5638	None
RNN_LD4.103_ccs_118546_1703_0_1703_1703_SUB0_pNAp_30	ORF-Same	#NAME?	2.97267	8.36146	None
RNN_LD4.105_ccs_137518_4033_0_4033_4033_SUB0_pNAp_39	ORF-Same	6.17513	3.33264	15.8666	None
RSN_LD4.101_sub_8196_15316_0_4251_4251_SUB0_pTNp_17	ORF-Same	#NAME?	3.33264	15.8666	None
RNN_LD4.103_ccs_77835_1821_0_1821_1821_SUB0_pNAp_27	ORF-Same	1.18587	3.15106	13.5171	None
RNN_LD4.107_sub_85627_14308_2427_4335_1908_SUB0_pTNp_26	ORF-Same	2.89045	3.15106	13.5171	None
RSN_LD2.103_ccs_37976_1825_0_1825_1825_SUB0_pTNp_25	ORF-Same	#NAME?	3.15106	13.4847	None
RSN_LD2.108_ccs_88453_1728_0_1728_1728_SUB0_pTNp_26	ORF-Same	6.40701	3.15473	13.5382	None
RNN_LD1.111_ccs_137015_617_0_617_617_SUB0_uNAp_32	ORF-Same	1.85997	2.69197	10.6835	Hits
RSN_LD1.105_ccs_127208_997_0_997_997_SUB0_uNAp_27	ORF-Same	3.488	2.69197	10.6835	Hits
RSN_LD2.104_ccs_95669_1732_0_1732_1732_SUB0_pNAp_26	ORF-Same	6.07607	2.95856	13.381	Hits
RNN_LD4.113_ccs_147185_2734_0_2734_2734_SUB0_pTNp_41	ORF-Same	2.97269	2.99034	12.3736	None
RSN_LD3.106_ccs_43533_3095_0_3095_3095_SUB0_pNAp_29	ORF-Same	5.06048	2.99034	12.3736	None
RNN_LD4.114_ccs_28742_2578_0_2578_2578_SUB0_pNAp_52	ORF-Same	2.23266	3.09096	11.6766	None
RNN_LD4.103_sub_51587_6569_8275_9401_1126_SUB0_pTNu_30	ORF-Same	#NAME?	2.63849	12.3985	None
RNN_LD3.103_sub_158965_4059_0_2434_2434_SUB0_pNAp_50	ORF-Same	5.88557	3.06595	14.0069	None
RSN_LD3.101_ccs_98671_2553_0_2553_2553_SUB0_pTNp_22	ORF-Same	3.19456	3.07041	13.6307	None
RSN_LD3.108_ccs_138871_2215_0_2215_2215_SUB0_pTNp_21	ORF-Same	3.67356	3.11959	12.1045	None
RSN_LD3.107_ccs_99730_2491_0_2491_2491_SUB0_pTNp_27	ORF-Same	3.05224	3.16732	10.1905	Hits
RSN_LD2.110_ccs_38817_794_0_794_794_SUB0_pNAp_38	ORF-Same	1.33342	2.47712	12.2353	Hits
RNN_LD4.113_ccs_13097_3910_0_3910_3910_SUB0_pTNp_22	ORF-Same	1.89724	3.23528	18.6896	Hits
RSN_LD4.102_sub_64579_7282_3624_8926_5302_SUB1_pTNp_21	ORF-Same	10.0724	3.23528	18.6896	Hits
RSN_LD3.110_ccs_98865_2821_0_2821_2821_SUB0_pNAp_32	ORF-Same	6.37652	3.23528	14.7592	Hits
RNN_LD2.106_ccs_46713_1352_0_1352_1352_SUB0_pTNp_29	ORF-Same	2.99005	2.90526	10.5226	None
RNN_LD3.102_sub_77454_3922_0_2640_2640_SUB0_pTNu_42	ORF-Same	2.29572	2.90526	10.5226	None
RNN_LD3.106_ccs_108458_2537_0_2537_2537_SUB0_pTNu_22	ORF-Same	3.25475	2.90526	10.5226	None
RSN_LD2.106_ccs_111613_1413_0_1413_1413_SUB0_pTNu_61	ORF-Same	-6.64386	2.90526	10.5226	None
RSN_LD3.102_sub_70535_1433_0_1013_1013_SUB0_pTNp_57	ORF-Same	7.70705	2.79099	13.4458	Hits
RNN_LD3.105_sub_98566_4346_0_2728_2728_SUB0_pTNp_29	ORF-Same	#NAME?	3.19645	10.6791	None
RNN_LD3.110_ccs_143647_2390_0_2390_2390_SUB0_uNAp_125	ORF-Same	2.69711	3.19645	10.6791	None
RSN_LD3.104_ccs_93934_3590_0_3590_3590_SUB0_uNAp_51	ORF-Same	2.62761	3.19645	10.6791	None
RSN_LD4.105_ccs_158633_3382_0_3382_3382_SUB0_pNAp_31	ORF-Same	0.505891	3.19645	10.6791	None
RSN_LD4.107_ccs_105174_3697_0_3697_3697_SUB0_pTNp_36	ORF-Same	3.83238	3.12743	10.3934	None
RNN_LD2.103_ccs_49202_1769_0_1769_1769_SUB0_pNAp_30	ORF-Same	7.56236	3.04297	13.6827	Hits
RNN_LD4.114_sub_114788_6136_0_4781_4781_SUB0_pNAp_21	ORF-Same	5.6014	3.45849	12.9304	Hits
RSN_LD4.111_sub_25073_6489_0_3986_3986_SUB0_uNAp_35	ORF-Same	3.54967	3.45894	8.58515	None
RSN_LD2.104_ccs_88835_1121_0_1121_1121_SUB0_pNAp_63	ORF-Same	3.61294	2.70501	9.96657	Hits
RSN_LD3.104_ccs_112980_1919_0_1919_1919_SUB0_pTNp_53	ORF-Same	6.53566	3.0187	13.49	None
RSN_LD2.108_sub_42769_3879_0_1246_1246_SUB0_uNAp_32	ORF-Same	5.12516	2.8055	12.5898	None
RSN_LD3.102_sub_132153_3343_0_2321_2321_SUB0_uNAp_65	ORF-Same	4.2817	3.28398	11.994	Hits
RSN_LD3.103_sub_105201_2262_0_2055_2055_SUB0_uNAp_32	ORF-Same	4.59216	3.04297	12.6823	None
RSN_LD2.101_ccs_44653_1156_0_1156_1156_SUB0_uNAp_37	ORF-Same	3.51916	2.74429	9.54407	None
RSN_LD3.110_ccs_55649_2763_0_2763_2763_SUB0_pNAp_172	ORF-Same	6.13206	3.05918	14.3494	None
RSN_LD2.104_ccs_80048_1124_0_1124_1124_SUB0_pNAp_31	ORF-Same	3.69544	2.68664	11.8514	None
RSN_LD2.101_ccs_42555_1567_0_1567_1567_SUB0_pTNp_22	ORF-Same	2.71149	3.077	9.81723	None
RNN_LD3.105_sub_5738_4262_0_2783_2783_SUB0_pNAp_32	ORF-Same	3.85499	3.28601	16.0296	None
RNN_LD3.106_sub_124993_4247_0_3023_3023_SUB0_uNAp_32	ORF-Same	#NAME?	3.26458	15.2767	None
RNN_LD3.110_sub_40870_3325_0_3325_3325_SUB0_pNAp_27	ORF-Same	6.59686	3.28262	15.3518	Hits
RNN_LD4.115_ccs_93728_2781_0_2781_2781_SUB0_pTNp_36	ORF-Same	-6.05889	3.28262	15.3522	Hits
RSN_LD3.103_sub_106637_4203_0_2968_2968_SUB0_pNAp_37	ORF-Same	#NAME?	3.28262	15.3518	Hits
RSN_LD3.104_sub_10912_3445_0_3445_3445_SUB0_pNAp_19	ORF-Same	5.07082	3.27852	15.352	None
RSN_LD3.106_ccs_49389_2567_0_2567_2567_SUB0_pTNp_27	ORF-Same	6.07136	3.26458	15.2771	None
RSN_LD3.110_ccs_161643_2637_0_2637_2637_SUB0_pTNp_26	ORF-Same	3.27724	3.27852	15.3524	None
RSN_LD3.105_ccs_60590_2772_0_2772_2772_SUB0_pTNp_27	ORF-Same	7.17612	3.19645	14.3733	Hits
RNN_LD1.105_ccs_72439_837_0_837_837_SUB0_pTNp_80	ORF-Same	11.0168	2.43136	15.3509	Hits
RNN_LD1.111_ccs_160694_555_0_555_555_SUB0_pNAp_44	ORF-Same	7.16717	2.43136	15.0101	Hits
RSN_LD3.102_sub_132237_3506_0_2369_2369_SUB0_pNAp_42	ORF-Same	8.57939	2.43136	14.9649	Hits
RNN_LD2.110_ccs_62747_2824_0_2824_2824_SUB0_pNAp_28	ORF-Same	7.62191	2.46389	13.7829	Hits
RNN_LD1.106_ccs_6319_1327_0_1327_1327_SUB0_pNAp_39	ORF-Same	4.28133	2.46389	8.97399	None
RSN_LD3.104_sub_91493_4463_0_2203_2203_SUB0_pNAp_32	ORF-Same	4.55704	3.09307	11.8879	None
RSN_LD4.104_ccs_19955_3390_0_3390_3390_SUB0_uNAp_42	ORF-Same	3.853	3.37144	10.6412	None
RNN_LD4.113_sub_66763_3269_0_3222_3222_SUB0_pTNp_25	ORF-Same	5.94228	2.92583	13.733	None
RSN_LD3.107_ccs_65240_1187_0_1187_1187_SUB0_pTNp_21	ORF-Same	5.82286	2.92583	13.733	None
RNN_LD2.105_ccs_44518_1909_0_1909_1909_SUB0_pTNp_30	ORF-Same	4.06048	2.80754	9.68267	Hits
RNN_LD4.107_ccs_145524_1416_0_1416_1416_SUB0_pNAp_47	ORF-Same	5.60674	2.80754	9.68267	Hits
RNN_LD3.110_sub_57432_1911_0_1322_1322_SUB0_uNAp_36	ORF-Same	4.20281	2.84073	12.7277	Hits
RSN_LD1.107_sub_134296_1877_0_1073_1073_SUB0_uTNu_15	ORF-Same	3.74846	2.79309	10.4944	None
RSN_LD2.108_ccs_153609_1207_0_1207_1207_SUB0_pTNu_25	ORF-Same	4.21335	2.79309	10.4944	None
RSN_LD4.107_ccs_148943_3222_0_3222_3222_SUB0_pTNp_40	ORF-Same	4.7761	3.36135	12.0076	Hits
RNN_LD4.105_ccs_96838_1959_0_1959_1959_SUB0_pTNp_27	ORF-Same	5.48188	2.95424	13.0933	Hits
RSN_LD3.101_ccs_20053_2471_0_2471_2471_SUB0_pNAp_111	ORF-Same	3.56499	2.95424	13.0877	Hits
RSN_LD4.105_ccs_47061_1600_0_1600_1600_SUB0_pNAp_34	ORF-Same	2.72465	2.95424	13.0877	Hits
RNN_LD4.107_ccs_20409_1442_0_1442_1442_SUB0_pTNp_32	ORF-Same	2.85997	2.94988	10.1652	None
RSN_LD3.102_sub_2690_4179_0_2105_2105_SUB0_pTNp_40	ORF-Same	1.59455	3.22763	10.4387	None
RSN_LD3.104_ccs_157349_1885_0_1885_1885_SUB0_pNAp_37	ORF-Same	2.34625	3.11561	13.1823	Hits
RSN_LD3.103_ccs_2670_2125_0_2125_2125_SUB0_pNAp_177	ORF-Same	4.95513	3.2383	10.6152	None
RSN_LD1.109_sub_80721_2023_0_1149_1149_SUB0_pNAp_170	ORF-Same	8.60559	2.65031	14.9391	Hits
RNN_LD4.107_ccs_14567_3771_0_3771_3771_SUB0_pNAp_26	ORF-Same	2.06695	3.10755	11.3267	None
RSN_LD4.111_ccs_75105_4810_0_4810_4810_SUB0_pNAp_31	ORF-Same	2.88069	3.10755	11.3267	None
RNN_LD4.113_sub_111289_4930_3316_6103_2787_SUB0_pTNu_40	ORF-Same	4.08534	3.12352	13.5714	Hits
RSN_LD3.109_sub_32988_2677_0_2677_2677_SUB0_pTNu_182	ORF-Same	5.55628	3.12352	13.5714	Hits
RNN_LD1.109_ccs_82844_1182_0_1182_1182_SUB1_pTNp_32	ORF-Same	8.06226	2.83123	14.0142	Hits
RSN_LD2.108_ccs_143488_1078_0_1078_1078_SUB0_pTNp_42	ORF-Same	6.93993	2.83123	14.0142	Hits
RSN_LD4.107_ccs_36698_1235_0_1235_1235_SUB0_pTNp_44	ORF-Same	4.54998	2.83123	14.0142	Hits
RNN_LD3.106_ccs_2862_2380_0_2380_2380_SUB0_pTNp_36	ORF-Same	6.14751	2.72016	12.9259	Hits
RSN_LD4.115_ccs_118418_3243_0_3243_3243_SUB0_pTNp_22	ORF-Same	10.507	3.41111	18.3353	Hits
RNN_LD3.108_ccs_135476_2685_0_2685_2685_SUB0_pTNp_33	ORF-Same	4.76155	3.33746	12.0417	None
RSN_LD4.111_sub_152459_10160_9288_12207_2919_SUB0_pNAp_75	ORF-Same	4.97315	3.233	12.3208	Hits
RNN_LD3.107_ccs_150518_2546_0_2546_2546_SUB0_pNAp_50	ORF-Same	3.14568	2.8055	8.25876	None
RSN_LD3.104_ccs_52265_2673_0_2673_2673_SUB0_pNAp_30	ORF-Same	2.05485	2.8055	8.25876	None
RSN_LD3.110_ccs_123847_2549_0_2549_2549_SUB0_pNAp_42	ORF-Same	5.07275	3.16286	12.1983	None
RSN_LD3.108_ccs_121454_2135_0_2135_2135_SUB0_pTNp_29	ORF-Same	3.37295	3.17085	11.9321	None
RSN_LD4.111_sub_113809_7799_4708_8337_3629_SUB0_uNAp_22	ORF-Same	4.45088	3.52943	12.1045	Hits
RNN_LD2.109_ccs_48181_1380_0_1380_1380_SUB0_pTNp_47	ORF-Same	2.96993	2.93349	10.4796	None
RNN_LD4.106_ccs_111352_4628_0_4628_4628_SUB0_pNAp_31	ORF-Same	3.43496	3.47972	11.7277	None
RSN_LD3.109_ccs_46043_2103_0_2103_2103_SUB0_pTNp_22	ORF-Same	6.85767	3.09621	11.5447	None
RSN_LD3.108_sub_59070_2016_0_2016_2016_SUB0_pTNu_22	ORF-Same	4.89142	3.20548	13.9887	Hits
RSN_LD4.114_ccs_144549_3327_0_3327_3327_SUB0_pNAp_27	ORF-Same	5.94122	3.20548	13.9887	Hits
RNN_LD3.110_sub_156874_4132_0_3463_3463_SUB0_uNAp_24	ORF-Same	#NAME?	3.21272	11.886	None
RNN_LD4.110_ccs_8920_3250_0_3250_3250_SUB0_pTNp_20	ORF-Same	0.521051	3.21272	11.886	None
RSN_LD4.115_sub_38712_5677_0_3237_3237_SUB0_pTNp_26	ORF-Same	3.17792	3.21272	11.886	None
RSN_LD3.109_sub_23508_3422_0_2779_2779_SUB0_pTNu_39	ORF-Same	6.21257	3.20629	15.1919	Hits
RSN_LD4.102_sub_30950_5353_0_3567_3567_SUB0_pNAp_50	ORF-Same	5.66035	3.20629	15.1919	Hits
RSN_LD4.111_sub_113341_7939_12017_15647_3630_SUB0_pTNp_17	ORF-Same	6.15157	3.20629	15.1919	Hits
RSN_LD3.110_sub_53515_5013_0_3049_3049_SUB0_uNAp_46	ORF-Same	4.55152	3.21112	12.9105	Hits
RNN_LD3.106_sub_115877_2598_0_2353_2353_SUB0_uNAp_30	ORF-Same	3.87086	3.00988	12.0041	Hits
[truncated: 11,115 more rows]

## Sheet: Figure 7a
Figure 7a
Transcript ID	Gene ID	soma.IsoPct	neur.IsoPct	localization
[truncated: 4,021 more rows]

## Sheet: Figure 7d
Figure 7d
[truncated: 180 more rows]
